# Supplementary material for: Multiple-statistical genome-wide association analysis and genomic prediction of fruit aroma and agronomic traits in peaches
Source: Hortic Res. 2023 May 31;10(7):uhad117. doi: 10.1093/hr/uhad117 (PMC10419450; doi:10.1093/hr/uhad117)
Supplement: Web_Material_uhad117 [file web_material_uhad117.zip]

Archive with 17 entries (17 files):
- Figure_S1.jpg
- Figure_S2.pptx
- Figure_S3.pptx
- Figure_S4.jpg
- Figure_S5.pptx
- Figure_S6.pptx
- Figure_S7.pptx
- Table_S1.xlsx
- Table_S10.xlsx
- Table_S2.xlsx
- Table_S3.xlsx
- Table_S4.xlsx
- Table_S5.xlsx
- Table_S6.xlsx
- Table_S7.xlsx
- Table_S8.xlsx
- Table_S9.xlsx
