# Supplementary material for: Multiple-statistical genome-wide association analysis and genomic prediction of fruit aroma and agronomic traits in peaches
Source: Hortic Res. 2023 May 31;10(7):uhad117. doi: 10.1093/hr/uhad117 (PMC10419450; doi:10.1093/hr/uhad117)
Supplement: Web_Material_uhad117 [file web_material_uhad117.zip › Table_S1.xlsx]

## Sheet: Five agronomic trait
Accession name	Skin hairiness	Fruit shape	Flesh color	Pollen sterility	Flower type	Domestication history	Fruit texture	Geographic origin
Hu 440	Peach	Round	Yellow	Sterility	Showy	Improved	Melting	China：Shanghai
04580	Nectarine	Round	Yellow	Fertility	Showy	Improved	Melting	China：Zhengzhou
Hu 10 17	Peach	Flat	Yellow	Fertility	Showy	Improved	Melting	China：Shanghai
Jin Chun	Peach	Round	Yellow	Fertility	Showy	Improved	Melting	China：Shanghai
Jin Feng	Peach	Round	Yellow	Sterility	Showy	Improved	Melting	China：Shanghai
Akizora	Peach	Round	White	Sterility	Showy	Improved	Melting	Japan
12 28	Peach	Round	Yellow	Fertility	Showy	Improved	Melting	China：Liaoning
Domas1869	NA	Round	White	Fertility	Showy	Landrace	Melting	China：Shanghai
Eealy Red2	Nectarine	Round	Yellow	Fertility	Showy	Improved	Melting	NewZealand
Hu Zhen 43	Peach	Round	White	Sterility	Showy	Improved	Melting	China：Shanghai
I2	Peach	Round	White	Fertility	Showy	Improved	Melting	Italy
I4	Peach	Round	Yellow	Fertility	Showy	Improved	Melting	Italy
I5	Peach	Round	Yellow	Fertility	Showy	Improved	Melting	Italy
I6	Peach	Round	Yellow	Sterility	Showy	Improved	Melting	Italy
I8	Peach	Round	NA	Fertility	Showy	Improved	Melting	Italy
I9	Peach	Round	Yellow	Fertility	Showy	Improved	Melting	Italy
Kanoiwa	Peach	Round	White	Fertility	Showy	Improved	Melting	Japan
NJC77	Peach	Round	Yellow	Fertility	Showy	Improved	Melting	America
NJN76	Nectarine	Round	Yellow	Fertility	Showy	Improved	Melting	America
050521	Peach	Round	Red	Fertility	Showy	Improved	Melting	China：Hubei
050646	Peach	Round	Red	Fertility	Showy	Improved	Melting	China：Hubei
Okubo sh	Peach	Round	White	Fertility	Showy	Improved	Melting	Japan
Okubo zz	Peach	Round	White	Fertility	Showy	Improved	Melting	Japan
RNPAI	Peach	Round	Yellow	Fertility	Showy	Improved	Melting	America
Aba Guang He Tao	NA	Round	White	Fertility	Showy	Wild relative	Melting	China：Tibet
Ai Li Hong	Nectarine	Round	Yellow	Fertility	Showy	Improved	Melting	China：Henan
An Nong Shui Mi	Peach	Round	White	Sterility	Showy	Improved	Melting	China：Anhui
Ba Pan Bai Feng	Peach	Round	White	Fertility	Showy	Improved	Melting	Japan
Bai Hua	Peach	Round	White	Sterility	Showy	Landrace	Melting	China：Jiangsu
Bai Ru Yu	Peach	Round	White	Fertility	Showy	Improved	Stony hard	China：Henan
Bao Jia Hong	Peach	Round	White	Sterility	Showy	Improved	Stony hard	China：Hebei
Bao Jia Jun	Peach	Round	White	Fertility	Showy	Improved	Stony hard	China：Hebei
Bei Lun	Peach	Round	White	Fertility	Showy	Landrace	Melting	China：Zhejiang
Bei Nong 2	Peach	Round	White	Sterility	Showy	Improved	Melting	China：Beijing
Bian Tao	Peach	Flat	White	Fertility	Showy	Landrace	Melting	China：Shanxi
Zhao Hui	Peach	Round	White	Sterility	Showy	Improved	Melting	China：Jiangsu
Zhao Xia	Peach	Round	White	Fertility	Showy	Improved	Melting	China：Jiangsu
Chen Pu Pan Tao	Peach	Flat	White	Fertility	Showy	Landrace	Melting	China：Shanghai
Cheng Xiang	Peach	Round	Yellow	Fertility	Showy	Improved	Melting	China：Liaoning
Chu Qiu Bai Tao	Peach	Round	White	Fertility	Showy	Landrace	Melting	China：Shanghai
Kawanakajima Hakuto	Peach	Round	White	Sterility	Showy	Improved	Melting	Japan
Chun Feng	Peach	Round	White	Fertility	Showy	Improved	Melting	China：Shandong
Chun Hua	Peach	Round	White	NA	NA	Improved	Melting	China：Shanghai
Chun Mei	Peach	Round	White	Sterility	Showy	Improved	Melting	China：Henan
Akatsuki	Peach	Round	White	Fertility	Showy	Improved	Melting	Japan
Cui Bao	Peach	Round	White	Fertility	Showy	Improved	Stony hard	China：Hebei
Da Guan Shan 1	Peach	Round	White	Fertility	Showy	Improved	Melting	China：Zhejiang
Da Lian 12 28	Peach	Round	Yellow	Fertility	Showy	Improved	Melting	China：Liaoning
Da Lian 1 49	Peach	Round	Yellow	Fertility	Showy	Improved	Melting	China：Liaoning
Da Lian 4 35	Peach	Flat	Yellow	Fertility	Showy	Improved	Melting	China：Liaoning
Reddomun	Peach	Round	White	Fertility	Showy	Improved	Melting	Japan
Dai Fei	Peach	Round	White	Fertility	Showy	Improved	Stony hard	China：Hebei
Flavortop	Nectarine	Round	Yellow	Fertility	Showy	Improved	Melting	America
Er Er Gong	Peach	Round	White	NA	NA	Improved	Melting	America
Feicheng Hong Li 10	Peach	Round	White	Fertility	Showy	Landrace	Melting	China：Shandong
Feicheng Hong Li 6	Peach	Round	White	Fertility	Showy	Landrace	Melting	China：Shandong
Fen Da Xi	Peach	Round	NA	Fertility	Showy	Improved	Melting	America
Feng Bai	Peach	Round	White	Sterility	Showy	Improved	Stony hard	China：Liaoning
Feng Lu	Peach	Round	White	Fertility	Showy	Improved	Melting	China：Shanghai
Florida King	Peach	Round	Yellow	Fertility	Non-showy	Improved	Melting	America
Gan Xuan 2	Peach	Round	Yellow	Fertility	Showy	Improved	Melting	China：Gansu
Guang Hui	Nectarine	Round	Yellow	Fertility	Non-showy	Improved	Melting	China：Henan
Gui Fei	Peach	Round	White	Fertility	Showy	Improved	Stony hard	China：Shandong
Guizhou Shuimi	Peach	Round	White	Sterility	Showy	Landrace	Melting	China：Guizhou
Hei Tao	Peach	Round	Red	Fertility	Showy	Landrace	Melting	China：Shanghai
Hong Bo Tao	NA	Round	White	NA	NA	Landrace	Melting	China：Shanghai
Hong Feng	Peach	Round	White	Sterility	Showy	Improved	Melting	Japan
Hong Gen Gan Su Tao	Peach	Round	White	Fertility	Showy	Wild relative	Melting	China：Gansu
Hong Hu	Nectarine	NA	NA	Fertility	Showy	Improved	Melting	China：Shanghai
Hong Hua shan Tao	Peach	Round	White	Fertility	Showy	Wild relative	Melting	China：Henan
Hong Shan Hu	Nectarine	Round	White	Fertility	Non-showy	Improved	Melting	China：Beijing
Hu Jing Mi lu	Peach	Round	White	Fertility	Showy	Landrace	Melting	China：Jiangsu
Hu 213	Peach	Round	White	Sterility	Showy	Improved	Melting	China：Shanghai
Hu 454	Peach	Round	Yellow	Sterility	Showy	Improved	Melting	China：Shanghai
Hu 487	Peach	Round	Yellow	Fertility	Showy	Improved	Melting	China：Shanghai
Hu Pan 1	Peach	Flat	White	Sterility	Showy	Improved	Melting	China：Shanghai
Hu Pan264	Peach	Flat	White	Fertility	Showy	Improved	Melting	China：Shanghai
Hu You 002	Nectarine	Round	White	Fertility	Showy	Improved	Melting	China：Shanghai
Hu You 003	Nectarine	Round	Yellow	Fertility	Showy	Improved	Melting	China：Shanghai
Hu You 006	Nectarine	Round	Yellow	Fertility	Showy	Improved	Melting	China：Shanghai
Hu You 009	Nectarine	Round	Yellow	Fertility	Showy	Improved	Melting	China：Shanghai
Hu You 012	Nectarine	Round	White	Fertility	Non-showy	Improved	Melting	China：Shanghai
Hu You 014	Nectarine	Round	Yellow	Fertility	Non-showy	Improved	Melting	China：Shanghai
Hu You 016	Nectarine	Round	Yellow	Fertility	Showy	Improved	Melting	China：Shanghai
Hu You 018	Nectarine	Round	Yellow	Fertility	Showy	Improved	Melting	China：Shanghai
Hu You 005	Nectarine	Round	Yellow	Fertility	Showy	Improved	Melting	China：Shanghai
Hu You 278	Nectarine	Round	Yellow	Fertility	Showy	Improved	Melting	China：Shanghai
Hu You 283	Nectarine	Round	Yellow	Fertility	Showy	Improved	Melting	China：Shanghai
Fantasia	Nectarine	Round	Yellow	Fertility	Showy	Improved	Melting	America
Huang Jin Mi 1	Peach	Round	Yellow	Fertility	Showy	Improved	Melting	China：Henan
Huang Jin Tao	Peach	Round	Yellow	Fertility	Showy	Improved	Melting	China：Shandong
Huang Li Guang	Nectarine	Round	Yellow	Fertility	Showy	Landrace	Melting	China：Xinjiang
Huang Pan	Peach	Flat	Yellow	Fertility	Showy	Landrace	Melting	China：Shanghai
Huang Yan_ss	Peach	Round	Yellow	Fertility	Showy	Improved	Melting	China：Yunnan
Huang Yan_zz	Peach	Round	Yellow	Fertility	Showy	Improved	Melting	China：Yunnan
Huo Lian Jin Dan	Peach	Round	Yellow	Fertility	Showy	Landrace	Melting	China：Yunnan
Jia Qing	Peach	Flat	White	Fertility	Showy	Landrace	Melting	China：Shanghai
Jin Hua Da Bai Tao	Peach	Round	White	Fertility	Showy	Improved	Melting	China：Zhejiang
Jin Ling Huang Lu	Peach	Round	Yellow	Fertility	Showy	Improved	Melting	China：Jiangsu
Jin Shan Zao Hong	Nectarine	Round	White	Fertility	Showy	Improved	Melting	China：Jiangsu
Jin Xia You Pan	Nectarine	Flat	Yellow	Fertility	Showy	Improved	Melting	China：Jiangsu
Jin Xia Zao You Pan	Nectarine	Flat	Yellow	Fertility	Showy	Improved	Melting	China：Jiangsu
Jin Hua	Peach	Round	Yellow	Fertility	Showy	Improved	Melting	China：Shanghai
Jin Hua Qian Jin	Peach	Round	Yellow	Fertility	Showy	Improved	Melting	China：Shanghai
Jin Xiang	Peach	Round	Yellow	Sterility	NA	Improved	Melting	China：Shanghai
Jin Xiu	Peach	Round	Yellow	Fertility	Showy	Improved	Melting	China：Shanghai
Jin Xiu Huang Tao	Peach	Round	Yellow	Fertility	Showy	Improved	Melting	China：Shanghai
Jin Xiu Qian Jin	Peach	Round	Yellow	Fertility	Showy	Improved	Melting	China：Shanghai
Jin Yuan	Peach	Round	Yellow	Fertility	Non-showy	Improved	Melting	China：Shanghai
Ka Er De Shi	Nectarine	Round	White	Fertility	NA	Improved	Melting	Italy
Ka Tai Wa	NA	Round	Yellow	NA	NA	Improved	Melting	Japan
Kansuke Hakuto	Peach	Round	White	Fertility	Showy	Improved	Melting	Japan
Le Yuan	Nectarine	Round	Yellow	Fertility	Showy	Improved	Melting	China：Henan
Li He Pan Tao	Peach	Flat	White	Fertility	Showy	Landrace	Melting	China：Zhejiang
Liang He	Peach	Round	NA	NA	NA	Landrace	Melting	China：Shanghai
Ling Feng Bai Tao	Peach	Round	White	Fertility	Showy	Improved	Melting	Japan
Ling feng	Peach	Round	White	Fertility	Showy	Improved	Melting	Japan
Liu Zao Te Wan	Peach	Round	White	Fertility	Showy	Landrace	Melting	China：Shanghai
Long 1 2 4	Peach	Round	Yellow	Fertility	Showy	Landrace	Melting	China：Gansu
Long Hua Shui Mi	Peach	Round	White	Fertility	Showy	Landrace	Melting	China：Shanghai
Long You Pan Tao	Nectarine	Flat	Yellow	Fertility	Showy	Improved	Melting	China：Henan
Ma Li Ai Mi Ni	Nectarine	NA	NA	NA	NA	Improved	Melting	America
Maravilna	Peach	Round	White	Fertility	Showy	Improved	Melting	America
Mei Guo Hong Pan	Peach	Flat	White	Fertility	Showy	Improved	Melting	America
Mi Yang Shan	Peach	Round	White	Fertility	Showy	Landrace	Melting	China：Xinjiang
Mo Mu	Peach	Round	White	Fertility	Showy	Landrace	Melting	Japan
Mo Yu 8	Peach	Round	Yellow	Fertility	Showy	Landrace	Melting	China：Xinjiang
Nan Fang Jin Mi	Nectarine	Round	Yellow	Fertility	Showy	Improved	Melting	China：Henan
Nan Shan Tian Tao	Peach	Round	White	Fertility	Showy	Landrace	Melting	China：Guangdong
Ning XY17-90	Peach	Round	Yellow	Fertility	Non-showy	Improved	Stony hard	China：Jiangsu
Niu Ti Xing	Peach	Flat	White	Fertility	Showy	Landrace	Melting	China：Shanghai
Nong Shen	Peach	Flat	White	Fertility	Showy	Improved	Melting	America
Pan Tao Huang Hou	Peach	Flat	White	Fertility	Showy	Improved	Melting	China：Henan
Pin Guo Tao	Peach	Round	White	Fertility	Showy	Landrace	Melting	China：Shanghai
Qian Qu	Peach	Round	White	Fertility	Showy	Improved	Melting	Japan
Asama Hakuto	Peach	Round	White	Fertility	Showy	Improved	Melting	Japan
Qin Guang 8	Nectarine	Round	White	Sterility	Showy	Improved	Melting	China：Gansu
Shimizu Hakuto	Peach	Round	White	Fertility	Showy	Improved	Melting	Japan
Qiu Yan	Peach	Round	White	Fertility	Showy	Improved	Melting	China：Shanghai
Qiu Yue	Peach	Round	NA	Fertility	Showy	Improved	Melting	China：Shanghai
Hikawa Hakuho	Peach	Round	White	Fertility	Showy	Improved	Melting	Japan
Ri Hua 1	Peach	Round	White	Fertility	Showy	Landrace	Melting	Japan
Ri Hua 3	Peach	Round	White	Fertility	Showy	Landrace	Melting	Japan
Ri Hua 5	Peach	Round	White	Fertility	Showy	Landrace	Melting	Japan
Ri Zhao	Nectarine	Round	Yellow	Fertility	Non-showy	Improved	Melting	China：Henan
Rui Guang 2	Nectarine	Round	Yellow	Fertility	Non-showy	Improved	Melting	China：Beijing
Rui Guang 3	Nectarine	Round	White	Fertility	Non-showy	Improved	Melting	China：Beijing
Rui Guang 5	Nectarine	Round	White	Fertility	Non-showy	Improved	Melting	China：Beijing
Rui Guang 7	Nectarine	Round	White	Fertility	Showy	Improved	Melting	China：Beijing
Rui Pan 4	Peach	Flat	Yellow	Fertility	Showy	Improved	Melting	China：Beijing
Sa Hua Hong Pan Tao	Peach	Flat	White	Fertility	Showy	Landrace	Melting	China：Shanghai
Serina	Peach	Round	Yellow	Fertility	Showy	Improved	Melting	Italy
Sunago wase	Peach	Round	White	Sterility	Showy	Improved	Melting	Japan
Shan Gen Bai Tao	Peach	Round	White	Fertility	Showy	Landrace	Melting	Japan
Aichi Hakuto	Peach	Round	White	Fertility	Showy	Improved	Melting	Japan
Shang Hai Shui Mi	Peach	Round	White	Fertility	Showy	Landrace	Melting	China：Shanghai
Shao Yang Bai Tao	Peach	Round	White	NA	NA	Landrace	Melting	China：Hunan
Shen Zhou Bai Tao	Peach	Round	White	NA	NA	Landrace	Melting	China：Hebei
Shen 2	Peach	Round	White	Fertility	Showy	Improved	Melting	China：Liaoning
Sheng Ze Pan Tao	Peach	Flat	White	Fertility	Showy	Landrace	Melting	China：Shanghai
Sunfre	Nectarine	Round	Yellow	Fertility	Showy	Improved	Melting	America
Shuang Long Zao You	Nectarine	Round	Yellow	Fertility	Showy	Improved	Melting	China：Henan
Shuang Xi Hong	Nectarine	Round	Yellow	Fertility	Non-showy	Improved	Melting	China：Henan
Suan Tao	Peach	Round	NA	Fertility	Showy	Landrace	Melting	China：Shandong
Ta Yi	Peach	Round	White	Fertility	Showy	Improved	Melting	Japan
Tai Nong 2	Peach	Round	Yellow	Fertility	Showy	Improved	Melting	China：Taiwan
Taiyuan Shui Mi	Peach	Round	White	Fertility	Showy	Landrace	Melting	China：Shanxi
Tang Hang Xue Tao	Peach	Round	White	Sterility	Showy	Landrace	Melting	China：Shanghai
Tian Jin Shui Mi	Peach	Round	Red	Fertility	Showy	Landrace	Melting	China：Tianjin
Tian Xian Hong	Peach	Round	Red	Fertility	Showy	Improved	Melting	China：Hubei
Wan Bai Hua	Peach	Round	White	Fertility	Showy	Improved	Melting	China：Jiangsu
Wan Mi	Peach	Round	White	Fertility	Showy	Improved	Melting	China：Beijing
Wei Da Si Tai	Nectarine	Round	Yellow	Fertility	Showy	Improved	Melting	America
Wu Hei Ji Rou Tao	Peach	Round	White	Fertility	Showy	Landrace	Melting	China：Hubei
Wu Song Shui Mi	Peach	Round	White	Fertility	Showy	Landrace	Melting	China：Shanghai
Wu Han Da Hong Pao	Peach	Round	Red	Fertility	Showy	Landrace	Melting	China：Hubei
Wu Jing Zao Bai feng	Peach	Round	White	Fertility	Showy	Improved	Melting	Japan
Xia Hui	Peach	Round	White	Fertility	Showy	Improved	Melting	China：Jiangsu
Xia Hui 6	Peach	Round	White	Fertility	Showy	Improved	Melting	China：Jiangsu
Li Xia Hong	Nectarine	Round	Yellow	Fertility	Non-showy	Improved	Melting	China：Beijing
Xin Bai Hua	Peach	Round	White	Sterility	Showy	Landrace	Melting	China：Jiangsu
Shinokubo	Peach	Round	White	NA	NA	Improved	Melting	Japan
Xin Feng Mi Lu	Peach	Round	White	Fertility	Showy	Landrace	Melting	China：Shanghai
Xin jiang Huang Rou	Peach	Round	Yellow	Fertility	Showy	Landrace	Melting	China：Xinjiang
Yan bao	Peach	Round	White	Fertility	Showy	Improved	Stony hard	China：Hebei
Yangquan Rou Tao	Peach	Round	White	Fertility	Showy	Landrace	Melting	China：Shanxi
Yexian Dong Tao	Peach	Round	White	Fertility	Showy	Landrace	Melting	China：Henan
Galaxy	Peach	Flat	White	Fertility	Non-showy	Improved	Melting	America
Yin Wang	Nectarine	Round	White	Fertility	Non-showy	Improved	Melting	China：Beijing
Ying Re Er	Peach	Flat	White	Fertility	Showy	Landrace	Melting	China：Xinjiang
Ying Zui Tao	Peach	Round	White	Sterility	Showy	Landrace	Melting	China：Yunnan
Ying Xue	Peach	Round	White	Fertility	Showy	Improved	Melting	China：Beijing
Ying Shuang Hong	Peach	Round	White	Fertility	Showy	Landrace	Melting	China：Shandong
You Pan Tao	Nectarine	Flat	NA	Fertility	Showy	Improved	Melting	China：Henan
Yu Fei	Peach	Round	White	Fertility	Showy	Improved	Stony hard	China：Shandong
Yu Lu	Peach	Round	White	Fertility	Showy	Landrace	Melting	China：Shanghai
Yu Lu_wild	Peach	Round	White	Fertility	Showy	Landrace	Melting	China：Shanghai
Yu Lu Pan Tao	Peach	Flat	White	Fertility	Showy	Landrace	Melting	China：Shanghai
Yu Bai	Peach	Round	White	Fertility	Showy	Improved	Melting	China：Henan
Yu Tian	Peach	Round	White	Fertility	Showy	Improved	Melting	China：Henan
Yuan Chun Bai	Peach	Round	White	Sterility	Showy	Landrace	Melting	China：Hebei
Yun Shu 1	Peach	Round	White	Fertility	Showy	Improved	Melting	China：Zhejiang
Yun Shu 2	Peach	Round	White	Fertility	Showy	Improved	Melting	China：Zhejiang
Zao Bai Hua	Peach	Round	White	Sterility	Showy	Landrace	Melting	China：Shanghai
Zao Hong Bao Shi	Nectarine	Round	White	Fertility	Showy	Improved	Melting	China：Henan
Zao Huang Pan Tao	Peach	Flat	Yellow	Fertility	Showy	Improved	Melting	China：Henan
Zao Kui Mi	Peach	Flat	White	Fertility	Showy	Improved	Melting	China：Jiangsu
Zao Lu Pan Tao	Peach	Flat	White	Fertility	Showy	Improved	Melting	China：Beijing
Zao Xian Hong	Peach	Round	Red	Fertility	Showy	Improved	Melting	China：Hubei
Zao You Tao	Nectarine	Round	White	Fertility	Showy	Landrace	Melting	China：Shandong
Nagasawa Hakuho	Peach	Round	White	Fertility	Showy	Improved	Melting	Japan
Chang Sheng Pan Tao	Peach	Flat	White	Fertility	Showy	Landrace	Melting	China：Shanghai
Zheng Huang 3	Peach	Round	Yellow	Sterility	Showy	Improved	Melting	China：Henan
Zhong Hua Shou Tao	Peach	Round	White	Fertility	Showy	Landrace	Melting	China：Shandong
Zhong Jing Bai Tao	Peach	Round	White	Fertility	Showy	Improved	Melting	Japan
Zhong Nong Jin Hui	Nectarine	Round	Yellow	Fertility	Non-showy	Improved	Melting	China：Henan
Zhong Nong Jin Shuo	Nectarine	Round	Yellow	Fertility	Showy	Improved	Melting	China：Henan
Zhong Pan 11	Peach	Flat	Yellow	Fertility	Non-showy	Improved	Melting	China：Henan
Zhong Pan 13	Peach	Flat	Yellow	Fertility	Non-showy	Improved	Melting	China：Henan
Zhong Pan Tao 15	Peach	Flat	Yellow	Fertility	Showy	Improved	Melting	China：Henan
Zhong Tao 11	Peach	Round	White	Fertility	Showy	Improved	Melting	China：Henan
Zhong Tao 21	NA	Round	NA	NA	NA	Improved	Melting	China：Henan
Zhong Tao Fei Yu	Peach	Round	White	Fertility	Showy	Improved	Melting	China：Henan
Zhong Tao Jin Yang	Peach	Round	Yellow	Fertility	Showy	Improved	Melting	China：Henan
Zhong Tao Zi Yu	Peach	Round	White	Fertility	Showy	Improved	Melting	China：Henan
Zhong You 13	Nectarine	Round	White	Fertility	Showy	Improved	Stony hard	China：Henan
Zhong You 14	Nectarine	Round	White	Fertility	Non-showy	Improved	Melting	China：Henan
Zhong You 15	Nectarine	Round	NA	Fertility	Showy	Improved	Stony hard	China：Henan
Zhong You 16	Nectarine	Round	White	Fertility	Showy	Improved	Stony hard	China：Henan
Zhong You 20	Nectarine	Round	NA	Fertility	Non-showy	Improved	Stony hard	China：Henan
Zhong You 8	Nectarine	Round	Yellow	Fertility	Non-showy	Improved	Stony hard	China：Henan
Zhong You Jin Guan	Nectarine	Round	Yellow	Fertility	Showy	Improved	Melting	China：Henan
Zhong You Jin Hong	Nectarine	Round	Yellow	Fertility	Showy	Improved	Melting	China：Henan
Zhong You Jin Shuai	Nectarine	Round	Yellow	Fertility	Non-showy	Improved	Melting	China：Henan
Zhong You Pan 2	Nectarine	Flat	Yellow	Fertility	Non-showy	Improved	Melting	China：Henan
Zhong You Pan 4	Nectarine	Flat	Yellow	Fertility	Non-showy	Improved	Melting	China：Henan
Zhong You Pan 5	Nectarine	Flat	Yellow	Fertility	Showy	Improved	Melting	China：Henan
Zhou Xing Shan Tao	Peach	Round	Yellow	Fertility	Showy	Wild relative	Melting	China：Henan
Zi Jin Hong 2	Nectarine	Round	Yellow	Fertility	Showy	Improved	Melting	China：Jiangsu
Zi Jin Hong 3	Nectarine	Round	Yellow	Fertility	Showy	Improved	Melting	China：Jiangsu
Zi Mao Tao	Peach	Round	Red	Fertility	Showy	Landrace	Melting	China：Jiangsu
Zi You Tao	Nectarine	Round	Red	Fertility	Showy	Landrace	Melting	China：Jiangsu

## Sheet: Content of SSC and VOCs
Accession name	Soluble solid content	Benzaldehyde	Hexyl acetate	cis-3-hexenyl acetate	Linalool	β-ionone	γ-hexalactone	γ-octalactone	γ-decalactone	δ-decalatone	γ-dodecalactone	Hexenal	1-hexanol	trans-2-hexen-1-ol	cis-3-hexen-1-ol	Total content of VOCs	Total content of lactones
Hu 440	9.44	31.7059	18.4459	64.0426	41.01	2.71258	180.428	57.2927	516.834	324.936	14.577	287.601	178.642	19.0512	36.149	1773.43	1094.07
04580	8.94	24.5833	3.89032	24.4398	9.28	2.99338	39.9364	3.0325	21.869	7.2668	3.001	1684.36	194.241	27.0802	65.4	2111.37	75.1057
Hu 10 17	16.08	26.986	5.845	65.585	17.596	0.001	156.946	65.155	738.787	230.156	54.531	451.637	208.296	19.334	25.974	2066.83	1245.57
Jin Chun	11	9.64501	5.29224	66.5215	184.692	2.79606	81.938	24.559	276.963	82.2454	4.803	138.73	205.098	26.7974	33.14	1143.22	470.508
Jin Feng	15.72	171.732	8.37	27.117	12.734	0.003	51.5186	29.982	213.949	55.1134	94.397	391.029	202.054	27.7766	38.407	1324.18	444.96
12 28	13.8	14.3767	13.3974	113.531	32.768	2.64915	93.2962	39.0276	376.478	47.8994	226.035	63.783	79.522	11.8606	32.317	1146.94	782.736
Domas1869	11.135	127.626	33.417	36.227	60.964	10.118	56.065	34.527	426.15	253.131	84.45	3845.35	439.416	52.2716	194.96	5654.68	854.323
Hu Zhen 43	14.86	39.0072	11.8529	46.593	89.177	3.04759	11.9638	8.18953	115.095	20.7454	3.615	807.907	707.748	49.2064	180.226	2094.37	159.609
I2	13.48	15.128	2.991	37.697	13.278	4.944	146.083	46.142	407.32	120.781	5.111	433.103	138.997	18.4504	55.999	1446.02	725.436
I4	11.94	23.756	12.358	80.521	14.389	14.104	212.078	90.837	687.306	169.631	142.987	381.273	327.135	80.145	79.985	2316.51	1302.84
I5	11.02	39.478	3.505	32.736	244.788	0.004	123.655	29.88	245.505	76.5968	4.35	941.625	244.106	14.9312	100.366	2101.53	479.987
I6	14.24	49.014	74.55	6.86198	19.92	2.92587	62.5182	9.69961	94.348	36.7392	3.815	842.32	287.555	30.4464	43.458	1564.17	207.12
I9	12.66	8.68239	11.3623	43.2856	37.658	2.95744	117.532	30.9834	253.544	113.355	3.95	748.281	122.897	8.6594	53.028	1556.18	519.364
Kanoiwa	12.6	28.5227	2.21022	34.5244	5.937	3.08227	85.2468	23.7034	224.657	97.1554	4.884	775.776	154.123	14.555	25.384	1479.76	435.647
An Nong Shui Mi	11.46	50.903	1.45	5.83519	43.712	0.001	69.0788	12.224	36.886	15.0876	6.694	189.241	54.057	8.9892	9.967	504.126	139.97
Bai Hua	16.4	59.474	2.85	42.16	84.647	2.156	97.0176	30.827	415.626	162.182	92.085	662.083	286.304	33.4446	57.86	2028.72	797.737
Bao Jia Hong	13.76	73.001	0.54	0.04	106.097	2.21696	64.1624	5.645	48.449	7.884	30.985	606.108	119.413	27.6588	72.04	1164.24	157.125
Bei Lun	10.251	56.4929	7.88397	60.4333	64.493	3.45025	144.027	54.8965	563.657	160.807	33.165	366.921	461.956	49.442	62.773	2090.4	956.553
Bian Tao	17.566	93.025	4.217	58.428	11.154	2.122	152.778	108.607	827.124	372.846	48.485	1073.24	301.614	61.494	46.875	3162.01	1509.84
Zhao Hui	13.3	45.5705	12.29	7.812	6.829	2.89058	143.074	39.3021	160.158	44.047	12.558	184.87	45.723	7.7946	9.384	722.303	399.14
Chen Pu Pan Tao	13.9	29.612	27.349	142.14	183.971	7.824	127.584	58.588	691.53	478.23	91.023	1339.84	319.424	24.3024	119.551	3640.97	1446.96
Cheng Xiang	10.86	6.458	11.193	62.685	168.494	0.002	91.9512	56.796	504.075	107.924	115.46	219.209	187.124	15.6422	24.39	1571.4	876.206
Chu Qiu Bai Tao	16.65	22.8988	9.83677	4.54261	6.039	3.16232	63.5948	17.5196	88.205	24.9574	5.196	104.746	29.17	3.256	12.52	395.644	199.473
Kawanakajima Hakuto	16.22	32.1248	14.0883	24.7603	18.78	3.1378	37.5898	11.8244	122.711	38.2664	12.746	230.601	93.606	12.0514	54.543	706.83	223.138
Chun Hua	10.32	32.779	31.759	111.548	82.446	5.281	132.779	38.968	547.328	184.493	27.993	2503.22	531.415	36.2896	27.877	4294.17	931.561
Akatsuki	12.9	14.407	1.5	33.296	140.685	2.387	118.413	39.452	249.762	107.332	8.354	96.259	75.313	13.9632	24.683	925.806	523.313
Cui Bao	10.2	40.2347	3.48	0.02	124.004	2.75381	34.1988	3.10058	10.101	0	3.158	606.862	95.07	16.9404	78.926	1018.85	50.5584
Da Lian 12 28	13.52	6.073	2.33	34.82	12.646	0.003	47.6908	30.049	184.28	48.4916	52.084	85.017	50.389	4.1626	13.063	571.099	362.595
Da Lian 1 49	10.28	11.6365	20.734	156.843	5.987	2.73299	126.368	51.2054	577.985	211.033	13.794	437.636	97.392	10.1226	53.615	1777.08	980.385
Da Lian 4 35	12.02	20.236	11.3119	45.5759	32.817	2.82313	91.5224	48.7219	506.362	149.104	66.982	855.428	264.301	16.5266	43.471	2155.18	862.692
Da Guan Shan 1	10.233	3.133	124.418	36.27	14.492	3.094	14.5256	13.027	83.623	9.5124	22.536	3768.25	433.638	70.7472	292.202	4889.47	143.224
Reddomun	15.46	29.8669	4.08929	35.0956	14.563	2.78873	147.528	38.2575	346.835	98.0528	8.865	161.761	181.515	11.9424	21.362	1102.52	639.539
Dai Fei	13.1	46.667	1.31	6.44785	6.569	0.001	24.0646	0.003	7.761	0	4.233	1467.29	225.938	60.269	112.25	1962.8	36.0616
Flavortop	14.265	2.52	29.658	176.221	425.599	0.004	162.731	64.34	964.736	250.085	44.984	113.341	770.697	52.0486	170.012	3226.98	1486.88
Er Er Gong	15.2	19.172	1.83	11.616	9.327	0.005	81.783	27.732	193.548	45.471	7.266	203.781	109.349	18.8928	41.601	771.374	355.8
Feicheng Hong Li 10	14.8	85.0725	2.56176	10.4122	7.009	2.68357	52.9174	9.29771	107.02	38.1846	15.741	2904.52	387.368	59.9594	194.754	3877.5	223.161
Feicheng Hong Li 6	12.8	45.1837	3.44226	9.12017	6.33	2.79948	192.935	72.8488	583.943	148.781	112.449	1125.59	955.041	65.3742	169.406	3493.24	1110.96
Fen Da Xi	12.55	3.474	1.46	45.883	192.369	0.004	101.019	18.132	224.18	62.0534	7.71	529.245	373.58	41.692	167.563	1768.36	413.094
Feng Bai	13.86	28.0317	7.35172	13.5606	60.493	3.09919	96.7346	2.41169	8.077	2.136	3.658	1247.08	99.342	15.795	64.097	1651.87	113.017
Feng Lu	12.5	16.1446	19.9084	51.1531	30.853	3.37587	78.2116	28.2109	334.109	107.583	6.647	155.885	228.489	41.0646	45.243	1146.88	554.761
Gan Xuan 2	15.34	18.577	6.765	8.025	6.764	0.002	79.0388	47.182	532.925	86.9082	36.733	446.151	179.327	27.0776	62.461	1537.94	782.787
Guang Hui	11.4	5.366	21.053	108.505	20.032	0.002	131.831	19.605	277.782	73.6746	4.498	415.091	75.892	8.0526	47.786	1209.17	507.39
Gui Fei	12.8	0.854631	0	1.65589	1.70467	0	0	1.24063	0	0.182026	0	0	3.6241	0.0194043	0.88049	10.1618	1.42266
Guizhou Shuimi	16.15	44.5447	6.84982	14.8991	27.884	3.14795	122.916	18.0505	127.851	66.7396	12.203	837.513	369.532	56.8644	93.123	1802.12	347.76
Hei Tao	14.1	55.6461	14.0379	156	151.79	4.01442	23.8478	16.8685	149.597	40.1496	4.595	4843.16	391.603	29.072	260.531	6140.91	235.058
Hong Bo Tao	13.28	79.892	1.01	2.67516	7.427	0.002	180.774	28.193	84.086	26.1272	5.408	97.662	53.621	9.5966	8.198	584.672	324.589
Hong Feng	11.2	38.5064	7.88	6.44353	8.254	2.75252	163.598	16.3643	58.079	29.0878	3.546	151.441	28.084	5.9542	7.419	527.409	270.675
Hong Hu	14.22	21.4278	25	72.0666	6.861	2.87674	59.4522	35.377	314.231	102.809	4.292	1116.02	175.927	39.1672	129.072	2104.58	516.161
Hong Shan Hu	13.24	16.987	1.6	58.26	6.589	2.868	56.2342	12.271	131.985	32.46	4.554	774.681	173.33	37.9238	56.239	1365.98	237.504
Hu Jing Mi Lu	15.4667	41.2576	22.12	52.8727	426.657	2.91767	58.413	15.0862	110.238	74.4392	5.464	686.83	76.348	8.7822	47.725	1629.15	263.64
Hu 487	14.98	20.705	1.1	15.059	28.603	0.003	119.492	28.03	278.143	70.1884	14.025	203.594	62.116	6.1418	11.432	858.632	509.879
Hu Pan 1	13.8	16.6701	10.0267	89.8696	6.096	3.47221	88.7792	18.8953	235.078	51.3174	4.764	784.806	1110.95	130.001	47.361	2598.09	398.834
Hu Pan264	13.86	42.2986	18.61	37.2969	18.155	5.86437	43.4086	12.6536	155.128	52.0076	15.137	1017.9	1367.81	241.059	228.788	3256.11	278.335
Hu You 003	13.64	6.824	32.8	124.584	18.799	0.003	149.462	22.964	231.68	122.146	5.482	703.117	211.143	22.6624	45.221	1696.89	531.734
Hu You 009	13.52	15.764	13.809	63.168	128.2	0.004	82.103	34.235	464.03	119.538	4.774	140.069	100.316	11.2794	19.256	1196.55	704.68
Hu You 014	19.166	15.0478	2.03874	39.2909	96.067	7.44628	94.0434	13.8055	131.607	86.6874	4.221	975.112	67.873	7.3844	23.664	1564.29	330.364
Hu You 016	14.63	23.6363	24.44	12.9388	6.292	3.06654	91.4204	7.89085	65.092	34.7502	3.252	1280.01	177.997	14.1842	58.809	1803.78	202.405
Hu You 018	9.8	8.982	2.711	102.065	19.739	0.002	113.705	19.876	200.765	90.4584	5.584	307.12	133.16	16.042	36.976	1057.19	430.389
Hu You 005	12.71	9.441	18.6892	108.947	11.639	2.82863	71.456	11.8861	117.185	37.6104	3.241	488.07	109.31	13.3574	32.832	1036.49	241.378
Hu You 278	0.93	9.61887	27.36	119.194	13.852	2.84009	96.3014	17.3467	180.198	56.062	3.439	462.767	132.315	20.0836	43.275	1184.65	353.347
Hu You 283	14.4	32.7694	11.4247	209.164	16.573	2.81805	186.726	49.4109	533.188	96.8854	56.071	183.989	234.741	21.5034	53.784	1689.05	922.281
Fantasia	14.26	3.63	2.83	37.519	332.815	0.005	112.331	25.236	283.731	76.6956	9.156	682.734	299.764	29.6074	125.787	2021.84	507.15
Huang Jin Mi 1	12.28	4.103	6.027	45.232	6.526	0.002	122.191	22.515	199.542	78.8298	5.77	83.188	111.706	14.5844	17.284	717.5	428.848
Huang Li Guang	15.54	7.98265	25.96	29.5772	90.8	3.33844	91.1338	21.7069	193.957	79.0852	17.366	2013.48	592.802	89.9482	200.296	3457.44	403.249
Huang Pan	16.3	88.751	8.247	35.58	8.623	0.003	163.983	72.383	473.269	82.5768	29.783	102.628	179.669	18.6058	25.784	1289.89	821.995
Huang Yan_ss	11.37	130.711	3.60166	86.8038	7.199	2.78887	266.563	32.3397	119.943	21.8382	107.909	208.961	73.153	22.0002	34.359	1118.17	548.593
Huang Yan_zz	15.4	279.221	3.6	52.844	19.361	0.004	67.2012	49.128	324.008	79.7466	152.259	404.065	206.206	28.6978	43.351	1709.69	672.343
Huo Lian Jin Dan	12.75	169.757	4.934	152.683	33.002	0.005	143.495	125.45	852.575	237.918	138.837	356.593	364.774	72.719	67.483	2720.23	1498.28
Jia Qing	15.1	35.9174	24.7183	48.1481	251.093	3.55524	107.839	35.8783	257.591	99.9412	27.831	1383.81	145.415	19.119	41.4	2482.26	529.08
Jin Hua Da Bai Tao	12.56	11.402	12.181	38.017	125.803	2.837	30.4712	14.87	157.808	48.0902	34.276	1391.87	237.024	18.4854	15.069	2138.21	285.515
Jin Ling Huang Lu	8.98	15.4386	16.05	23.802	47.338	2.8635	44.3064	9.49175	49.797	11.3126	2.979	812.317	213.82	28.873	22.183	1300.57	117.887
Jin Xia Zao You Pan	13.02	17.3585	14.4933	125.17	494.12	2.99699	87.7926	31.2888	442.164	185.549	11.145	1073.45	244.59	22.6774	45.762	2798.56	757.939
Jin Xiang	12.34	9.35	2.23	58.858	97.046	0.003	146.536	32.025	195.47	45.2332	6.409	176.806	92.864	23.662	30.762	917.254	425.673
Jin Xiu	13.62	28.4495	2.17843	56.8298	32.149	2.79222	93.997	35.9423	342.892	76.9862	48.45	410.419	128.781	12.8348	30.837	1303.54	598.268
Jin Xiu Huang Tao	14.53	21.749	19.7	41.6227	31.418	2.77301	53.949	15.4187	159.09	55.3136	25.668	437.099	103.587	9.9218	33.471	1010.78	309.439
Jin Yuan	16.47	36.146	1.58	39.108	23.283	0.002	95.1248	31.475	320.879	104.838	13.762	49.845	102.85	12.18	48.765	879.838	566.079
Ka Er De Shi	12.9	4.102	2.99	87.004	322.788	2.413	97.5202	15.864	185.193	59.8142	4.572	631.819	183.505	14.032	79.33	1690.95	362.963
Ka Tai Wa	16.14	26.5971	6.36315	22.0034	11.48	3.06772	113.268	19.46	203.037	107.59	7.895	2353.43	367.805	32.2678	60.593	3334.86	451.25
Kansuke Hakuto	13.5	48.2983	4.74898	40.8674	23.267	3.64051	139.785	44.7691	451.098	175.7	25.185	378.437	161.961	20.559	30.959	1549.27	836.537
Le Yuan	14.1	8.331	10.377	37.472	6.765	0.004	56.526	10.736	102.458	21.6674	4.277	995.823	842.342	46.5318	160.714	2304.02	195.664
Li He Pan Tao	13.88	139.964	6.047	87.181	330.078	3.05	47.2962	26.442	321.941	188.66	90.002	1707.83	388.704	36.1936	115.055	3488.45	674.341
Liang He	17.26	20.631	5.23	3.811	28.831	2.49	76.603	38.029	448.845	127.815	74.163	74.909	949.626	157.6	89.266	2097.85	765.455
Ling Feng Bai Tao	17.08	22.6277	9.43	19.1132	71.53	2.7	79.8356	12.4415	70.099	24.022	4.248	291.146	66.672	12.8228	33.323	720.011	190.646
Liu Zao Te Wan	16.21	82.5116	17.14	0.05	13.918	2.85405	37.2654	6.96676	90.947	35.5826	13.572	929.212	189.817	27.3058	74.654	1521.8	184.334
Long 1 2 4	12.51	16.508	2.859	25.4	7.217	0.006	274.873	180.323	900.313	126.904	97.839	1543.36	275.144	56.732	164.683	3672.16	1580.25
Long Hua Shui Mi	14.5	14.2831	23.5504	72.6737	180.996	3.57614	106.266	34.929	214.737	107.557	7.563	358.104	66.95	8.7856	31.966	1231.94	471.052
Long You Pan Tao	23.12	15.1358	13.95	43.2938	27.2	2.8282	41.6794	10.9127	98.326	30.0658	3.271	816.801	142.239	37.9874	153.927	1437.62	184.255
Maravilna	12.3	9.467	7.025	103.869	7.673	4.323	123.686	30.817	289.982	105.257	5.568	2134.54	335.891	25.0002	162.214	3345.32	555.31
Mo Yu 8	14.5	189.316	6.10234	25.9923	7.021	2.8135	68.694	25.6057	227.098	77.115	5.841	1077.37	154.838	12.023	105.014	1984.85	404.354
Li Xia Hong	11.35	9.972	2.93	43.208	130.59	0.004	108.301	22.311	250.523	61.585	5.704	227.327	172.158	10.889	10.644	1056.15	448.424
Nagasawa Hakuho	11.7	82.023	2.023	33.3931	38.195	2.49952	186.306	56.317	418.938	96.2136	53.463	404.136	223.526	28.188	39.303	1664.52	811.238
Chang Sheng Pan Tao	13.7	45.6228	19.4368	93.733	160.385	5.81672	90.9952	46.3354	481.348	331.875	64.396	1008.4	195.688	18.9798	58.324	2621.34	1014.95
Mei Guo Hong Pan	12.5	28.1816	3.10879	66.0836	67.824	2.97903	100.453	42.9871	452.127	110.063	64.724	307.634	188.196	12.5122	28.744	1475.62	770.354
Mo Mu ( Ri Ben)	14.04	133.029	16.914	67.1286	49.851	3.18587	172.098	56.645	567.295	155	46.527	699.97	228.486	36.8094	52.93	2285.87	997.565
Nan Fang Jin Mi	9.32	21.801	2.074	32.307	63.105	2.442	77.264	18.173	215.494	62.7178	4.994	910.759	124.323	12.3278	14.647	1562.43	378.643
Nan Shan Tian Tao	16.3	35.673	6.349	55.114	9.895	0.005	52.7728	18.158	218.676	38.335	5.152	1255.2	2701.46	895.144	442.966	5734.9	333.094
Niu Ti Xing	14.64	28.0936	29.7436	136.825	189.988	6.68835	174.931	76.4504	701.435	225.025	107.939	1392.44	734.575	51.513	148.49	4004.13	1285.78
NJC77	14.7	10.7135	8.41868	28.613	87.293	2.68516	109.66	32.7106	330.439	79.3702	16.069	166.394	25.057	4.8386	19.413	921.674	568.248
NJN16	13.88	21.268	13.415	30.57	6.681	0.005	276.589	152.108	1008.88	165.485	14.452	961.088	176.534	19.3886	30.867	2877.33	1617.51
Nong Shen	11.62	7.702	18.288	145.184	27.592	3.972	140.113	76.585	946.41	366.95	23.769	3775.5	551.309	26.96	194.455	6304.79	1553.83
O50521	13.96	10.945	0.36	6.065	15.933	0.001	80.2316	11.165	18.967	1.5844	4.328	41.511	7.857	2.3076	17.05	218.306	116.276
O50646	15.14	46.9795	19.87	9.76534	15.963	2.59853	42.0562	7.11377	15.472	15.472	3.1	142.885	47.424	13.515	46.2	428.414	83.214
Okubo sh	12.78	63.1495	4.9277	440.373	3.36546	98.1685	0.786232	96.803	257.019	1.19274	5.11678	0	14.4119	4.21617	389.754	1379.28	360.918
Pan Tao Huang Hou	12.22	16.269	9.86	38.2504	6.638	2.72086	100.567	35.783	308.301	79.3164	6.663	775.765	306.003	30.5194	50.572	1767.23	530.631
Pin Guo Tao	14.96	14.445	25.727	124.058	344.95	4.554	122.455	52.611	858.353	308.202	147.674	667.68	574.445	45.942	83.609	3374.71	1489.3
Asama Hakuto	14.75	38.0842	39.8234	47.6165	15.327	2.90155	97.6406	26.4235	271.08	131.555	5.542	1198.16	152.158	18.1086	20.505	2064.93	532.241
Qian Qu	12	54.6753	13.836	38.7769	7.283	2.98562	117.568	34.4464	296.819	95.7134	5.843	329.87	226.27	23.5744	32.136	1279.8	550.39
Shimizu Hakuto	15.44	185.006	3.28525	47.6195	40.086	3.5199	91.7976	33.9003	315.009	119.967	18.973	187.241	165.391	17.2854	56.014	1285.09	579.647
Qiu Yan	16.85	90.752	1.59	21.273	6.627	0.002	31.2372	14.006	171.333	42.1948	8.991	593.833	380.682	77.1626	144.111	1583.79	267.762
Qiu Yue	14.48	47.538	13.2009	193.369	6.197	3.95509	188.826	104.285	996.601	324.637	60.497	1172.8	353.619	22.9374	72.213	3560.67	1674.85
Hikawa Hakuho	12.96	22.0221	2.89581	31.8016	39.461	2.7599	70.3436	20.3781	207.044	58.3318	5.044	180.139	252.993	21.4958	29.719	944.429	361.142
Ri Hua 1	13.5	91.5414	6.85945	22.6301	26.842	3.01243	35.8794	18.184	219.848	90.164	4.852	794.915	467.464	67.5222	167.298	2017.01	368.927
Ri Hua 3	13.84	88.3564	3.34007	7.13436	72.454	2.96397	41.5726	22.6988	255.031	114.65	5.161	1589.03	217.848	25.0298	140.304	2585.57	439.113
Ri Hua 5	13.29	213.541	1.01	0.03	21.104	0.002	46.2794	23.146	280.024	102.072	7.436	458.343	709.141	128.982	86.107	2077.22	458.957
Ri Zhao	9.08	6.615	8.631	186.982	31.333	0.005	208.371	53.084	670.422	278.242	9.278	627.594	345.639	18.624	197.82	2642.64	1219.4
RNPAI	13.56	11.375	2.53	19.899	16.682	1.963	145.139	29.077	102.02	14.5786	4.503	94.955	106.548	28.2424	34.052	611.564	295.317
Rui Guang 2	15.24	5.666	3.03	52.5705	6.578	0.002	69.5014	11.967	132.268	43.3338	4.381	475.906	157.456	23.7884	37.638	1024.09	261.451
Rui Guang 3	14.22	29.064	24.11	66.657	9.643	3.32258	104.199	17.2598	109.153	47.7214	3.949	287.821	141.287	19.0646	27.297	890.548	282.282
Rui Guang 7	13.58	14.829	3.338	60.875	6.697	2.094	118.977	25.461	249.935	76.5476	5.722	1010.72	129.77	14.574	34.124	1753.67	476.643
Rui Pan 4	15.12	51.658	2.036	34.708	44.557	0.004	35.8452	23.16	249.726	60.6144	45.938	716.621	2080.99	405.073	167.819	3918.75	415.284
Sa Hua Hong Pan Tao	13.05	52.9019	6.16893	77.2484	303.674	5.57949	73.8558	35.4263	363.337	153.068	37.868	871.643	374.915	42.8738	113.7	2512.26	663.555
Serina	11.42	4.933	3.126	78.439	242.741	0.002	228.721	54.644	523.378	146.65	19.634	229.233	101.303	11.2392	39.237	1683.28	973.027
Sunago wase	13.52	14.738	11.213	43.2788	18.249	0.008	165.428	49.545	415.858	144.988	10.509	796.05	342.298	24.5772	33.954	2070.69	786.328
Aichi Hakuto	13.48	43.218	1.27	2.078	27.406	0.001	86.49	16.011	42.769	10.5196	4.234	212.3	38.546	8.139	14.215	507.197	160.024
Shao Yang Bai Tao	16.02	21.1838	22.5509	179.489	39.65	4.1209	111.411	44.5438	597.373	496.535	138.354	1210.92	156.887	13.249	54.84	3091.11	1388.22
Shen 2	13.12	7.919	1.69	26.287	10.695	0.003	51.2138	13.656	75.042	17.5526	4.521	400.95	190.169	24.475	36.055	860.228	161.985
Sheng Ze Pan Tao	14.68	30.5617	13.1825	87.9515	173.174	6.03791	104.153	50.2883	517.294	164.36	49.775	1460.55	537.67	47.1512	180.674	3422.82	885.87
Sunfre	11.38	7.366	2.066	85.866	39.951	0.005	84.6448	20.782	224.175	51.2958	5.238	1300.24	166.765	15.9992	57.326	2061.72	386.136
Shuang Long Zao You	10.7	11.974	2.25	51.974	93.472	0.004	51.9456	16.048	204.983	41.2066	4.223	358.255	216.616	27.8954	13.984	1094.83	318.406
Shuang Xi Hong	11.64	10.9405	10.092	75.2077	13.258	2.89417	77.9888	19.7261	202.474	44.6482	3.303	429.003	125.372	13.405	29.27	1057.58	348.14
Ta Yi	16.58	65.3609	31.5102	55.3257	10.633	3.23424	112.707	41.516	428.99	133.671	12.129	996.686	308.248	32.5184	30.381	2262.91	729.012
Tai Nong 2	11.5	29.7634	25.8732	96.823	6.132	5.57152	67.1326	36.2563	526.853	187.582	12.981	2664.88	845.545	47.0926	220.8	4773.29	830.805
Taiyuan Shui Mi	16.46	151.678	5.35	21.704	14.842	3.612	167.01	71.223	722.596	197.683	92.834	378.57	133.619	19.7118	20.836	2001.27	1251.35
Tang Hang Xue Tao	15.08	26.9866	2.21263	16.6101	26.932	2.76105	77.9154	14.3535	89.229	24.2934	3.881	319.81	55.529	6.817	21.998	689.329	209.672
Tian Jin Shui Mi	11.68	1.01724	5.34528	2.42824	2.07323	143.32	0.67887	49.0315	40.8987	0.925209	4.27255	0	7.79614	0.700424	6.02424	264.512	95.8068
Tian Xian Hong	12.45	3.22	5.102	10.104	30.217	2.43	227.141	61.911	449.129	90.6444	5.259	124.395	1025.85	276.378	92.857	2404.63	834.084
Wan Bai Hua	17.1	66.4463	2.51114	12.039	18.797	3.24265	58.4014	17.1391	166.431	79.861	20.888	1832.39	675.907	52.7124	148.597	3155.36	342.72
Wan Mi	17.55	17.5898	6.59284	41.8937	103.019	4.25983	58.4742	15.699	139.337	92.3092	32.516	1766.57	788.865	34.9384	384.794	3486.85	338.335
Wei Da Si Tai	12.28	5.09	3.258	56.643	125.507	2.118	114.822	17.671	162.627	66.3266	4.82	3261.35	348.504	22.875	143.276	4334.89	366.266
Wu Han Da Hong Pao	11.18	21.4268	27.74	31.3523	20.159	2.94886	29.156	19.3321	273.765	79.127	184.862	490.737	427.822	20.975	52.079	1681.48	586.242
Wu Jing Zao Bai feng	12.43	47.758	26.346	53.455	75.772	0.001	95.7474	31.26	248.325	67.729	10.203	233.656	174.184	17.1192	22.332	1103.89	453.264
Wu Song Shui Mi	18.68	87.71	3.542	14.264	25.808	4.267	100.142	52.539	655.938	231.111	80.744	483.525	216.971	18.2226	60.331	2035.11	1120.47
Xin Bai Hua	17.64	54.518	9.537	57.506	39.554	0.007	117.297	32.486	342.937	219.668	43.773	927.534	268.22	29.0396	64.665	2206.74	756.161
Shinokubo	13.9	42.8721	5.93405	19.8168	68.246	2.78493	74.353	15.2719	96.718	22.8936	3.958	564.805	236.637	42.675	42.982	1239.95	213.195
Xin Feng Mi Lu	14.9	20.285	2.55963	56.331	198.559	0.005	99.6456	25.674	247.977	107.212	8.796	184.146	122.923	12.8134	40.181	1127.11	489.305
Yan bao	12.34	22.1113	18.0245	7.78299	90.306	3.08482	56.5322	3.66008	13.983	1.5596	3.005	1033.56	153.376	33.7328	98.882	1539.6	78.7399
Yangquan Rou Tao	11.24	13.406	6.003	89.042	185.279	0.004	115.255	24.087	175.235	59.5804	4.564	619.308	248.216	42.7944	84.66	1667.43	378.721
Yexian Dong Tao	16.34	33.8927	26.9087	21.5271	219.178	3.38849	99.9458	13.6568	110.405	36.7874	33.785	591.353	1679.69	107.707	129.165	3107.39	294.58
Galaxy	11.66	7.556	3.068	108.015	28.582	0.006	121.228	30.071	373.259	144.114	11.406	553.301	182.382	16.4898	101.926	1681.4	680.078
Ying Re Er	13.52	23.06	24.253	119.029	259.413	9.603	111.223	57.102	683.624	284.463	84.296	2913.91	460.982	46.4456	182.865	5260.27	1220.71
Ying Xue	16.67	54.1699	2.93881	55.1847	50.483	4.40412	61.7868	7.1866	69.917	32.9426	3.513	1310.89	491.568	32.395	105.605	2282.98	175.346
Ying Zui Tao	12.55	25.933	8.835	69.976	6.726	2.357	44.095	25.115	302.82	45.8656	7.594	3710.07	846.567	52.9926	506.466	5655.42	425.49
Yu Bai	11.82	60.0811	7.33752	5.52914	67.705	3.08418	60.2872	21.6424	300.702	52.5834	29.92	641.086	124.993	23.7128	46.327	1444.99	465.135
Yu Fei	15.1	31.296	0.75	0.06	6.6	0.002	26.2528	0.005	8.379	0.017	4.079	1971.02	302.574	64.3256	105.649	2521.01	38.7328
Yu Lu	14.65	213.726	18.3552	26.9287	122.558	3.7983	56.916	22.1301	332.843	153.866	38.473	347.218	543.883	88.766	100.774	2070.24	604.228
Yu Lu_wild	14.66	71.723	5.929	10.041	74.333	4.683	72.4208	36.563	509.559	197.795	101.704	538.364	664.596	70.3808	49.133	2407.22	918.042
Yu Lu Pan Tao	15.38	37.3095	7.09455	139.21	19.267	2.9015	385.896	153.183	775.16	81.4744	79.61	150.485	34.664	10.6792	23.775	1900.71	1475.32
Yu Tian	13.44	19.6909	20.27	11.2744	7.429	2.97162	101.247	34.6278	171.031	56.7698	7.464	222.653	95.136	10.7778	26.25	787.593	371.14
Yun Shu 1	14.78	19.963	3.919	37.1607	40.094	6.91599	106.875	41.841	491.826	174.547	42.449	546.177	531.695	24.4406	85.501	2153.4	857.538
Yun Shu 2	14.72	46.68	1.5	4.975	13.534	0.004	82.4672	22.303	282.98	60.0366	48.552	186.661	81.338	14.0918	18.695	863.818	496.339
Zao Hong Bao Shi	10.58	12.065	6.356	70.097	171.52	0.005	70.5814	21.259	290.73	98.0408	5.24	1044.64	197.685	21.1148	21.146	2030.49	485.851
Zao Huang Pan Tao	12.22	10.968	14.14	52.77	18.925	0.002	53.9106	17.74	155.161	39.5184	4.126	568.514	162.023	14.1116	58.584	1170.49	270.456
Zao Lu Pan Tao	11.68	43.704	14.142	68.015	55.629	7.922	135.379	44.644	547.471	208.927	25.06	1742.57	265.549	23.7778	29.697	3212.48	961.481
Zao Xian Hong	10.5	4.991	1.00596	58.18	19.884	2.577	143.851	23.977	109.975	17.154	10.792	160.46	68.15	12.7248	26.928	660.649	305.749
Zao You Tao	15.3	12.775	0.821811	10.598	10.519	0.005	19.8318	0.009	10.953	2.757	4.239	1839.36	131.607	15.6074	203.423	2262.51	37.7898
Zhao Xia	13.58	19.3544	6.79746	48.29	83.712	3.96052	166.621	53.3003	432.666	131.485	9.165	252.442	134.064	11.1724	18.456	1371.49	793.237
Zheng Huang 3	6.06	40.619	8.365	39.241	13.231	0.003	151.193	76.959	880.381	158.597	32.697	297.708	188.68	22.3228	17.7	1927.7	1299.83
Zhong Nong Jin Hui	11.56	14.6263	7.76852	70.0698	7.412	2.90453	87.4356	13.164	111.593	32.1178	3.158	200.426	100.46	12.7098	25.946	689.791	247.468
Zhong Nong Jin Shuo	10.66	5.656	2.56754	32.9706	28.019	0.003	44.2254	13.125	135.257	43.481	4.354	652.451	197.57	20.729	26.016	1206.42	240.442
Zhong Pan 11	14.23	19.1007	12.0037	123.124	281.61	2.78737	156.563	48.4661	388.352	234.765	7.711	385.267	155.474	18.1514	70.766	1904.14	835.857
Zhong Pan 13	15.54	9.22838	7.63814	95.9642	6.133	2.74245	88.3822	18.3907	180.935	44.3256	3.317	247.188	218.152	26.454	69.783	1018.63	335.35
Zhong Tao 21	12.56	127.271	1.9693	11.837	23.469	0.001	61.906	17.742	293.242	74.781	18.574	1307.13	647.182	80.2546	102.633	2768	466.245
Zhong Tao Fei Yu	9.98	17.706	5.127	26.811	8.987	4.127	73.3714	39.081	544.644	132.713	5.879	442.743	484.945	43.5072	23.989	1853.63	795.688
Zhong Tao Jin Yang	12.14	15.629	3.33555	18.264	152.586	0.004	41.1158	10.983	78.159	17.6012	4.145	297.151	255.711	26.8908	20.816	942.391	152.004
Zhong You 13	12.45	13.091	2.42874	36.474	458.984	4.243	66.0724	20.231	207.334	62.8032	4.425	248.412	145.697	12.263	28.623	1311.08	360.866
Zhong You 16	8.82	14.2563	2.82296	28.4951	102.949	2.94194	145.691	25.0216	202.291	43.9198	3.915	554.943	108.591	12.1376	23.801	1271.78	420.838
Zhong You Pan 2	14.88	33.61	15.986	102.376	10.758	3.168	120.261	27.208	316.715	98.1534	10.188	4716.97	645.584	74.9704	227.902	6403.85	572.525
Zhong You 20	15	8.607	0.695625	0.06	16.069	2.107	41.4454	2.009	17.886	2.8942	4.263	1130.78	141.342	29.369	72.937	1470.47	68.4976
Zhong You Pan 4	14.04	6.531	9.27	108.812	37.163	0.003	150.869	42.518	496.048	240.079	13.094	571.018	400.322	24.1922	102.077	2202	942.608
Zhong You 8	14.06	14.5359	19.4308	75.1643	137.562	3.38813	63.2734	21.376	220.658	47.736	5.764	618.986	1005.45	151.048	332.41	2716.78	358.807
Zhong You Jin Shuai	11.2	14.2516	15.8584	29.5438	14.939	2.7736	57.4292	7.90854	63.637	14.615	2.921	302.19	108.256	14.5714	27.712	676.607	146.511
Zi Jin Hong 2	11.4	10.719	1.61267	17.7764	92.571	0.001	59.513	11.354	106.83	46.5356	4.223	229.432	81.501	20.9138	13.188	696.17	228.456
Zi Jin Hong 3	14.82	5.653	2.17043	52.594	30.58	0.002	74.6652	19.874	219.019	133.437	4.206	248.118	74.344	5.2518	18.718	888.632	451.201
Zi You Tao	14.04	24.319	24.542	102.996	66.17	8.071	173.211	30.579	236.128	52.5718	79.117	2384.94	789.379	130.291	179.649	4281.96	571.607

## Sheet: Statistical information
Accession name	CAS	Aroma description	Olfactory Threshold	Mean absolute content	Min absolute content	Max absolute content	Stdev	Mean OAV value	Min OAV value	Max OAV value
Benzaldehyde	100-52-7	sweet bitter almond cherry	750.89	38.1571	0.854631	279.221	44.1165	38.1571	0.854631	279.221
Hexyl acetate	142-92-7	fruity green apple banana	115	10.8251	0	124.418	13.0369	10.8251	0	124.418
cis-3-hexenyl acetate	3681-71-8	fruity green apple banana	31	55.0701	0.02	440.373	52.0041	55.0701	0.02	440.373
Linalool	78-70-6	fruity green apple banana	0.22	68.7523	1.70467	494.12	94.6524	68.7523	1.70467	494.12
β-ionone	14901-07-6	floral woody sweet fruity	0.007	3.72713	0	143.32	12.7181	3.72713	0	143.32
γ-hexalactone	695-06-7	herbal coconut sweet creamy	260	99.1367	0	385.896	55.9892	99.1367	0	385.896
γ-octalactone	104-50-7	herbal coconut sweet creamy	12	32.6986	0.003	180.323	27.0323	32.6986	0.003	180.323
γ-decalactone	706-14-9	coconut peach	1.1	301.765	0	1008.88	226.765	301.765	0	1008.88
δ-decalatone	705-86-2	fruity peach sweet	66	99.262	0	496.535	88.0842	99.262	0	496.535
γ-dodecalactone	148051	fatty peach sweet fruity	2	27.2988	0	226.035	38.7963	27.2988	0	226.035
Hexenal	66-25-1	fresh green fatty fruity	5	823.688	0	4843.16	868.037	823.688	0	4843.16
1-hexanol	111-27-3	green fruity sweet	5.6	303.912	3.6241	2701.46	342.394	303.912	3.6241	2701.46
trans-2-hexen-1-ol	928-95-0	fruity green leafy	231.9	39.5205	0.0194043	895.144	77.8054	39.5205	0.0194043	895.144
cis-3-hexen-1-ol	928-97-2	fresh green leafy fruity	3.9	78.9295	0.88049	506.466	81.2924	78.9295	0.88049	506.466

## Sheet: VOC content in different group 
Groups	Benzaldehyde	Hexyl acetate	cis-3-hexenyl acetate	Linalool	β-ionone	γ-hexalactone	γ-octalactone	γ-decalactone	δ-decalatone	γ-dodecalactone	Hexenal	1-hexanol	trans-2-hexen-1-ol	cis-3-hexen-1-ol	Total content of VOCs	Total content of lactones
Flat	34.4635	13.0771	84.4012	106.175	3.46036	114.265	46.5945	448.215	168.633	37.4871	1168.32	425.635	53.7008	97.6956	2802.12	815.194
Round	38.8482	10.4038	49.5823	61.7506	3.77704	96.3063	30.0987	274.365	86.2829	25.3926	759.21	281.138	36.8674	75.4184	1829.44	512.445
Red	21.0681	12.2504	47.1113	40.2737	20.7451	90.0216	27.4972	161.741	37.2036	37.0407	1023.51	345.735	60.7455	85.1648	2010.11	353.505
White	45.3328	10.8422	49.6382	73.1292	3.83162	93.4942	31.4718	299.139	106.926	26.6242	902.541	334.924	43.6915	87.5617	2109.15	557.656
Yellow	29.4706	10.6393	64	65.4883	1.65508	108.508	35.0988	321.425	94.9204	27.1987	684.56	253.337	30.9606	65.4611	1792.72	587.151
Nectarine	13.0342	10.4199	68.7621	86.0435	1.7158	95.7275	23.8938	250.466	78.3486	7.74963	861.992	239.652	26.634	76.0217	1840.46	456.186
Peach	45.9723	10.8516	50.5223	63.4599	4.31387	99.6547	35.418	317.99	106.019	32.9331	800.772	320.182	42.8301	79.1032	2010.02	592.014
Improved	30.0263	10.5939	54.7179	57.5089	2.93337	96.7849	28.9825	273.03	84.9683	19.4287	743.61	258.507	31.8177	67.6073	1760.52	503.194
Landrace	59.9475	11.4447	56.0139	98.8847	5.85439	105.44	42.6576	378.774	137.569	48.3908	1038.3	425.596	60.1641	109.273	2578.31	712.831
Melting	38.8914	11.1849	57.5904	66.6999	3.82632	101.865	34.288	316.646	104.596	28.6445	821.235	309.361	39.5851	78.2227	2012.64	586.04
Stony Hard	26.6079	5.16676	15.4328	101.031	2.16708	56.2207	7.70033	67.7199	15.3756	6.135	862.277	218.22	38.5053	90.045	1512.6	153.152
