# Supplementary material for: Multiple-statistical genome-wide association analysis and genomic prediction of fruit aroma and agronomic traits in peaches
Source: Hortic Res. 2023 May 31;10(7):uhad117. doi: 10.1093/hr/uhad117 (PMC10419450; doi:10.1093/hr/uhad117)
Supplement: Web_Material_uhad117 [file web_material_uhad117.zip › Table_S10.xlsx]

## Sheet: Table S10
Marker-ID	Chr:position	Trait	Forward Primer 1 （FAM-5'-3'）	Forward Primer 2 (HEX-5'-3')	Reverse Primer
KASP-rs237091	Chr5:16559613	Skin hairiness	ATGAGAGCTTGCTGTTGTGGC	ATGAGAGCTTGCTGTTGTGGT	TTCACTCAAGAAAACCCACCCA
KASP-rs237110	Chr5:16563677	Skin hairiness	GAAATAGCCTTAGCAGCACTCCT	GAAATAGCCTTAGCAGCACTCCC	ATGTCGGAGATCATTTCAAGGTGC
KASP_SK3	Chr7:21870490	Skin hairiness	CCAACAGAAACTGCCATGTCATCG	CCAACAGAAACTGCCATGTCATCA	ATTTTGGCAGTGTTGTTTGCTTCTTTGGTC
KASP_SK1	Chr7:21872025	Skin hairiness	AAGAACAAGTAGAAATGCA	AAGAACAAGTAGAAATGCG	CACCACTCTTTGGATCATGACCGCTT
KASP_SK2	Chr7:21872304	Skin hairiness	TTCTCCACCTCTCAACAGCAG	TTCTCCACCTCTCAACAGCAA	CTCCCTGATCTTCTCCTTCTCC
KASP_FC1	Chr1:25830591	Flesh color	CATCCTTTTGGGGTTCGTAC	CATCCTTTTGGGGTTCGTAT	GGCCAAAATGGAAAAAGGTAATTC
KASP_FC3	Chr1:25835032	Flesh color	CGTCCCTCATCTCTTTCTA	CGTCCCTCATCTCTTTCTAG	TTTCAGCTTTTGTTTTTCAACC
KASP_FC6	Chr1:25838015	Flesh color	CCCAATTTTCGAGAACAAATTA	CCCAATTTTCGAGAACAAATTC	CCCATAAGTGTTTGAGGCATGTCGT
PTS1-SSR	4:1414653-1414673	Linalool		AGTGGTTGAATCTATAATCC	TTCAACTCCTTTGTCAAGCC
