# Supplementary material for: Multiple-statistical genome-wide association analysis and genomic prediction of fruit aroma and agronomic traits in peaches
Source: Hortic Res. 2023 May 31;10(7):uhad117. doi: 10.1093/hr/uhad117 (PMC10419450; doi:10.1093/hr/uhad117)
Supplement: Web_Material_uhad117 [file web_material_uhad117.zip › Table_S2.xlsx]

## Sheet: Table S2
Model	Traits	SNP	Chromosome	Position	P.value	MAF
Blink	Flesh color	rs154842	3	20262194	1.28781e-10	0.0547945
Blink	Flesh color	rs214574	5	2288106	3.07126e-17	0.0456621
Blink	Flesh color	rs38148	1	25827536	8.72532e-11	0.287671
Blink	Flesh color	rs45375	1	29912007	7.81452e-08	0.0365297
FarmCPU	Flesh color	rs214574	5	2288106	2.46761e-12	0.0456621
FarmCPU	Flesh color	rs261002	6	11946770	3.73548e-08	0.191781
FarmCPU	Flesh color	rs353485	8	16730711	9.35082e-08	0.431507
FarmCPU	Flesh color	rs38148	1	25827536	1.72555e-07	0.287671
MLMM	Flesh color	rs102945	2	17721109	9.15554e-08	0.0776256
MLMM	Flesh color	rs165415	3	26213180	2.02955e-09	0.0251142
MLMM	Flesh color	rs233878	5	14764790	2.09505e-08	0.0456621
MLMM	Flesh color	rs235521	5	15718632	2.442e-16	0.0319635
MLMM	Flesh color	rs38155	1	25828641	2.16773e-17	0.257991
Blink	Flower type	rs115561	2	24764714	1.3929e-08	0.0184332
Blink	Flower type	rs311973	7	13047439	2.62812e-09	0.103687
Blink	Flower type	rs346927	8	12261040	5.74153e-08	0.442396
Blink	Flower type	rs350177	8	14631571	5.75332e-09	0.241935
Blink	Flower type	rs350940	8	15141301	2.09083e-09	0.470046
FarmCPU	Flower type	rs356147	8	17987622	3.71471e-14	0.133641
FarmCPU	Flower type	rs67837	1	44076980	2.05339e-10	0.0576037
MLM	Flower type	rs136646	3	5594494	4.89624e-08	0.37788
MLM	Flower type	rs349851	8	14392116	1.11468e-07	0.269585
MLM	Flower type	rs356147	8	17987622	1.43917e-07	0.133641
MLMM	Flower type	rs136646	3	5594494	3.2741e-10	0.37788
MLMM	Flower type	rs356147	8	17987622	5.84582e-09	0.133641
Blink	Fruit shape	rs157802	3	21961687	5.01526e-16	0.0333333
Blink	Fruit shape	rs287040	6	28557142	2.75863e-63	0.0666667
Blink	Fruit shape	rs289071	6	29548638	1.39955e-07	0.0229167
Blink	Fruit shape	rs292322	7	375658	2.7625e-09	0.0666667
FarmCPU	Fruit shape	rs157802	3	21961687	1.27447e-15	0.0333333
FarmCPU	Fruit shape	rs287040	6	28557142	6.00469e-48	0.0666667
MLM	Fruit shape	rs157802	3	21961687	3.38712e-07	0.0333333
MLM	Fruit shape	rs286753	6	28452630	2.11287e-07	0.2375
MLM	Fruit shape	rs287040	6	28557142	8.02028e-15	0.0666667
MLM	Fruit shape	rs289535	6	29760757	3.50905e-09	0.0791667
MLMM	Fruit shape	rs157802	3	21961687	4.92136e-12	0.0333333
MLMM	Fruit shape	rs287040	6	28557142	2.81686e-62	0.0666667
Blink	Pollen sterility	rs243846	6	1653889	3.56704e-09	0.380631
Blink	Pollen sterility	rs244530	6	1985307	1.00444e-08	0.427928
FarmCPU	Pollen sterility	rs145321	3	12978227	2.4651e-09	0.0833333
FarmCPU	Pollen sterility	rs187063	4	9242478	7.70751e-09	0.0247748
FarmCPU	Pollen sterility	rs240637	5	18481450	2.32797e-08	0.488739
FarmCPU	Pollen sterility	rs241019	6	105917	2.38539e-13	0.346847
FarmCPU	Pollen sterility	rs301705	7	6506038	2.68442e-07	0.0225225
FarmCPU	Pollen sterility	rs336810	8	4173425	5.42857e-09	0.211712
MLM	Pollen sterility	rs241019	6	105917	3.266e-07	0.346847
MLMM	Pollen sterility	rs241019	6	105917	5.22697e-08	0.346847
Blink	Skin hairiness	rs239188	5	17571575	5.14602e-13	0.269547
Blink	Skin hairiness	rs266998	6	16212705	5.32613e-08	0.0288066
Blink	Skin hairiness	rs328418	7	21947093	1.14317e-09	0.0144033
FarmCPU	Skin hairiness	rs239188	5	17571575	1.63926e-09	0.269547
FarmCPU	Skin hairiness	rs266176	6	15498160	6.94383e-08	0.452675
FarmCPU	Skin hairiness	rs309809	7	11700088	9.39232e-08	0.0987654
FarmCPU	Skin hairiness	rs328418	7	21947093	2.93141e-15	0.0144033
MLM	Skin hairiness	rs200214	4	17471333	1.85392e-07	0.203704
MLM	Skin hairiness	rs231704	5	13824706	2.03288e-08	0.399177
MLM	Skin hairiness	rs231721	5	13826207	1.3796e-08	0.407407
MLM	Skin hairiness	rs231758	5	13836264	3.41766e-09	0.335391
MLM	Skin hairiness	rs231804	5	13845358	2.18099e-07	0.366255
MLM	Skin hairiness	rs237091	5	16559613	2.96973e-07	0.40535
MLM	Skin hairiness	rs237547	5	16776132	5.96405e-08	0.349794
MLM	Skin hairiness	rs239188	5	17571575	1.52929e-10	0.269547
MLMM	Skin hairiness	rs239188	5	17571575	7.28309e-24	0.269547
MLMM	Skin hairiness	rs266998	6	16212705	4.38715e-09	0.0288066
MLMM	Skin hairiness	rs328418	7	21947093	4.6941e-09	0.0144033
Blink	Soluble solid content	rs297494	7	3308817	3.42592e-17	0.492908
FarmCPU	Soluble solid content	rs264118	6	13868305	1.50433e-07	0.170213
FarmCPU	Soluble solid content	rs295440	7	2268435	3.9129e-08	0.255319
FarmCPU	Soluble solid content	rs297494	7	3308817	2.7151e-19	0.492908
FarmCPU	Soluble solid content	rs324043	7	19599045	5.21126e-09	0.170213
FarmCPU	Soluble solid content	rs81647	2	3202867	3.0247e-07	0.312057
FarmCPU	Soluble solid content	rs95213	2	12004804	4.767e-09	0.375887
MLM	Soluble solid content	rs140784	3	8363994	3.05809e-07	0.496454
MLM	Soluble solid content	rs200609	4	17895902	3.05809e-07	0.496454
MLM	Soluble solid content	rs221733	5	7589628	3.05809e-07	0.496454
MLM	Soluble solid content	rs291529	7	80525	3.05809e-07	0.496454
MLM	Soluble solid content	rs297494	7	3308817	1.86748e-08	0.492908
MLM	Soluble solid content	rs310476	7	12242204	3.05809e-07	0.496454
MLM	Soluble solid content	rs317333	7	16104758	3.05809e-07	0.0035461
MLM	Soluble solid content	rs56584	1	36730102	3.05809e-07	0.0035461
MLMM	Soluble solid content	rs297494	7	3308817	1.80824e-16	0.492908
MLMM	Soluble solid content	rs9191	1	5280612	3.04946e-07	0.492908
