# Supplementary material for: Multiple-statistical genome-wide association analysis and genomic prediction of fruit aroma and agronomic traits in peaches
Source: Hortic Res. 2023 May 31;10(7):uhad117. doi: 10.1093/hr/uhad117 (PMC10419450; doi:10.1093/hr/uhad117)
Supplement: Web_Material_uhad117 [file web_material_uhad117.zip › Table_S3.xlsx]

## Sheet: Flesh color
Trait	Model	gene.id	JC_1	JC_2	JC_3	JC_4	JC_5	JC_6	HH_1	HH_2	HH_3	HH_4	HH_5	HH_6	gene_chr	gene_start	gene_end	gene_length	gene_biotype	gene_description
Flesh color	Blink/FarmCPU	PRUPE.1G243500	45.0387	44.0153	53.1927	41.0089	97.2636	94.9462	48.7889	25.559	20.9592	85.2289	76.8392	87.0918	G1	25724313	25730505	3192	protein_coding	PF02728:Copper amine oxidase, N3 domain|PF01179:Copper amine oxidase, enzyme domain
Flesh color	Blink/FarmCPU	PRUPE.1G243700	13.2056	10.4358	25.4466	6.3793	13.2379	10.5574	7.14341	3.2282	7.012	9.01933	4.79522	11.6405	G1	25741462	25745673	2871	protein_coding	PF01554:MatE
Flesh color	Blink/FarmCPU	PRUPE.1G243800	167.249	153.662	144.872	162.786	114.516	153.781	139.024	166.855	169.54	147.05	136.133	128.902	G1	25745710	25746772	1063	protein_coding	PF00828:Ribosomal protein L18e/L15
Flesh color	Blink/FarmCPU	PRUPE.1G243900	60.5263	105.439	131.339	147.502	164.012	175.687	100.486	130.784	132.336	109.108	123.639	117.767	G1	25747716	25749997	1721	protein_coding	-
Flesh color	Blink/FarmCPU	PRUPE.1G244000	10.183	17.6133	34.9554	27.3243	35.1996	31.6414	17.4965	15.3756	14.2486	37.7297	30.3798	32.3303	G1	25750407	25755487	2210	protein_coding	PF00664:ABC transporter transmembrane region|PF00005:ABC transporter
Flesh color	Blink/FarmCPU	PRUPE.1G244100	26.1654	28.4584	19.6733	19.3121	17.0165	16.6221	30.0223	25.7336	28.1776	21.9659	17.9796	17.6467	G1	25756326	25763228	4965	protein_coding	PF15996:Arginine/serine-rich protein PNISR
Flesh color	Blink/FarmCPU	PRUPE.1G244200	3.80669	2.58968	3.27536	3.75001	7.11507	8.26332	2.0819	2.13185	2.07567	3.62694	6.3137	13.7146	G1	25769320	25772751	2384	protein_coding	PF03407:Nucleotide-diphospho-sugar transferase
Flesh color	Blink/FarmCPU	PRUPE.1G244300	1.67871	1.31942	1.54618	1.86067	3.26233	3.95326	0.890643	1.05504	1.07243	1.67393	2.93371	5.53832	G1	25772752	25775068	2317	protein_coding	-
Flesh color	Blink/FarmCPU	PRUPE.1G244400	25.3278	11.3799	2.41608	2.33246	1.85653	2.09832	12.1261	8.40733	7.375	1.65258	0.987317	1.45317	G1	25774125	25777335	1848	protein_coding	PF01384:Phosphate transporter family
Flesh color	Blink/FarmCPU	PRUPE.1G244500	60.4404	63.6981	27.9734	13.212	24.0714	10.1274	55.1977	114.625	50.8272	11.8557	8.02141	41.8684	G1	25788397	25792336	3841	protein_coding	PF00564:PB1 domain
Flesh color	Blink/FarmCPU	PRUPE.1G244700	2.90812	1.61969	0.916482	0.613552	0.788036	1.15641	1.18201	0.959133	1.15845	0.336182	0.36462	0.984345	G1	25808019	25810158	1655	protein_coding	PF00248:Aldo/keto reductase family
Flesh color	Blink/FarmCPU	PRUPE.1G244800	3.9245	2.80675	2.50745	3.16836	2.61123	4.32505	3.1945	2.67475	2.73943	3.50893	3.99565	3.16441	G1	25820534	25824380	1927	protein_coding	PF01778:Ribosomal L28e protein family|PF04874:Mak16 protein C-terminal region
Flesh color	Blink/FarmCPU	PRUPE.1G244900	17.6022	3.96664	18.3766	63.0709	102.298	62.7793	2.94607	13.3694	16.6034	26.0396	13.4545	9.6382	G1	25824550	25830205	5143	protein_coding	PF12799:Leucine Rich repeats (2 copies)|PF13855:Leucine rich repeat
Flesh color	Blink/FarmCPU	PRUPE.1G245100	367.468	171.761	83.7486	138.274	161.087	65.8359	137.816	50.2046	73.4797	93.8262	17.21	9.86613	G1	25844922	25847181	1832	protein_coding	PF00248:Aldo/keto reductase family
Flesh color	Blink/FarmCPU	PRUPE.1G245400	38.5246	2.00648	0.332762	2.63504	8.0263	3.61652	0.901196	0.324859	0.643536	1.067	0.428739	0.632632	G1	25892694	25894736	1642	protein_coding	PF00248:Aldo/keto reductase family
Flesh color	Blink/FarmCPU	PRUPE.1G245600	18.3364	20.3241	8.8358	4.21202	1.26229	0.522486	27.4863	11.7712	10.2465	2.41114	1.42377	0.380257	G1	25917115	25918610	1496	protein_coding	-
Flesh color	Blink/FarmCPU	PRUPE.1G245700	1.26737	2.8229	3.14811	4.30181	2.19806	4.98332	2.78913	4.24652	2.7626	1.88245	4.92817	1.65692	G1	25920012	25923723	3349	protein_coding	PF03000:NPH3 family
Flesh color	Blink/FarmCPU	PRUPE.1G245800	23.2487	23.9564	43.5545	45.8435	37.294	41.3405	22.04	34.4428	27.552	37.8758	52.1064	52.3614	G1	25934709	25938018	2459	protein_coding	-
Flesh color	Blink	PRUPE.1G304200	8.55684	23.772	9.3163	9.19935	7.97558	6.45466	21.5871	7.51043	8.13349	10.5622	6.25991	4.8072	G1	29812095	29816767	3135	protein_coding	-
Flesh color	Blink	PRUPE.1G304300	2.86144	2.66566	2.41589	4.87552	5.11741	5.54004	3.06318	3.37746	3.09257	5.67754	4.74373	4.9535	G1	29816587	29819820	2554	protein_coding	-
Flesh color	Blink	PRUPE.1G304600	52.0927	67.04	121.752	129.099	153.396	138.641	71.9759	71.0114	69.8375	105.604	122.611	130.403	G1	29829856	29832971	1364	protein_coding	PF04502:Family of unknown function (DUF572)
Flesh color	Blink	PRUPE.1G304800	1.50415	0.456151	0.703297	1.22301	0.133257	0.0236177	0.456201	1.67524	0.957096	1.11445	0.166274	0	G1	29847362	29849770	2409	protein_coding	PF14543:Xylanase inhibitor N-terminal|PF14541:Xylanase inhibitor C-terminal
Flesh color	Blink	PRUPE.1G304900	0.308231	0.740092	0.637152	0.508495	0.322844	0.208983	1.09393	0.423634	0.571167	0.628415	0.485314	0.135698	G1	29856388	29859711	2489	protein_coding	PF00010:Helix-loop-helix DNA-binding domain
Flesh color	Blink	PRUPE.1G305000	22.4519	17.0053	9.07389	5.57546	4.01254	3.93146	15.6287	25.4388	18.1109	4.52861	3.18842	7.88843	G1	29862643	29868553	2670	protein_coding	PF10269:Transmembrane Fragile-X-F protein
Flesh color	Blink	PRUPE.1G305100	18.4147	14.4886	9.05393	7.50915	4.69941	2.34347	13.4471	12.8713	6.02664	7.88336	2.83125	1.78333	G1	29872378	29875418	1659	protein_coding	PF05368:NmrA-like family
Flesh color	Blink	PRUPE.1G305200	10.0693	8.83531	10.0443	6.63927	7.27639	6.9928	7.9997	8.75954	7.5005	7.70839	7.49724	7.05647	G1	29879312	29885841	5712	protein_coding	PF07842:GC-rich sequence DNA-binding factor-like protein
Flesh color	Blink	PRUPE.1G305300	22.0528	19.7835	20.3753	14.812	12.4042	9.67488	15.714	15.2012	14.7229	12.1357	12.3856	14.1793	G1	29886383	29890011	2008	protein_coding	PF02365:No apical meristem (NAM) protein
Flesh color	Blink	PRUPE.1G305400	7.10623	9.66796	12.1021	20.3791	11.3731	5.952	4.45943	7.57238	7.51789	10.2895	11.6087	1.5864	G1	29893351	29894137	787	protein_coding	-
Flesh color	Blink	PRUPE.1G305500	7.6622	11.7938	2.95814	1.00805	2.29419	1.28288	11.8558	3.51736	3.56283	2.21153	1.20931	0.527164	G1	29896627	29900636	2161	protein_coding	PF00069:Protein kinase domain
Flesh color	Blink	PRUPE.1G305600	5.2731	6.11443	18.8345	11.9337	8.59087	3.60572	7.18208	13.5198	15.5882	11.3468	9.35589	13.0771	G1	29901422	29904058	2637	protein_coding	PF01501:Glycosyl transferase family 8
Flesh color	Blink	PRUPE.1G305700	10.8748	9.8703	14.9709	26.6147	24.7597	18.1109	9.30263	14.2196	15.4343	27.4726	31.0896	38.9384	G1	29907360	29912351	2682	protein_coding	PF12819:Carbohydrate-binding protein of the ER
Flesh color	Blink	PRUPE.1G305800	3.06861	3.24598	0.120521	0.228319	0.0956891	0.0418524	3.49366	1.5657	1.01811	0.184491	0.117322	0.0751148	G1	29919123	29919932	810	protein_coding	-
Flesh color	Blink	PRUPE.1G305900	163.269	125.015	3.46392	2.19873	6.34485	2.51038	91.1471	27.0486	21.9997	3.55798	2.87855	35.8651	G1	29921011	29923272	2262	protein_coding	PF02362:B3 DNA binding domain|PF00847:AP2 domain
Flesh color	Blink	PRUPE.1G306000	14.6899	22.1998	24.6542	24.1444	23.4449	21.0396	20.6094	18.1267	18.5726	23.7758	14.9352	10.6305	G1	29925145	29929828	2541	protein_coding	PF00557:Metallopeptidase family M24
Flesh color	Blink	PRUPE.1G306100	172.383	164.286	86.7714	116.07	104.359	72.2344	115.872	56.1382	68.6103	104.589	62.4315	114.121	G1	29929935	29931086	1060	protein_coding	PF06351:Allene oxide cyclase
Flesh color	Blink	PRUPE.1G306300	30.1042	4.50311	0.754188	0.761402	0.854433	0.595382	2.60256	3.78878	2.20133	0.514372	0.250765	1.91703	G1	29939830	29944129	3470	protein_coding	PF00249:Myb-like DNA-binding domain
Flesh color	Blink	PRUPE.1G306400	12.0819	14.5353	31.6937	47.7311	39.8286	35.1331	15.7922	33.1066	37.27	45.9944	41.1922	29.7925	G1	29951145	29953429	1020	protein_coding	PF13483:Beta-lactamase superfamily domain
Flesh color	Blink	PRUPE.1G306500	5.18151	6.13288	21.9151	10.7284	13.7477	11.4973	6.75189	7.18941	10.0162	12.2595	14.3351	41.0036	G1	29953649	29956739	1757	protein_coding	PF03097:BRO1-like domain
Flesh color	Blink	PRUPE.1G306600	34.8818	30.8332	31.1366	25.9423	33.324	34.1658	30.0269	27.9963	25.242	33.6656	33.3781	32.178	G1	29969842	29979593	3442	protein_coding	PF11265:Mediator complex subunit 25 von Willebrand factor type A
Flesh color	Blink	PRUPE.1G306700	1.96845	2.98805	2.04151	1.87753	3.06477	1.47681	4.14956	1.70956	1.55476	4.7002	2.3004	0.172456	G1	29980212	29983073	2035	protein_coding	PF01490:Transmembrane amino acid transporter protein
Flesh color	Blink	PRUPE.1G306800	5.37613	5.96953	8.08584	8.93657	9.15751	9.50058	6.62817	6.64444	6.69442	6.6993	6.82412	9.36263	G1	29983521	29986055	2319	protein_coding	PF02617:ATP-dependent Clp protease adaptor protein ClpS
Flesh color	Blink	PRUPE.1G306900	163.704	54.3569	67.0386	45.1245	47.2944	50.668	50.1699	102.826	86.4251	42.5579	40.3921	60.8816	G1	29986288	29989899	1469	protein_coding	PF01169:Uncharacterized protein family UPF0016
Flesh color	Blink	PRUPE.1G307200	6.18678	6.11039	5.87909	6.35746	7.36008	7.22893	5.23796	4.21999	5.67547	7.00698	7.00395	7.27067	G1	29999629	30004762	3151	protein_coding	PF04515:Plasma-membrane choline transporter
Flesh color	Blink	PRUPE.1G307300	0.153593	0.196904	0.112032	0.222052	0.228883	0.121111	0.248558	0.141994	0.126206	0.117922	0.12458	0.193815	G1	30004951	30009389	2847	protein_coding	PF14144:Seed dormancy control|PF00170:bZIP transcription factor
Flesh color	MLMM	PRUPE.2G118200	8.26423	8.07916	6.25915	6.6554	4.65254	5.38422	8.80139	9.9131	8.47913	6.38784	7.56943	6.16951	G2	17629187	17633877	2101	protein_coding	PF03155:ALG6, ALG8 glycosyltransferase family
Flesh color	MLMM	PRUPE.2G118300	70.4281	82.4512	96.7346	114.793	139.716	160.327	75.2082	88.4095	74.575	130.674	106.632	151.521	G2	17642037	17645617	1009	protein_coding	PF02823:ATP synthase, Delta/Epsilon chain, beta-sandwich domain
Flesh color	MLMM	PRUPE.2G118400	3.07975	69.1391	138.113	186.02	215.397	195.972	55.2151	8.99239	39.6239	213.659	198.031	262.367	G2	17648813	17650197	1249	protein_coding	PF04570:zinc-finger of the FCS-type, C2-C2
Flesh color	MLMM	PRUPE.2G118500	1.26659	2.72439	6.76001	6.25171	10.4321	14.0425	2.79863	3.41188	6.08493	8.04271	9.51782	35.3119	G2	17655021	17659304	2552	protein_coding	PF07714:Protein tyrosine kinase
Flesh color	MLMM	PRUPE.2G118600	0.175099	0.572246	0.292753	0.098809	0.0042845	0	0.746499	0.189554	0.278733	0.00854034	0.00470735	0	G2	17666417	17669913	2943	protein_coding	-
Flesh color	MLMM	PRUPE.2G118700	16.7623	19.7574	35.1397	32.8757	46.0628	51.1593	21.9738	22.7126	26.1507	42.7209	52.9141	47.9219	G2	17687665	17696688	6320	protein_coding	PF02854:MIF4G domain|PF02847:MA3 domain
Flesh color	MLMM	PRUPE.2G118800	1.10911	1.27895	0.981389	0.623076	0.296151	0.160012	2.08168	2.87127	2.16148	0.861919	0.322872	0	G2	17697788	17698137	350	protein_coding	-
Flesh color	MLMM	PRUPE.2G118900	21.313	14.7317	26.6454	23.2858	28.6148	30.5961	14.4028	15.9342	12.9061	20.8475	23.0771	24.3351	G2	17698478	17700033	1046	protein_coding	PF00656:Caspase domain
Flesh color	MLMM	PRUPE.2G119000	8.24764	6.41669	10.9923	8.75171	11.0625	12.4407	6.85369	8.60596	7.50703	9.22473	10.8656	11.4112	G2	17701972	17705289	2658	protein_coding	PF00656:Caspase domain|PF00076:RNA recognition motif. (a.k.a. RRM, RBD, or RNP domain)|PF06943:LSD1 zinc finger
Flesh color	MLMM	PRUPE.2G119100	230.847	193.846	161.698	173.089	131.622	160.758	210.695	235.456	189.69	148.389	135.749	126.612	G2	17708347	17710488	711	protein_coding	-
Flesh color	MLMM	PRUPE.2G119200	0.393575	0.231097	0.137559	0.0624222	0.146998	0.0853471	0.192822	0.425396	0.257245	0.189205	0.0952773	0.11973	G2	17710910	17711726	817	protein_coding	-
Flesh color	MLMM	PRUPE.2G119300	10.8039	11.278	19.0925	12.6757	15.0395	13.9384	12.628	12.052	14.6703	15.9595	18.8752	15.7151	G2	17712065	17715816	2359	protein_coding	PF02493:MORN repeat
Flesh color	MLMM	PRUPE.2G119400	19.2469	24.0827	22.7972	19.2994	20.7668	21.1374	21.2433	19.4157	19.1133	20.8247	23.5107	18.8286	G2	17721665	17725661	2213	protein_coding	PF01214:Casein kinase II regulatory subunit
Flesh color	MLMM	PRUPE.2G119500	5.1323	4.92708	5.48404	3.56858	3.71881	3.89154	5.20921	4.427	4.19654	3.54189	2.81304	2.4446	G2	17735156	17738480	2100	protein_coding	PF00067:Cytochrome P450
Flesh color	MLMM	PRUPE.2G119800	15.2791	12.8048	13.3151	15.1401	17.8071	12.7994	10.977	13.146	16.1714	17.1583	18.2088	18.9769	G2	17757268	17760221	1113	protein_coding	PF01399:PCI domain
Flesh color	MLMM	PRUPE.2G119900	0.141772	0.345689	0.20523	0.176057	0.323996	0.211201	0.250585	0.281318	0.308516	0.41718	0.369941	0.245564	G2	17761614	17767213	3645	protein_coding	PF00931:NB-ARC domain
Flesh color	MLMM	PRUPE.2G120000	0.574802	0.566256	0.39629	0.403125	0.869901	0.974003	0.820842	0.720957	0.859508	0.742575	1.02854	1.65059	G2	17770472	17774001	2558	protein_coding	PF00067:Cytochrome P450
Flesh color	MLMM	PRUPE.2G120100	21.9	23.8328	29.7779	32.3854	24.6267	29.5793	21.1578	29.5835	25.3751	29.4239	25.0437	20.7389	G2	17774212	17776888	597	protein_coding	-
Flesh color	MLMM	PRUPE.2G120300	1.58439	1.9423	6.6222	19.2334	19.418	11.028	2.39267	7.9674	14.7337	28.3907	27.552	15.7939	G2	17780998	17784081	1180	protein_coding	PF00071:Ras family
Flesh color	MLMM	PRUPE.2G120400	0.1634	0.289073	1.27784	1.03528	0.0389717	0.0249596	0.759883	1.05635	1.19496	0.633387	0.0634419	0.0238579	G2	17786619	17790424	1801	protein_coding	PF03407:Nucleotide-diphospho-sugar transferase
Flesh color	MLMM	PRUPE.2G120500	1.69602	0.260455	0.0318823	0.00716374	0	0	0.120219	0	0	0	0	0	G2	17795220	17802381	1571	protein_coding	PF03407:Nucleotide-diphospho-sugar transferase
Flesh color	MLMM	PRUPE.2G120600	25.9829	25.6374	30.6872	32.5335	26.5709	26.7275	25.7986	31.2562	34.0636	33.9748	32.6138	30.5014	G2	17809281	17816128	4674	protein_coding	PF00076:RNA recognition motif. (a.k.a. RRM, RBD, or RNP domain)
Flesh color	MLMM	PRUPE.2G120800	18.1178	7.34171	11.9492	8.8759	11.4556	13.9644	7.09093	9.77824	8.67863	9.44217	11.4069	21.1276	G2	17820337	17823357	2554	protein_coding	-
Flesh color	Blink	PRUPE.3G188100	13.2536	20.8917	17.1398	15.7209	18.5336	20.3586	21.9841	14.9495	15.8422	16.1652	17.9164	15.811	G3	20157757	20163194	1975	protein_coding	PF07942:N2227-like protein
Flesh color	Blink	PRUPE.3G188900	2.21977	1.6159	0.864067	0.572994	0.426591	0.405266	1.98565	1.5888	2.07275	0.75677	0.529526	0.644342	G3	20228129	20229759	1631	protein_coding	-
Flesh color	Blink	PRUPE.3G189000	2.95942	1.37721	0.494819	0.449153	0.284025	0.247695	1.53217	2.01112	1.79644	0.428588	0.580138	0.708242	G3	20230931	20232416	1486	protein_coding	-
Flesh color	Blink	PRUPE.3G189400	0.577463	0.304926	1.22552	0.783194	1.35269	0.421275	0.255308	1.99636	1.65703	2.63272	0.763133	0.262728	G3	20245288	20250328	2075	protein_coding	PF00069:Protein kinase domain|PF08311:Mad3/BUB1 homology region 1
Flesh color	Blink	PRUPE.3G189600	5.76032	1.71731	0.149858	0.31447	0.0351888	0	1.13203	0.56387	1.09444	0.127903	0.00505201	0	G3	20258473	20261039	2467	protein_coding	PF00201:UDP-glucoronosyl and UDP-glucosyl transferase
Flesh color	Blink	PRUPE.3G189700	0.00562818	0.00568278	0	0.0104592	0.00517198	0	0.0237362	0.0439026	0.0478243	0	0	0	G3	20284475	20286995	2438	protein_coding	PF00201:UDP-glucoronosyl and UDP-glucosyl transferase
Flesh color	Blink	PRUPE.3G190100	0.0319695	0.132671	1.77988	1.57107	8.90084	12.993	0.142734	0.593399	0.788493	2.23188	4.02196	6.36813	G3	20296733	20299688	2734	protein_coding	PF00201:UDP-glucoronosyl and UDP-glucosyl transferase
Flesh color	Blink	PRUPE.3G190200	2.26916	1.23619	1.79786	1.80895	1.32859	1.27074	1.04736	4.1504	2.14228	1.71579	1.4822	0.973516	G3	20300287	20302117	1542	protein_coding	PF00098:Zinc knuckle|PF06839:GRF zinc finger
Flesh color	Blink	PRUPE.3G190400	0.23287	0.0320255	0	0	0.00693962	0	6.38053	8.64412	11.6696	8.451	8.7837	3.03794	G3	20311941	20313892	1817	protein_coding	PF00201:UDP-glucoronosyl and UDP-glucosyl transferase
Flesh color	Blink	PRUPE.3G190500	0	0	0	0	0	0	0.273577	0.419514	1.37725	0.17404	0.193501	0	G3	20315736	20322415	1458	protein_coding	PF00201:UDP-glucoronosyl and UDP-glucosyl transferase
Flesh color	Blink	novel.329	0	0	0	0	0.0157027	0	1.79352	2.50641	1.70805	2.74771	1.08223	1.44724	G3	20329292	20330173	803	-	-
Flesh color	Blink	PRUPE.3G190700	8.16164	9.15097	4.77142	5.44204	3.56268	3.81289	4.23289	3.89941	3.54086	1.76264	1.94258	1.80615	G3	20344256	20351452	946	protein_coding	-
Flesh color	MLMM	PRUPE.3G291300	104.442	93.0181	93.0779	38.0081	84.4893	69.0678	90.5227	45.5224	39.3313	59.1485	49.2478	79.1971	G3	26108296	26125443	12609	protein_coding	-
Flesh color	MLMM	PRUPE.3G291400	1.85145	0.621393	0.349744	0.208436	0.510952	0.370568	0.481002	0.512347	0.267701	0.320591	0.30643	0.625972	G3	26123329	26125499	2171	protein_coding	-
Flesh color	MLMM	PRUPE.3G291500	73.7088	15.0875	15.4561	1.74881	2.69819	2.42929	8.59571	15.1164	6.67301	3.7331	6.10306	3.45008	G3	26128536	26130670	2135	protein_coding	-
Flesh color	MLMM	PRUPE.3G291600	48.9246	41.0995	39.2343	23.1203	20.5845	20.3995	35.5563	28.0214	27.2212	20.5265	19.2414	22.5465	G3	26135554	26137153	1600	protein_coding	-
Flesh color	MLMM	PRUPE.3G291700	16.8138	15.2921	16.7769	15.8093	13.7076	14.7207	16.1465	18.8906	15.9258	16.0793	17.7244	17.3793	G3	26138675	26142270	2483	protein_coding	PF04114:Gaa1-like, GPI transamidase component
Flesh color	MLMM	PRUPE.3G291800	93.1859	95.04	90.644	65.603	54.3299	76.2553	102.362	97.1929	79.8217	61.0606	69.5763	55.4803	G3	26146569	26147921	1353	protein_coding	PF00828:Ribosomal protein L18e/L15
Flesh color	MLMM	PRUPE.3G291900	2.42971	2.6449	4.99091	3.04285	2.78776	2.6639	3.54882	3.60731	3.52218	3.5828	3.52198	3.3175	G3	26151162	26155985	3221	protein_coding	-
Flesh color	MLMM	PRUPE.3G292000	1.46607	5.05483	3.91718	6.40434	6.57283	9.35512	5.45873	3.43245	4.36162	6.01989	8.70596	7.22864	G3	26156083	26171638	6598	protein_coding	PF02368:Bacterial Ig-like domain (group 2)
Flesh color	MLMM	PRUPE.3G292100	18.9732	23.8953	24.5292	25.6608	28.7301	30.7705	23.3817	16.9163	19.6636	25.4063	29.7036	29.1589	G3	26171818	26174776	1887	protein_coding	PF00076:RNA recognition motif. (a.k.a. RRM, RBD, or RNP domain)
Flesh color	MLMM	PRUPE.3G292200	5.4047	6.46179	5.56185	5.56084	6.08027	7.02716	6.56262	6.64886	6.14942	3.83655	3.92332	4.1911	G3	26175543	26178196	844	protein_coding	-
Flesh color	MLMM	PRUPE.3G292300	7.16927	7.30522	13.7125	12.9354	18.0018	19.9338	7.14073	7.88972	9.51511	12.0689	15.2945	13.3393	G3	26179596	26183717	3456	protein_coding	-
Flesh color	MLMM	PRUPE.3G292400	75.8328	90.0387	99.1016	86.4389	116.868	107.232	81.7101	66.4998	63.8883	88.1055	83.018	74.48	G3	26184887	26187529	1723	protein_coding	PF06999:Sucrase/ferredoxin-like
Flesh color	MLMM	PRUPE.3G292500	0.109308	0.20692	0.182952	0.130171	0.186681	0.0909106	0.211589	0.0840971	0.166897	0.203239	0.177009	0.0184705	G3	26187663	26189287	1503	protein_coding	-
Flesh color	MLMM	PRUPE.3G292600	0.741335	0.737629	0.790767	0.618727	0.400121	0.481617	0.720546	0.656341	0.406231	0.527087	0.617098	0.338358	G3	26190130	26193792	3534	protein_coding	-
Flesh color	MLMM	PRUPE.3G292700	0.997395	0.781997	0.719796	1.51646	1.7713	2.15169	0.708929	0.62148	1.08382	1.21575	1.51214	1.33705	G3	26192510	26196328	3819	protein_coding	PF01535:PPR repeat|PF14432:DYW family of nucleic acid deaminases|PF13041:PPR repeat family
Flesh color	MLMM	PRUPE.3G292800	15.402	40.4702	26.2692	17.7559	17.137	11.072	29.2384	11.379	16.9853	19.9307	10.3828	9.69559	G3	26197307	26200145	2085	protein_coding	PF01263:Aldose 1-epimerase
Flesh color	MLMM	PRUPE.3G293000	13.6055	16.7622	21.6387	19.9549	38.2843	37.9822	16.059	13.2939	12.8396	27.375	31.2932	33.6426	G3	26202763	26205430	1391	protein_coding	PF05148:Hypothetical methyltransferase
Flesh color	MLMM	PRUPE.3G293100	14.7738	26.1174	40.37	22.1758	24.2398	17.3581	22.682	14.0953	19.205	22.2577	19.7829	26.8455	G3	26206325	26209871	2869	protein_coding	PF07714:Protein tyrosine kinase
Flesh color	MLMM	PRUPE.3G293200	0.27004	0.303422	0.881575	0.472533	0.622967	0.47062	0.25855	0.796793	1.01256	1.09821	1.754	3.57883	G3	26210598	26214422	2556	protein_coding	PF02365:No apical meristem (NAM) protein
Flesh color	MLMM	PRUPE.3G293300	4.34304	6.58003	5.66594	7.0227	5.28544	7.72677	8.51131	5.21308	5.98595	5.12465	8.26617	5.88325	G3	26214669	26218779	2409	protein_coding	PF01985:CRS1 / YhbY (CRM) domain
Flesh color	MLMM	PRUPE.3G293400	5.43813	3.59842	10.9554	1.57509	1.81352	1.30057	2.99465	1.78965	1.66637	2.22827	1.39594	11.6187	G3	26220448	26223880	2543	protein_coding	PF04724:Glycosyltransferase family 17
Flesh color	MLMM	PRUPE.3G293500	1.47742	0.88619	1.20937	0.892898	0.727567	0.605973	0.124248	0.0463602	0.0706873	0.11242	0.109674	0.356255	G3	26229314	26236520	4836	protein_coding	-
Flesh color	MLMM	PRUPE.3G293600	22.9142	27.6098	33.3744	34.0359	39.9534	39.979	29.1443	32.2152	28.9018	39.8158	43.3147	40.6112	G3	26238169	26245054	3350	protein_coding	PF04871:Uso1 / p115 like vesicle tethering protein, C terminal region|PF04869:Uso1 / p115 like vesicle tethering protein, head region
Flesh color	MLMM	PRUPE.3G293700	0.713519	0.49937	0.492162	0.521626	0.817905	0.473679	0.861866	1.54659	0.555911	0.619664	0.321357	0.87538	G3	26239123	26239356	234	protein_coding	-
Flesh color	MLMM	PRUPE.3G293800	10.1474	14.4569	14.2944	14.973	17.1161	18.9004	16.6608	14.9286	12.6355	15.6048	16.6329	19.6091	G3	26245543	26247845	1533	protein_coding	PF00288:GHMP kinases N terminal domain
Flesh color	MLMM	PRUPE.3G293900	1.46417	1.37723	1.51739	1.49233	1.74046	1.54457	1.24604	2.03287	1.65946	1.46763	1.85435	1.42911	G3	26247756	26249491	1409	protein_coding	-
Flesh color	MLMM	PRUPE.3G294000	6.01184	7.77131	14.1985	14.8069	18.8358	22.9478	8.1964	10.1991	8.74425	16.8283	19.2919	15.5971	G3	26249492	26253123	2009	protein_coding	PF16198:tRNA pseudouridylate synthase B C-terminal domain|PF01509:TruB family pseudouridylate synthase (N terminal domain)
Flesh color	MLMM	PRUPE.3G294100	34.4128	38.9664	23.9974	22.3033	14.0497	11.2422	38.8682	18.0706	20.8912	15.8978	12.4032	8.62372	G3	26253102	26256998	2154	protein_coding	PF05212:Protein of unknown function (DUF707)
Flesh color	MLMM	PRUPE.3G294200	21.0954	17.7801	19.5514	20.0829	22.4881	22.2652	18.3583	19.5667	18.1203	20.3137	17.4283	20.196	G3	26257501	26261275	2059	protein_coding	PF07039:SGF29 tudor-like domain
Flesh color	MLMM	PRUPE.3G294300	3.16356	4.74114	11.6578	18.7518	15.1403	20.1231	6.92873	10.508	8.51466	18.7398	18.4518	14.4047	G3	26262414	26263895	1482	protein_coding	PF03144:Elongation factor Tu domain 2|PF03143:Elongation factor Tu C-terminal domain|PF00009:Elongation factor Tu GTP binding domain
Flesh color	MLMM	PRUPE.3G294400	6.77064	8.53553	11.8994	10.2398	4.26721	2.55315	7.23874	14.0196	13.5023	6.46766	2.86123	1.65011	G3	26265147	26266689	1173	protein_coding	PF00657:GDSL-like Lipase/Acylhydrolase
Flesh color	MLMM	PRUPE.3G294600	28.7562	25.6857	24.7479	26.153	31.961	53.4367	28.1677	24.1715	25.4632	21.2935	30.6126	44.063	G3	26271432	26273777	1930	protein_coding	PF05477:Surfeit locus protein 2 (SURF2)
Flesh color	MLMM	PRUPE.3G294700	0.260869	0.0754655	0.867576	3.64594	10.8991	14.958	0.0801188	0.536475	0.688976	4.16012	16.2307	22.4773	G3	26272889	26276820	2375	protein_coding	PF14681:Uracil phosphoribosyltransferase|PF00485:Phosphoribulokinase / Uridine kinase family
Flesh color	MLMM	PRUPE.3G294800	15.4592	21.4223	32.0654	27.8303	29.3416	34.121	22.1032	29.8438	29.9973	29.79	43.9184	33.3261	G3	26276997	26281070	3333	protein_coding	PF03141:Putative S-adenosyl-L-methionine-dependent methyltransferase
Flesh color	MLMM	PRUPE.3G294900	8.71755	10.024	8.26543	8.54071	7.77289	7.20339	9.81934	11.3322	12.2877	8.53243	8.83874	9.50282	G3	26281440	26285957	4518	protein_coding	-
Flesh color	MLMM	PRUPE.3G295000	101.6	55.997	33.9308	21.9649	36.4099	31.4472	45.2187	39.0751	34.2141	31.8104	29.3184	62.6346	G3	26288517	26291665	1665	protein_coding	PF13920:Zinc finger, C3HC4 type (RING finger)|PF07002:Copine
Flesh color	MLMM	PRUPE.3G295100	2.88129	0.579251	0.784141	0.795924	0.302513	0.155206	0.667155	1.5064	0.786604	0.976033	0.362303	0.0719117	G3	26292477	26293478	1002	protein_coding	-
Flesh color	MLMM	PRUPE.3G295200	13.5463	12.8553	13.8895	14.9754	13.5984	20.4059	12.6661	13.1157	11.8064	14.887	16.9436	17.6963	G3	26294012	26297631	1902	protein_coding	PF13041:PPR repeat family
Flesh color	MLMM	PRUPE.3G295300	39.8333	18.1677	14.0905	11.2707	10.7603	14.2202	18.4965	18.7695	17.0974	10.6602	13.1847	15.0581	G3	26298170	26300608	1537	protein_coding	-
Flesh color	MLMM	PRUPE.3G295400	90.4161	46.2189	37.3259	42.9044	52.7054	50.8175	41.1573	48.6348	51.7245	46.5817	48.5933	55.1844	G3	26300671	26302970	1080	protein_coding	PF00071:Ras family
Flesh color	MLMM	PRUPE.3G295500	60.0985	51.8238	56.838	54.9062	69.914	77.6798	57.4621	65.1998	63.1332	70.2488	65.4996	75.4727	G3	26303483	26306939	2249	protein_coding	PF00227:Proteasome subunit
Flesh color	MLMM	PRUPE.3G295700	3.01888	3.78077	2.08567	2.59783	1.03279	0.811454	3.0405	1.69857	2.13629	0.966857	0.393055	0.12913	G3	26312538	26314185	1331	protein_coding	PF08241:Methyltransferase domain
Flesh color	Blink/FarmCPU	PRUPE.5G019900	17.2718	17.1888	13.3976	12.5492	11.7142	12.4357	17.2962	12.7404	13.8994	12.4864	13.6917	12.3375	G5	2186784	2188842	1148	protein_coding	PF12796:Ankyrin repeats (3 copies)
Flesh color	Blink/FarmCPU	PRUPE.5G020200	8.24751	9.28424	9.95313	9.31231	6.51983	8.48065	10.5005	10.4946	12.6198	9.03647	9.7053	9.38811	G5	2222331	2226868	2831	protein_coding	PF04437:RINT-1 / TIP-1 family
Flesh color	Blink/FarmCPU	PRUPE.5G020400	8.3912	15.9219	17.8148	17.43	14.8239	15.9254	19.5983	15.9217	16.2642	19.0445	17.3138	16.7463	G5	2231493	2237130	1495	protein_coding	-
Flesh color	Blink/FarmCPU	PRUPE.5G020500	1.01754	1.90686	1.1036	0.889606	1.03385	0.532815	1.15927	1.38866	1.62652	1.1604	1.25632	1.28304	G5	2234047	2234638	592	protein_coding	-
Flesh color	Blink/FarmCPU	PRUPE.5G020900	4.73371	7.0867	11.7969	8.79305	9.02672	10.0372	7.18814	14.2315	10.3981	9.29604	14.9356	7.74785	G5	2264205	2267956	3281	protein_coding	PF01336:OB-fold nucleic acid binding domain|PF04057:Replication factor-A protein 1, N-terminal domain|PF16900:Replication protein A OB domain|PF08646:Replication factor-A C terminal domain
Flesh color	Blink/FarmCPU	PRUPE.5G021000	21.5885	26.2305	29.893	23.8988	30.0951	70.6121	28.8721	24.586	27.4194	18.221	28.8825	81.2662	G5	2268311	2270199	1236	protein_coding	-
Flesh color	Blink/FarmCPU	PRUPE.5G021100	66.553	141.232	925.222	660.445	864.119	512.19	123.67	135.579	172.379	690.858	695.666	1042.13	G5	2311783	2315480	2310	protein_coding	PF03141:Putative S-adenosyl-L-methionine-dependent methyltransferase
Flesh color	Blink/FarmCPU	PRUPE.5G021200	363.947	560.074	510.877	554.882	641.61	608.694	554.377	372.073	482.442	659.826	689.754	728.663	G5	2328243	2329370	246	protein_coding	-
Flesh color	Blink/FarmCPU	PRUPE.5G021300	204.796	293.695	273.947	274.37	314.916	311.263	295.374	187.578	241.751	334.808	339.209	360.872	G5	2329733	2334508	1786	protein_coding	PF00069:Protein kinase domain
Flesh color	Blink/FarmCPU	PRUPE.5G021400	3.99747	2.84065	2.30824	2.18042	2.48377	2.35014	2.514	2.56477	2.83446	2.44833	2.11391	2.28722	G5	2337057	2342732	1764	protein_coding	PF08879:WRC|PF08880:QLQ
Flesh color	Blink/FarmCPU	PRUPE.5G021500	4.85428	6.85539	4.57976	5.10003	3.47558	3.83836	6.87171	5.91246	6.36491	4.3858	4.10587	3.71135	G5	2350513	2354049	1842	protein_coding	-
Flesh color	Blink/FarmCPU	PRUPE.5G021700	23.8851	15.3719	2.1653	1.57665	1.92228	1.9961	16.1716	10.1536	6.30803	1.60143	1.21389	1.23499	G5	2398720	2400338	1347	protein_coding	PF11947:Protein of unknown function (DUF3464)
Flesh color	MLMM	PRUPE.5G171800	16.1085	16.5185	19.5079	19.0365	22.4639	19.9982	17.6342	17.6061	16.8852	20.0259	21.0607	18.755	G5	14663077	14669010	4217	protein_coding	PF00787:PX domain|PF13901:Putative zinc-RING and/or ribbon
Flesh color	MLMM	PRUPE.5G171900	0.263026	0.428519	0.583292	0.58649	1.32661	2.67342	0.410037	0.549829	0.593592	0.779733	0.990996	4.58143	G5	14669046	14674357	4439	protein_coding	-
Flesh color	MLMM	PRUPE.5G172000	5.89022	5.43389	6.09626	8.54828	4.98844	5.02854	4.9873	6.11858	9.09302	6.08114	3.89203	3.03526	G5	14676316	14679805	2822	protein_coding	PF02151:UvrB/uvrC motif|PF04379:Protein of unknown function (DUF525)
Flesh color	MLMM	PRUPE.5G172100	15.118	18.0374	52.1959	90.4882	82.0603	79.8625	19.1025	23.0073	28.5859	91.7852	89.4486	75.6087	G5	14683997	14687602	2017	protein_coding	PF03151:Triose-phosphate Transporter family
Flesh color	MLMM	PRUPE.5G172500	65.2021	33.9449	66.9734	115.437	120.238	124.9	26.0828	42.1595	44.9739	80.911	111.947	147.495	G5	14694266	14696789	953	protein_coding	PF00657:GDSL-like Lipase/Acylhydrolase
Flesh color	MLMM	PRUPE.5G172600	2.36872	3.38894	4.09418	6.3213	4.24275	3.36698	9.36349	14.828	30.7221	8.84585	6.1742	7.04396	G5	14698112	14704598	3997	protein_coding	PF00955:HCO3- transporter family
Flesh color	MLMM	PRUPE.5G172700	148.3	140.815	114.844	121.485	113.449	117.178	127.398	127.71	113.121	108.727	91.5728	108.459	G5	14721020	14723164	1487	protein_coding	PF01592:NifU-like N terminal domain
Flesh color	MLMM	PRUPE.5G172800	33.3708	26.1599	19.4801	18.8884	22.9439	21.8702	25.3302	17.9535	17.9342	21.0756	20.2485	22.3858	G5	14724437	14733954	4364	protein_coding	PF03630:Fumble|PF01937:Protein of unknown function DUF89
Flesh color	MLMM	PRUPE.5G172900	4.12519	7.96414	9.24405	9.92124	10.0001	10.7654	9.67529	8.17551	8.38375	8.51914	12.0062	8.08606	G5	14734689	14738932	4244	protein_coding	PF00855:PWWP domain
Flesh color	MLMM	PRUPE.5G173000	22.6034	18.1425	15.183	17.4725	18.8953	21.411	17.5277	19.9922	18.9977	15.1718	15.7636	15.7623	G5	14739701	14741528	1828	protein_coding	PF00542:Ribosomal protein L7/L12 C-terminal domain
Flesh color	MLMM	PRUPE.5G173100	1.15842	2.31622	2.64958	3.10258	1.33834	0.537188	1.68128	2.92048	3.21592	2.80715	1.58477	0.0219738	G5	14742368	14744693	1834	protein_coding	PF02701:Dof domain, zinc finger
Flesh color	MLMM	PRUPE.5G173300	0	0	0	0	0	0	0	0	0	0	0	0	G5	14758089	14760031	1943	protein_coding	PF11443:Domain of unknown function (DUF2828)
Flesh color	MLMM	PRUPE.5G173400	0	0	0	0	0	0	0	0	0	0	0	0	G5	14774244	14776201	1958	protein_coding	PF11443:Domain of unknown function (DUF2828)
Flesh color	MLMM	PRUPE.5G173600	2.01609	2.94983	4.54551	3.71911	6.49997	6.09061	4.649	2.88486	3.37144	6.50466	7.21718	4.52567	G5	14784248	14820429	11619	protein_coding	PF02260:FATC domain|PF02259:FAT domain|PF00454:Phosphatidylinositol 3- and 4-kinase
Flesh color	MLMM	PRUPE.5G173700	11.6315	9.44775	11.3103	9.00205	20.0769	21.4272	6.46912	9.03917	10.9571	10.0884	15.4182	66.2581	G5	14821535	14824542	2577	protein_coding	PF12174:RCD1-SRO-TAF4 (RST) plant domain
Flesh color	MLMM	PRUPE.5G173800	4.0632	1.40553	2.23192	1.02717	0.56369	0.195582	1.77151	0.872104	0.749917	1.03367	0.459516	0.376672	G5	14827131	14829898	2768	protein_coding	PF07816:Protein of unknown function (DUF1645)
Flesh color	MLMM	PRUPE.5G174000	15.1279	23.9233	55.7481	90.2759	111.807	104.652	19.2782	23.7264	34.2717	85.5041	62.0322	67.5922	G5	14833501	14838131	2116	protein_coding	PF13288:DXP reductoisomerase C-terminal domain|PF02670:1-deoxy-D-xylulose 5-phosphate reductoisomerase|PF08436:1-deoxy-D-xylulose 5-phosphate reductoisomerase C-terminal
Flesh color	MLMM	PRUPE.5G174100	32.4758	43.6102	49.3357	44.2059	42.2728	39.7554	49.1318	37.3946	36.7767	41.6215	36.0177	30.247	G5	14839307	14844196	2466	protein_coding	PF04695:Peroxisomal membrane anchor protein (Pex14p) conserved region
Flesh color	MLMM	PRUPE.5G174200	0.316675	0.254713	0.376837	0.334596	0.00988041	0	0.059184	0.549814	0.198476	0.0972125	0	0	G5	14846794	14848535	1129	protein_coding	PF00249:Myb-like DNA-binding domain
Flesh color	MLMM	PRUPE.5G174300	11.1121	12.869	12.1233	9.85991	6.53015	9.96934	10.6792	9.91585	12.9146	7.90868	8.97582	11.4462	G5	14851233	14854187	1343	protein_coding	PF15985:KH domain
Flesh color	MLMM	PRUPE.5G174400	1.6018	1.55397	0.920151	0.917306	0.990288	1.3028	1.63405	1.50833	1.17525	0.966118	1.37266	1.03624	G5	14854196	14858609	4414	protein_coding	-
Flesh color	MLMM	PRUPE.5G174500	7.24254	10.9234	8.33864	8.29309	11.006	11.1887	10.7337	9.33607	8.53681	10.8239	11.4021	11.0875	G5	14858998	14863060	3600	protein_coding	PF13424:Tetratricopeptide repeat
Flesh color	MLMM	PRUPE.5G190900	28.6428	27.446	29.3058	36.0379	38.7997	35.7118	26.1069	29.9612	28.9404	35.669	34.7975	31.3979	G5	15666077	15669152	1154	protein_coding	-
Flesh color	MLMM	PRUPE.5G191000	0.231872	0.822767	1.21048	2.01681	1.87582	1.32769	0.892851	1.68508	3.04203	1.32644	1.47634	2.84304	G5	15675805	15676053	249	protein_coding	-
Flesh color	MLMM	PRUPE.5G191100	2.48651	2.79206	3.12661	3.24741	3.18933	3.69488	4.17281	3.20628	3.07251	3.54946	3.9868	2.9609	G5	15677291	15678608	1072	protein_coding	-
Flesh color	MLMM	PRUPE.5G191200	10.7133	10.9309	5.34882	4.85646	3.14043	1.67936	10.1148	6.55784	5.85251	4.58834	1.74352	0.426811	G5	15682787	15684031	1245	protein_coding	PF03634:TCP family transcription factor
Flesh color	MLMM	PRUPE.5G191400	55.2784	59.5842	51.6357	65.338	66.6609	85.9898	65.0969	52.2341	47.3378	61.2292	65.921	69.696	G5	15692674	15697621	1482	protein_coding	PF00956:Nucleosome assembly protein (NAP)
Flesh color	MLMM	PRUPE.5G191500	1.37857	3.05216	0.0940233	0.0102126	0.0343266	0.0127051	2.23299	0.501637	0.78685	0	0	0.108016	G5	15703088	15704309	1102	protein_coding	PF13417:Glutathione S-transferase, N-terminal domain
Flesh color	MLMM	PRUPE.5G191700	3.80623	2.10914	1.55792	1.47729	1.18353	1.02276	1.68885	2.15181	2.02517	1.12157	1.26998	0.798658	G5	15711486	15714631	2250	protein_coding	-
Flesh color	MLMM	PRUPE.5G191900	0.150203	0.186105	0.151936	0.131097	0.167221	0.303786	0.223322	0.0692328	0.14427	0.074221	0.179366	0.276745	G5	15717913	15719061	1149	protein_coding	-
Flesh color	MLMM	PRUPE.5G192000	4.2633	8.77729	14.809	17.4227	20.9369	21.0471	8.79004	5.76378	9.06183	21.1808	24.4486	22.6391	G5	15719233	15724735	3919	protein_coding	-
Flesh color	MLMM	PRUPE.5G192100	0.592022	0.411504	0.334225	0.804721	0.427316	0.381459	0.466191	0.356087	0.527218	0.388964	0.619948	0.364039	G5	15725253	15727028	1776	protein_coding	PF13041:PPR repeat family
Flesh color	MLMM	PRUPE.5G192200	9.04852	10.1725	8.8233	8.8577	10.6968	9.09892	8.89897	8.10359	8.4261	9.95581	10.3744	9.98219	G5	15727499	15730566	2162	protein_coding	PF06221:Putative zinc finger motif, C2HC5-type
Flesh color	MLMM	PRUPE.5G192300	2.21927	2.19133	1.20833	1.14924	1.09563	0.880148	2.21858	1.65873	1.35437	1.35763	0.871097	0.508262	G5	15730105	15734758	4654	protein_coding	PF12854:PPR repeat|PF13041:PPR repeat family
Flesh color	MLMM	PRUPE.5G192400	0.448596	0.310414	0.349017	0.553501	0.459886	0.641519	0.28812	0.335706	0.522972	0.505685	0.513232	0.554681	G5	15734044	15738360	4317	protein_coding	-
Flesh color	MLMM	PRUPE.5G192900	10.909	13.4183	10.2551	10.0611	8.90487	13.4729	12.3103	9.92346	9.89186	11.2293	9.60878	8.7495	G5	15748807	15750888	720	protein_coding	PF01199:Ribosomal protein L34e
Flesh color	MLMM	PRUPE.5G193000	1.11787	0.866911	1.14533	1.85014	1.69512	1.82583	1.01175	1.05398	1.42892	1.70357	1.57082	2.16048	G5	15751026	15753401	2376	protein_coding	PF14432:DYW family of nucleic acid deaminases|PF13041:PPR repeat family
Flesh color	MLMM	PRUPE.5G193100	30.7745	38.1045	53.0695	69.6887	66.1603	69.8012	45.6109	52.9669	55.0583	58.6895	57.6594	56.915	G5	15753762	15756219	1175	protein_coding	-
Flesh color	MLMM	PRUPE.5G193200	6.04344	1.57276	0.748635	1.57379	0.38977	0.365002	1.294	0.904777	1.2105	0.394693	0.180598	0.897301	G5	15764216	15766597	1800	protein_coding	PF00249:Myb-like DNA-binding domain
Flesh color	MLMM	PRUPE.5G193500	2.43382	2.29556	7.08854	6.39002	10.6056	6.34497	2.30554	2.08738	3.22515	7.85623	5.58881	3.69132	G5	15781121	15784825	3036	protein_coding	PF03016:Exostosin family
Flesh color	MLMM	PRUPE.5G193600	1.08068	1.29432	1.05472	0.974682	0.221164	0	1.04289	0.538674	0.999328	0.46887	0.256317	0.0154139	G5	15784888	15785744	857	protein_coding	-
Flesh color	MLMM	PRUPE.5G193700	29.4378	22.3836	30.6621	28.2885	28.3642	24.8665	20.5475	22.31	18.9942	28.1743	23.7002	27.1146	G5	15787502	15791723	2304	protein_coding	PF12428:Protein of unknown function (DUF3675)|PF12906:RING-variant domain
Flesh color	MLMM	PRUPE.5G193800	21.1559	16.5087	22.3696	20.6359	21.2114	28.4047	16.5258	15.8193	17.9372	19.5954	21.539	22.6578	G5	15793525	15795499	1008	protein_coding	PF11523:Protein of unknown function (DUF3223)
Flesh color	MLMM	PRUPE.5G194000	1.77332	1.62059	1.63562	1.99114	1.77951	1.50754	2.00113	1.87572	2.47888	1.29484	1.19451	1.25204	G5	15800774	15803091	2318	protein_coding	PF14432:DYW family of nucleic acid deaminases|PF13041:PPR repeat family
Flesh color	MLMM	PRUPE.5G194100	2.52099	2.30122	2.55512	2.87845	2.00849	1.89131	2.39083	2.10487	2.71139	1.76337	1.93003	1.62968	G5	15803504	15804997	1401	protein_coding	PF11443:Domain of unknown function (DUF2828)
Flesh color	MLMM	PRUPE.5G194200	31.3617	25.8115	45.571	50.985	52.4697	69.9885	24.5515	29.1675	34.0283	55.6877	64.8262	101.033	G5	15805179	15807364	2186	protein_coding	PF02866:lactate/malate dehydrogenase, alpha/beta C-terminal domain|PF00056:lactate/malate dehydrogenase, NAD binding domain
Flesh color	MLMM	PRUPE.5G194300	75.0406	72.1147	14.7808	11.0128	2.95606	2.97035	102.662	69.2018	47.4853	12.5694	10.6816	3.52921	G5	15808023	15810257	1690	protein_coding	-
Flesh color	MLMM	PRUPE.5G194600	26.1357	7.21163	0.872648	0.282277	0.514675	0.29743	5.6294	3.73163	2.42397	0.604628	0.35296	0.856893	G5	15818149	15821130	2028	protein_coding	PF02701:Dof domain, zinc finger
Flesh color	FarmCPU/MLMM	PRUPE.6G144900	142.952	140.397	123.706	154.828	220.472	198.693	138.855	146.539	151.168	153.987	180.922	129.647	G6	11846652	11850909	3194	protein_coding	PF05920:Homeobox KN domain|PF07526:Associated with HOX
Flesh color	FarmCPU/MLMM	PRUPE.6G145400	0	0	0	0	0	0	0	0	0	0	0	0	G6	11927292	11928027	462	protein_coding	-
Flesh color	FarmCPU/MLMM	PRUPE.6G145500	10.598	2.58458	4.01452	5.94343	2.99178	1.58538	2.75388	8.01374	10.3116	6.42712	3.5306	0.634949	G6	11983221	11985732	2512	protein_coding	PF11250:Fantastic Four meristem regulator
Flesh color	FarmCPU/MLMM	PRUPE.6G145600	63.0797	60.124	38.9531	27.09	29.4549	28.5018	61.5515	58.5573	46.5569	26.8356	28.7376	31.2753	G6	12022220	12028350	1382	protein_coding	PF00226:DnaJ domain
Flesh color	FarmCPU/MLMM	PRUPE.6G145700	2.23006	2.10302	2.12935	1.84072	1.6689	1.99372	2.26109	3.16569	1.81769	1.93208	1.65463	2.31535	G6	12026477	12027478	1002	protein_coding	-
Flesh color	FarmCPU/MLMM	PRUPE.6G145800	33.1787	28.3935	33.3747	29.1281	35.1414	37.5718	27.8295	30.7606	28.14	33.2624	40.2571	41.6896	G6	12039283	12052763	4852	protein_coding	PF13418:Galactose oxidase, central domain|PF00149:Calcineurin-like phosphoesterase
Flesh color	FarmCPU	PRUPE.8G155000	0.7882	0.172156	3.20305	2.0649	1.33331	0.739978	0.142191	0.680134	1.67556	1.96108	0.4558	1.70295	G8	16654105	16654953	849	protein_coding	PF00188:Cysteine-rich secretory protein family
Flesh color	FarmCPU	PRUPE.8G155500	6.4679	2.58457	0.976107	1.27524	2.9361	5.04736	2.5891	1.99823	1.38761	5.19592	13.8027	10.0082	G8	16682263	16686338	2559	protein_coding	PF01063:Amino-transferase class IV
Flesh color	FarmCPU	PRUPE.8G155600	2.12786	2.24353	2.2408	3.18709	3.03226	2.58099	2.58227	3.15481	3.01667	3.13327	3.68392	3.4178	G8	16685449	16688770	1904	protein_coding	PF14416:PMR5 N terminal Domain|PF13839:GDSL/SGNH-like Acyl-Esterase family found in Pmr5 and Cas1p
Flesh color	FarmCPU	PRUPE.8G155700	22.2754	25.3414	30.2628	29.2601	24.1802	24.4317	26.8723	38.9281	42.0825	28.0151	41.6742	40.0044	G8	16689246	16692119	1891	protein_coding	-
Flesh color	FarmCPU	PRUPE.8G155800	12.4105	20.6071	14.562	11.7893	12.0571	14.9695	23.1763	19.3074	19.6601	12.9189	16.9798	25.8349	G8	16696700	16701574	2568	protein_coding	PF01595:Domain of unknown function DUF21
Flesh color	FarmCPU	PRUPE.8G155900	8.51824	10.5041	10.0852	7.74374	8.28278	8.78241	11.2028	11.2567	9.66903	6.93101	8.12445	10.4436	G8	16702140	16704878	2160	protein_coding	-
Flesh color	FarmCPU	PRUPE.8G156000	56.2478	64.7511	69.604	76.8355	72.2896	79.7219	71.6036	68.5624	62.5045	63.4093	62.9522	54.053	G8	16704906	16709354	1899	protein_coding	PF00155:Aminotransferase class I and II
Flesh color	FarmCPU	PRUPE.8G156200	6.53793	8.22363	9.25695	8.63306	7.98943	9.03707	8.18084	9.49927	11.2999	8.98252	10.7294	11.0978	G8	16716096	16719229	3134	protein_coding	PF04434:SWIM zinc finger|PF03108:MuDR family transposase|PF10551:MULE transposase domain
Flesh color	FarmCPU	PRUPE.8G156300	26.6554	19.3404	27.3804	22.5515	26.8405	28.3412	21.2017	48.531	30.2879	21.8196	23.7108	26.7689	G8	16720153	16724086	2915	protein_coding	PF00709:Adenylosuccinate synthetase
Flesh color	FarmCPU	PRUPE.8G156400	6.52551	10.3902	8.73986	11.2801	11.3886	14.4414	8.73258	8.0218	6.78398	10.4689	13.0892	11.977	G8	16724579	16733571	3676	protein_coding	-
Flesh color	FarmCPU	PRUPE.8G156700	1.06273	2.61646	1.23758	1.79044	1.68999	1.4402	1.8244	1.13978	1.3111	0.809277	1.14481	18.1075	G8	16741753	16745239	1500	protein_coding	PF08491:Squalene epoxidase
Flesh color	FarmCPU	PRUPE.8G156800	94.9643	23.2961	26.1582	12.9856	15.9783	20.7723	24.947	24.2546	34.2387	19.4799	17.9074	92.3333	G8	16747285	16750818	2092	protein_coding	PF01266:FAD dependent oxidoreductase|PF08491:Squalene epoxidase
Flesh color	FarmCPU	PRUPE.8G156900	0.287731	0.217235	0.246153	0.699003	0.326919	0.0903656	0.152322	0.42802	0.162158	0.832537	0.150178	0.0152364	G8	16762026	16764721	1778	protein_coding	-
Flesh color	FarmCPU	PRUPE.8G157000	0.251124	0.16342	0.278777	0.829164	0.444228	0.0573813	0.251232	0.465031	0.210485	0.679847	0.158367	0.0839568	G8	16764806	16765980	976	protein_coding	-
Flesh color	FarmCPU	PRUPE.8G157100	38.4829	49.8011	50.6338	75.8742	99.3567	80.9648	48.3496	38.8068	42.7079	76.3441	65.0481	68.2095	G8	16766111	16770305	1840	protein_coding	PF00561:alpha/beta hydrolase fold
Flesh color	FarmCPU	PRUPE.8G157200	167.056	121.974	56.1337	22.4056	38.3895	25.2666	134.017	60.5039	55.0208	20.5765	18.7438	25.4758	G8	16770459	16774048	3495	protein_coding	PF08263:Leucine rich repeat N-terminal domain|PF13855:Leucine rich repeat|PF00069:Protein kinase domain
Flesh color	FarmCPU	PRUPE.8G157300	127.182	133.952	14.6637	6.63074	3.00443	0.959445	148.268	48.4187	30.9266	6.03393	1.1432	0.255869	G8	16777031	16779447	1175	protein_coding	PF02866:lactate/malate dehydrogenase, alpha/beta C-terminal domain|PF00056:lactate/malate dehydrogenase, NAD binding domain
Flesh color	FarmCPU	PRUPE.8G157400	9.80586	13.5126	23.6595	25.6944	35.8528	37.6057	13.8136	24.1929	23.1274	27.6281	42.2546	60.1173	G8	16779278	16781609	1808	protein_coding	-
Flesh color	FarmCPU	PRUPE.8G157500	1.33717	6.01728	3.77767	2.47366	0.253423	0.0126926	4.01398	2.48575	6.27158	0.66766	0.163163	0.0799059	G8	16783129	16785677	2044	protein_coding	PF00010:Helix-loop-helix DNA-binding domain
Flesh color	FarmCPU	PRUPE.8G157600	15.6927	11.0196	11.5609	16.899	15.0585	13.6214	10.3872	14.6698	12.6373	16.0182	13.8477	14.6097	G8	16789729	16792261	1509	protein_coding	PF00248:Aldo/keto reductase family
Flesh color	FarmCPU	PRUPE.8G157800	39.196	10.9261	13.0434	10.3162	7.03401	4.88168	9.96262	19.2641	10.2416	6.08365	2.97233	4.83643	G8	16794545	16795015	471	protein_coding	-
Flesh color	FarmCPU	PRUPE.8G157900	25.1103	4.77013	0.698982	1.0521	1.5505	0.605793	3.40935	4.23058	1.69815	1.91024	1.08664	0.164998	G8	16797713	16798249	537	protein_coding	-
Flesh color	FarmCPU	PRUPE.8G158200	13.0258	0.288521	0	0.0572097	0.0506397	0	0.473653	0.220594	0.0960942	0.0475853	0	0	G8	16803867	16804613	747	protein_coding	PF02519:Auxin responsive protein
Flesh color	FarmCPU	PRUPE.8G158300	6.49472	10.9707	8.70172	6.91748	5.15035	5.35895	13.2258	15.0221	7.25882	6.58941	4.21866	3.99512	G8	16805122	16813179	4071	protein_coding	PF13041:PPR repeat family
Flesh color	FarmCPU	PRUPE.8G158800	45.4108	63.2849	39.8054	18.3149	17.732	11.2975	58.9669	35.1279	34.0516	30.4874	10.6859	27.4043	G8	16830732	16834878	2105	protein_coding	-

## Sheet: Fruit shape
Trait	Model	Gene.id	Gene_chr	Gene_start	Gene_end	Gene_length	Gene_biotype	Gene_description
Fruit shape	Blink/FarmCPU/MLM/MLMM	PRUPE.3G216200	G3	21859172	21861175	1911	protein_coding	-
Fruit shape	Blink/FarmCPU/MLM/MLMM	PRUPE.3G216300	G3	21865695	21866370	475	protein_coding	-
Fruit shape	Blink/FarmCPU/MLM/MLMM	PRUPE.3G216400	G3	21867767	21870072	2306	protein_coding	-
Fruit shape	Blink/FarmCPU/MLM/MLMM	PRUPE.3G216500	G3	21874984	21878313	3330	protein_coding	PF02163:Peptidase family M50
Fruit shape	Blink/FarmCPU/MLM/MLMM	PRUPE.3G216600	G3	21880752	21884007	2415	protein_coding	PF00249:Myb-like DNA-binding domain
Fruit shape	Blink/FarmCPU/MLM/MLMM	PRUPE.3G216700	G3	21885887	21891261	2052	protein_coding	PF16884:N-terminal domain of oxidoreductase|PF00107:Zinc-binding dehydrogenase
Fruit shape	Blink/FarmCPU/MLM/MLMM	PRUPE.3G216800	G3	21893786	21895969	913	protein_coding	PF02991:Autophagy protein Atg8 ubiquitin like
Fruit shape	Blink/FarmCPU/MLM/MLMM	PRUPE.3G216900	G3	21899165	21905036	4020	protein_coding	PF01762:Galactosyltransferase|PF13334:Domain of unknown function (DUF4094)
Fruit shape	Blink/FarmCPU/MLM/MLMM	PRUPE.3G217000	G3	21917016	21922289	2772	protein_coding	PF00570:HRDC domain|PF01612:3'-5' exonuclease
Fruit shape	Blink/FarmCPU/MLM/MLMM	PRUPE.3G217100	G3	21922911	21927992	2299	protein_coding	PF00899:ThiF family
Fruit shape	Blink/FarmCPU/MLM/MLMM	PRUPE.3G217200	G3	21930054	21930437	384	protein_coding	-
Fruit shape	Blink/FarmCPU/MLM/MLMM	PRUPE.3G217300	G3	21942882	21950028	4116	protein_coding	PF00694:Aconitase C-terminal domain|PF00330:Aconitase family (aconitate hydratase)
Fruit shape	Blink/FarmCPU/MLM/MLMM	PRUPE.3G217400	G3	21951045	21952086	1042	protein_coding	-
Fruit shape	Blink/FarmCPU/MLM/MLMM	PRUPE.3G217500	G3	21955492	21960126	2406	protein_coding	-
Fruit shape	Blink/FarmCPU/MLM/MLMM	PRUPE.3G217600	G3	21960716	21964750	2524	protein_coding	PF01554:MatE
Fruit shape	Blink/FarmCPU/MLM/MLMM	PRUPE.3G217700	G3	21965401	21966065	201	protein_coding	-
Fruit shape	Blink/FarmCPU/MLM/MLMM	PRUPE.3G217800	G3	21967328	21972582	3681	protein_coding	PF00497:Bacterial extracellular solute-binding proteins, family 3|PF00060:Ligand-gated ion channel|PF01094:Receptor family ligand binding region
Fruit shape	Blink/FarmCPU/MLM/MLMM	PRUPE.3G217900	G3	21977164	21987375	5324	protein_coding	PF00071:Ras family|PF00060:Ligand-gated ion channel|PF00497:Bacterial extracellular solute-binding proteins, family 3|PF01094:Receptor family ligand binding region
Fruit shape	Blink/FarmCPU/MLM/MLMM	PRUPE.3G218000	G3	21987849	21989778	764	protein_coding	-
Fruit shape	Blink/FarmCPU/MLM/MLMM	PRUPE.3G218100	G3	21990414	21991424	823	protein_coding	PF10914:Protein of unknown function (DUF2781)
Fruit shape	Blink/FarmCPU/MLM/MLMM	PRUPE.3G218200	G3	21991650	21992516	519	protein_coding	PF10914:Protein of unknown function (DUF2781)
Fruit shape	Blink/FarmCPU/MLM/MLMM	PRUPE.3G218300	G3	21993415	21994212	798	protein_coding	PF05383:La domain
Fruit shape	Blink/FarmCPU/MLM/MLMM	PRUPE.3G218400	G3	21994546	21997039	1657	protein_coding	PF10914:Protein of unknown function (DUF2781)
Fruit shape	Blink/FarmCPU/MLM/MLMM	PRUPE.3G218500	G3	21997862	22003798	3886	protein_coding	-
Fruit shape	Blink/FarmCPU/MLM/MLMM	PRUPE.3G218600	G3	22012263	22013168	451	protein_coding	-
Fruit shape	Blink/FarmCPU/MLM/MLMM	PRUPE.3G218700	G3	22016678	22018164	1168	protein_coding	-
Fruit shape	Blink/FarmCPU/MLM/MLMM	PRUPE.3G218800	G3	22025286	22025861	576	protein_coding	PF03168:Late embryogenesis abundant protein
Fruit shape	Blink/FarmCPU/MLM/MLMM	PRUPE.3G218900	G3	22026914	22031120	1952	protein_coding	PF00804:Syntaxin|PF05739:SNARE domain
Fruit shape	Blink/FarmCPU/MLM/MLMM	PRUPE.3G219000	G3	22031835	22032532	165	protein_coding	-
Fruit shape	Blink/FarmCPU/MLM/MLMM	PRUPE.3G219100	G3	22033259	22036293	2233	protein_coding	PF00463:Isocitrate lyase family
Fruit shape	Blink/FarmCPU/MLM/MLMM	PRUPE.3G219200	G3	22042848	22043639	367	protein_coding	-
Fruit shape	Blink/FarmCPU/MLM/MLMM	PRUPE.3G219300	G3	22044943	22048395	2825	protein_coding	PF01253:Translation initiation factor SUI1
Fruit shape	Blink/FarmCPU/MLM/MLMM	PRUPE.3G219400	G3	22053527	22055993	1910	protein_coding	PF05634:APO RNA-binding
Fruit shape	Blink/FarmCPU/MLM/MLMM	PRUPE.3G219500	G3	22056259	22057014	756	protein_coding	PF00240:Ubiquitin family
Fruit shape	Blink/FarmCPU/MLM/MLMM	PRUPE.3G219600	G3	22069866	22072470	2217	protein_coding	PF00141:Peroxidase
Fruit shape	MLM	PRUPE.6G320100	G6	28346108	28352356	2005	protein_coding	PF13639:Ring finger domain
Fruit shape	MLM	PRUPE.6G320200	G6	28356375	28356932	216	protein_coding	-
Fruit shape	MLM	PRUPE.6G320300	G6	28357481	28362059	1610	protein_coding	PF00004:ATPase family associated with various cellular activities (AAA)
Fruit shape	MLM	PRUPE.6G320400	G6	28363582	28367558	1963	protein_coding	-
Fruit shape	MLM	PRUPE.6G320500	G6	28369145	28372617	1522	protein_coding	PF01267:F-actin capping protein alpha subunit
Fruit shape	MLM	PRUPE.6G320600	G6	28376470	28377648	1179	protein_coding	PF07734:F-box associated|PF00646:F-box domain
Fruit shape	MLM	PRUPE.6G320700	G6	28378134	28381211	1799	protein_coding	PF01553:Acyltransferase
Fruit shape	MLM	PRUPE.6G320800	G6	28381443	28382911	1201	protein_coding	-
Fruit shape	MLM	PRUPE.6G320900	G6	28383684	28386469	1693	protein_coding	-
Fruit shape	MLM	PRUPE.6G321000	G6	28388569	28391426	1020	protein_coding	PF00574:Clp protease
Fruit shape	MLM	PRUPE.6G321100	G6	28391939	28393832	1330	protein_coding	PF05755:Rubber elongation factor protein (REF)
Fruit shape	MLM	PRUPE.6G321200	G6	28397216	28397943	728	protein_coding	PF05498:Rapid ALkalinization Factor (RALF)
Fruit shape	MLM	PRUPE.6G321300	G6	28399586	28404389	3444	protein_coding	PF04139:Rad9
Fruit shape	MLM	PRUPE.6G321400	G6	28408572	28410813	1886	protein_coding	PF00403:Heavy-metal-associated domain
Fruit shape	MLM	PRUPE.6G321500	G6	28411787	28416681	3321	protein_coding	PF08414:Respiratory burst NADPH oxidase|PF01794:Ferric reductase like transmembrane component|PF08022:FAD-binding domain|PF08030:Ferric reductase NAD binding domain
Fruit shape	MLM	PRUPE.6G321600	G6	28419953	28423851	3451	protein_coding	PF02181:Formin Homology 2 Domain
Fruit shape	MLM	PRUPE.6G321700	G6	28424258	28427284	2439	protein_coding	PF00012:Hsp70 protein
Fruit shape	MLM	PRUPE.6G321800	G6	28427339	28433224	3674	protein_coding	PF00270:DEAD/DEAH box helicase|PF16124:RecQ zinc-binding|PF00271:Helicase conserved C-terminal domain
Fruit shape	MLM	PRUPE.6G321900	G6	28433923	28434626	704	protein_coding	-
Fruit shape	MLM	PRUPE.6G322000	G6	28438258	28439020	532	protein_coding	PF16211:C-terminus of histone H2A|PF00125:Core histone H2A/H2B/H3/H4
Fruit shape	MLM	PRUPE.6G322100	G6	28439274	28440642	1081	protein_coding	PF16211:C-terminus of histone H2A|PF00125:Core histone H2A/H2B/H3/H4
Fruit shape	MLM	PRUPE.6G322200	G6	28440810	28444335	1875	protein_coding	PF13365:Trypsin-like peptidase domain|PF13180:PDZ domain
Fruit shape	MLM	PRUPE.6G322300	G6	28444401	28446753	1606	protein_coding	-
Fruit shape	MLM	PRUPE.6G322400	G6	28447585	28448413	717	protein_coding	PF06246:Isy1-like splicing family
Fruit shape	MLM	PRUPE.6G322500	G6	28449925	28452617	1759	protein_coding	PF00168:C2 domain
Fruit shape	MLM	PRUPE.6G322600	G6	28453212	28454480	1269	protein_coding	PF00168:C2 domain
Fruit shape	MLM	PRUPE.6G322700	G6	28454964	28460157	4403	protein_coding	PF00855:PWWP domain
Fruit shape	MLM	PRUPE.6G322800	G6	28461666	28468160	3178	protein_coding	PF01344:Kelch motif|PF13415:Galactose oxidase, central domain|PF00887:Acyl CoA binding protein
Fruit shape	MLM	PRUPE.6G322900	G6	28476632	28484319	4867	protein_coding	PF02373:JmjC domain, hydroxylase|PF10497:Zinc-finger domain of monoamine-oxidase A repressor R1|PF08879:WRC
Fruit shape	MLM	PRUPE.6G323000	G6	28483943	28484991	849	protein_coding	PF01789:PsbP
Fruit shape	MLM	PRUPE.6G323100	G6	28485346	28487933	1715	protein_coding	-
Fruit shape	MLM	PRUPE.6G323200	G6	28492210	28497131	3709	protein_coding	-
Fruit shape	MLM	PRUPE.6G323300	G6	28498432	28501557	3126	protein_coding	PF03141:Putative S-adenosyl-L-methionine-dependent methyltransferase
Fruit shape	MLM	PRUPE.6G323400	G6	28504283	28505052	770	protein_coding	PF00808:Histone-like transcription factor (CBF/NF-Y) and archaeal histone
Fruit shape	MLM	PRUPE.6G323500	G6	28506515	28508927	835	protein_coding	-
Fruit shape	MLM	PRUPE.6G323600	G6	28510098	28514983	1627	protein_coding	PF16899:Cyclin C-terminal domain|PF00134:Cyclin, N-terminal domain
Fruit shape	MLM	PRUPE.6G323700	G6	28518489	28524342	3540	protein_coding	-
Fruit shape	MLM	PRUPE.6G323800	G6	28524632	28534919	5025	protein_coding	PF06584:DIRP|PF00249:Myb-like DNA-binding domain
Fruit shape	MLM	PRUPE.6G323900	G6	28535189	28539712	3382	protein_coding	PF00641:Zn-finger in Ran binding protein and others
Fruit shape	MLM	PRUPE.6G324000	G6	28540069	28551866	6122	protein_coding	PF00136:DNA polymerase family B|PF03104:DNA polymerase family B, exonuclease domain|PF14260:C4-type zinc-finger of DNA polymerase delta
Fruit shape	MLM	PRUPE.6G324100	G6	28554097	28558317	3097	protein_coding	PF01477:PLAT/LH2 domain|PF00305:Lipoxygenase
Fruit shape	Blink/FarmCPU/MLM/MLMM	PRUPE.6G322700	G6	28454964	28460157	4403	protein_coding	PF00855:PWWP domain
Fruit shape	Blink/FarmCPU/MLM/MLMM	PRUPE.6G322800	G6	28461666	28468160	3178	protein_coding	PF01344:Kelch motif|PF13415:Galactose oxidase, central domain|PF00887:Acyl CoA binding protein
Fruit shape	Blink/FarmCPU/MLM/MLMM	PRUPE.6G322900	G6	28476632	28484319	4867	protein_coding	PF02373:JmjC domain, hydroxylase|PF10497:Zinc-finger domain of monoamine-oxidase A repressor R1|PF08879:WRC
Fruit shape	Blink/FarmCPU/MLM/MLMM	PRUPE.6G323000	G6	28483943	28484991	849	protein_coding	PF01789:PsbP
Fruit shape	Blink/FarmCPU/MLM/MLMM	PRUPE.6G323100	G6	28485346	28487933	1715	protein_coding	-
Fruit shape	Blink/FarmCPU/MLM/MLMM	PRUPE.6G323200	G6	28492210	28497131	3709	protein_coding	-
Fruit shape	Blink/FarmCPU/MLM/MLMM	PRUPE.6G323300	G6	28498432	28501557	3126	protein_coding	PF03141:Putative S-adenosyl-L-methionine-dependent methyltransferase
Fruit shape	Blink/FarmCPU/MLM/MLMM	PRUPE.6G323400	G6	28504283	28505052	770	protein_coding	PF00808:Histone-like transcription factor (CBF/NF-Y) and archaeal histone
Fruit shape	Blink/FarmCPU/MLM/MLMM	PRUPE.6G323500	G6	28506515	28508927	835	protein_coding	-
Fruit shape	Blink/FarmCPU/MLM/MLMM	PRUPE.6G323600	G6	28510098	28514983	1627	protein_coding	PF16899:Cyclin C-terminal domain|PF00134:Cyclin, N-terminal domain
Fruit shape	Blink/FarmCPU/MLM/MLMM	PRUPE.6G323700	G6	28518489	28524342	3540	protein_coding	-
Fruit shape	Blink/FarmCPU/MLM/MLMM	PRUPE.6G323800	G6	28524632	28534919	5025	protein_coding	PF06584:DIRP|PF00249:Myb-like DNA-binding domain
Fruit shape	Blink/FarmCPU/MLM/MLMM	PRUPE.6G323900	G6	28535189	28539712	3382	protein_coding	PF00641:Zn-finger in Ran binding protein and others
Fruit shape	Blink/FarmCPU/MLM/MLMM	PRUPE.6G324000	G6	28540069	28551866	6122	protein_coding	PF00136:DNA polymerase family B|PF03104:DNA polymerase family B, exonuclease domain|PF14260:C4-type zinc-finger of DNA polymerase delta
Fruit shape	Blink/FarmCPU/MLM/MLMM	PRUPE.6G324100	G6	28554097	28558317	3097	protein_coding	PF01477:PLAT/LH2 domain|PF00305:Lipoxygenase
Fruit shape	Blink/FarmCPU/MLM/MLMM	PRUPE.6G324200	G6	28560804	28565894	3122	protein_coding	PF00305:Lipoxygenase|PF01477:PLAT/LH2 domain
Fruit shape	Blink/FarmCPU/MLM/MLMM	PRUPE.6G324300	G6	28574200	28578896	3323	protein_coding	PF01477:PLAT/LH2 domain|PF00305:Lipoxygenase
Fruit shape	Blink/FarmCPU/MLM/MLMM	PRUPE.6G324400	G6	28580035	28585076	3010	protein_coding	PF00305:Lipoxygenase|PF01477:PLAT/LH2 domain
Fruit shape	Blink/FarmCPU/MLM/MLMM	PRUPE.6G324500	G6	28593799	28594981	1112	protein_coding	-
Fruit shape	Blink/FarmCPU/MLM/MLMM	PRUPE.6G324600	G6	28594982	28599992	3407	protein_coding	PF00305:Lipoxygenase|PF01477:PLAT/LH2 domain
Fruit shape	Blink/FarmCPU/MLM/MLMM	PRUPE.6G324700	G6	28606682	28609866	1936	protein_coding	-
Fruit shape	Blink/FarmCPU/MLM/MLMM	PRUPE.6G324800	G6	28609864	28611293	1340	protein_coding	PF12937:F-box-like
Fruit shape	Blink/FarmCPU/MLM/MLMM	PRUPE.6G324900	G6	28612218	28615086	1958	protein_coding	PF00561:alpha/beta hydrolase fold
Fruit shape	Blink/FarmCPU/MLM/MLMM	PRUPE.6G325000	G6	28617972	28619934	1286	protein_coding	-
Fruit shape	Blink/FarmCPU/MLM/MLMM	PRUPE.6G325100	G6	28620076	28625956	2864	protein_coding	PF16188:C-terminal region of peptidase_M24|PF00557:Metallopeptidase family M24|PF01321:Creatinase/Prolidase N-terminal domain|PF16189:Creatinase/Prolidase N-terminal domain
Fruit shape	Blink/FarmCPU/MLM/MLMM	PRUPE.6G325200	G6	28627157	28632413	2731	protein_coding	PF00501:AMP-binding enzyme
Fruit shape	Blink/FarmCPU/MLM/MLMM	PRUPE.6G325300	G6	28633939	28638942	3571	protein_coding	PF02837:Glycosyl hydrolases family 2, sugar binding domain|PF00703:Glycosyl hydrolases family 2
Fruit shape	Blink/FarmCPU/MLM/MLMM	PRUPE.6G325400	G6	28639579	28644548	2919	protein_coding	PF00703:Glycosyl hydrolases family 2
Fruit shape	Blink/FarmCPU/MLM/MLMM	PRUPE.6G325500	G6	28644989	28647528	2540	protein_coding	PF01535:PPR repeat|PF13041:PPR repeat family
Fruit shape	Blink/FarmCPU/MLM/MLMM	PRUPE.6G325600	G6	28648032	28651269	2886	protein_coding	PF08263:Leucine rich repeat N-terminal domain|PF07714:Protein tyrosine kinase|PF13855:Leucine rich repeat
Fruit shape	Blink/FarmCPU/MLM/MLMM	PRUPE.6G325700	G6	28652140	28654240	1839	protein_coding	PF07714:Protein tyrosine kinase|PF13855:Leucine rich repeat
Fruit shape	Blink/FarmCPU/MLM/MLMM	PRUPE.6G325800	G6	28654734	28656784	1325	protein_coding	PF13459:4Fe-4S single cluster domain|PF00226:DnaJ domain
Fruit shape	Blink/FarmCPU/MLM/MLMM	PRUPE.6G325900	G6	28656050	28658827	1880	protein_coding	PF09353:Domain of unknown function (DUF1995)
Fruit shape	Blink	PRUPE.6G340900	G6	29447870	29454701	2927	protein_coding	PF01142:tRNA pseudouridine synthase D (TruD)
Fruit shape	Blink	PRUPE.6G341000	G6	29456869	29459969	2713	protein_coding	PF13837:Myb/SANT-like DNA-binding domain
Fruit shape	Blink	PRUPE.6G341100	G6	29465616	29469971	2082	protein_coding	PF00069:Protein kinase domain
Fruit shape	Blink	PRUPE.6G341200	G6	29470511	29472130	1008	protein_coding	PF13178:Protein of unknown function (DUF4005)
Fruit shape	Blink	PRUPE.6G341300	G6	29472979	29473522	544	protein_coding	-
Fruit shape	Blink	PRUPE.6G341400	G6	29475004	29477713	1555	protein_coding	-
Fruit shape	Blink	PRUPE.6G341500	G6	29478225	29479876	1652	protein_coding	PF06026:Ribose 5-phosphate isomerase A (phosphoriboisomerase A)
Fruit shape	Blink	PRUPE.6G341600	G6	29481071	29484297	1057	protein_coding	PF06201:PITH domain
Fruit shape	Blink	PRUPE.6G341700	G6	29484332	29489452	2640	protein_coding	PF03835:Rad4 transglutaminase-like domain
Fruit shape	Blink	PRUPE.6G341800	G6	29491147	29494271	1818	protein_coding	PF02458:Transferase family
Fruit shape	Blink	PRUPE.6G341900	G6	29494272	29497210	2316	protein_coding	PF00248:Aldo/keto reductase family
Fruit shape	Blink	PRUPE.6G342000	G6	29497598	29503580	2634	protein_coding	PF00248:Aldo/keto reductase family|PF03835:Rad4 transglutaminase-like domain
Fruit shape	Blink	PRUPE.6G342100	G6	29503937	29506892	1874	protein_coding	PF00248:Aldo/keto reductase family
Fruit shape	Blink	PRUPE.6G342200	G6	29507479	29510557	1355	protein_coding	PF00248:Aldo/keto reductase family
Fruit shape	Blink	PRUPE.6G342300	G6	29511086	29513239	1263	protein_coding	PF00248:Aldo/keto reductase family
Fruit shape	Blink	PRUPE.6G342400	G6	29515819	29517265	1447	protein_coding	PF01423:LSM domain
Fruit shape	Blink	PRUPE.6G342500	G6	29520709	29522480	1772	protein_coding	-
Fruit shape	Blink	PRUPE.6G342600	G6	29522683	29524333	815	protein_coding	PF00036:EF hand|PF13499:EF-hand domain pair
Fruit shape	Blink	PRUPE.6G342700	G6	29526650	29529832	1312	protein_coding	-
Fruit shape	Blink	PRUPE.6G342800	G6	29531300	29535130	2765	protein_coding	PF01370:NAD dependent epimerase/dehydratase family
Fruit shape	Blink	PRUPE.6G342900	G6	29536090	29538920	2379	protein_coding	-
Fruit shape	Blink	PRUPE.6G343000	G6	29541545	29542894	1350	protein_coding	-
Fruit shape	Blink	PRUPE.6G343100	G6	29545141	29548929	1792	protein_coding	PF12498:Basic leucine-zipper C terminal|PF00170:bZIP transcription factor
Fruit shape	Blink	PRUPE.6G343200	G6	29549319	29550761	1443	protein_coding	PF13041:PPR repeat family
Fruit shape	Blink	PRUPE.6G343300	G6	29550946	29553941	896	protein_coding	PF02416:mttA/Hcf106 family
Fruit shape	Blink	PRUPE.6G343400	G6	29555806	29561873	2272	protein_coding	-
Fruit shape	Blink	PRUPE.6G343500	G6	29562528	29565215	2688	protein_coding	PF13041:PPR repeat family
Fruit shape	Blink	PRUPE.6G343600	G6	29565298	29574075	6529	protein_coding	PF08638:Mediator complex subunit MED14
Fruit shape	Blink	PRUPE.6G343700	G6	29575247	29576745	1245	protein_coding	PF02309:AUX/IAA family
Fruit shape	Blink	PRUPE.6G343800	G6	29582130	29585218	1767	protein_coding	PF02309:AUX/IAA family
Fruit shape	Blink	PRUPE.6G343900	G6	29587101	29588073	877	protein_coding	PF00967:Barwin family
Fruit shape	Blink	PRUPE.6G344000	G6	29589981	29590792	660	protein_coding	PF00967:Barwin family
Fruit shape	Blink	PRUPE.6G344100	G6	29591727	29596057	2453	protein_coding	-
Fruit shape	Blink	PRUPE.6G344200	G6	29602734	29603314	489	protein_coding	PF14543:Xylanase inhibitor N-terminal
Fruit shape	Blink	PRUPE.6G344300	G6	29604594	29606021	1428	protein_coding	PF14541:Xylanase inhibitor C-terminal|PF14543:Xylanase inhibitor N-terminal
Fruit shape	Blink	PRUPE.6G344400	G6	29606878	29608390	1513	protein_coding	PF14541:Xylanase inhibitor C-terminal|PF14543:Xylanase inhibitor N-terminal
Fruit shape	Blink	PRUPE.6G344500	G6	29608762	29610733	762	protein_coding	PF01920:Prefoldin subunit
Fruit shape	Blink	PRUPE.6G344600	G6	29611500	29613292	1473	protein_coding	PF01095:Pectinesterase|PF04043:Plant invertase/pectin methylesterase inhibitor
Fruit shape	Blink	PRUPE.6G344700	G6	29612410	29614654	2245	protein_coding	-
Fruit shape	Blink	PRUPE.6G344800	G6	29614841	29618816	2071	protein_coding	PF13414:TPR repeat|PF12796:Ankyrin repeats (3 copies)
Fruit shape	Blink	PRUPE.6G344900	G6	29619430	29620936	1273	protein_coding	PF07939:Protein of unknown function (DUF1685)
Fruit shape	Blink	PRUPE.6G345000	G6	29622123	29625810	3688	protein_coding	PF12819:Carbohydrate-binding protein of the ER|PF07714:Protein tyrosine kinase
Fruit shape	Blink	PRUPE.6G345100	G6	29627457	29629571	1902	protein_coding	PF10533:Plant zinc cluster domain|PF03106:WRKY DNA -binding domain
Fruit shape	Blink	PRUPE.6G345200	G6	29629665	29632935	1008	protein_coding	PF00203:Ribosomal protein S19
Fruit shape	Blink	PRUPE.6G345300	G6	29637622	29638636	915	protein_coding	PF00538:linker histone H1 and H5 family
Fruit shape	Blink	PRUPE.6G345400	G6	29638637	29641966	2011	protein_coding	PF13450:NAD(P)-binding Rossmann-like domain
Fruit shape	Blink	PRUPE.6G345500	G6	29642131	29646158	3199	protein_coding	PF06886:Targeting protein for Xklp2 (TPX2)
Fruit shape	Blink	PRUPE.6G345600	G6	29650992	29652996	965	protein_coding	PF01918:Alba
Fruit shape	MLM	PRUPE.6G345700	G6	29655467	29660572	2624	protein_coding	PF00013:KH domain
Fruit shape	MLM	PRUPE.6G345800	G6	29660904	29663970	3067	protein_coding	-
Fruit shape	MLM	PRUPE.6G345900	G6	29664624	29665436	813	protein_coding	-
Fruit shape	MLM	PRUPE.6G346000	G6	29667179	29669776	2598	protein_coding	-
Fruit shape	MLM	PRUPE.6G346100	G6	29669041	29669250	210	protein_coding	-
Fruit shape	MLM	PRUPE.6G346200	G6	29670815	29675113	4299	protein_coding	PF13041:PPR repeat family
Fruit shape	MLM	PRUPE.6G346300	G6	29675807	29677081	1275	protein_coding	PF14541:Xylanase inhibitor C-terminal|PF14543:Xylanase inhibitor N-terminal
Fruit shape	MLM	PRUPE.6G346400	G6	29678539	29679623	1008	protein_coding	PF14543:Xylanase inhibitor N-terminal|PF14541:Xylanase inhibitor C-terminal
Fruit shape	MLM	PRUPE.6G346500	G6	29679837	29684011	4175	protein_coding	PF10551:MULE transposase domain|PF04434:SWIM zinc finger|PF03108:MuDR family transposase
Fruit shape	MLM	PRUPE.6G346600	G6	29684745	29685429	685	protein_coding	-
Fruit shape	MLM	PRUPE.6G346700	G6	29686616	29691413	4615	protein_coding	PF04576:Zein-binding
Fruit shape	MLM	PRUPE.6G346800	G6	29692379	29697403	2589	protein_coding	PF02222:ATP-grasp domain|PF00731:AIR carboxylase
Fruit shape	MLM	PRUPE.6G346900	G6	29703667	29707038	3234	protein_coding	PF05030:SSXT protein (N-terminal region)
Fruit shape	MLM	PRUPE.6G347000	G6	29707539	29707919	381	protein_coding	PF05678:VQ motif
Fruit shape	MLM	PRUPE.6G347100	G6	29710352	29722933	7529	protein_coding	-
Fruit shape	MLM	PRUPE.6G347200	G6	29723600	29727372	3773	protein_coding	PF00646:F-box domain
Fruit shape	MLM	PRUPE.6G347300	G6	29725931	29729851	2688	protein_coding	PF01650:Peptidase C13 family
Fruit shape	MLM	PRUPE.6G347400	G6	29730086	29732825	1066	protein_coding	-
Fruit shape	MLM	PRUPE.6G347500	G6	29732946	29733816	618	protein_coding	-
Fruit shape	MLM	PRUPE.6G347600	G6	29734568	29739564	2008	protein_coding	PF03479:Domain of unknown function (DUF296)
Fruit shape	MLM	PRUPE.6G347700	G6	29736903	29737338	436	protein_coding	-
Fruit shape	MLM	PRUPE.6G347800	G6	29738733	29742863	2348	protein_coding	PF00432:Prenyltransferase and squalene oxidase repeat
Fruit shape	MLM	PRUPE.6G347900	G6	29742867	29744113	957	protein_coding	-
Fruit shape	MLM	PRUPE.6G348000	G6	29744560	29748280	3402	protein_coding	PF00072:Response regulator receiver domain|PF01590:GAF domain
Fruit shape	MLM	PRUPE.6G348100	G6	29748529	29751403	1775	protein_coding	PF13489:Methyltransferase domain
Fruit shape	MLM	PRUPE.6G348200	G6	29755598	29756515	918	protein_coding	PF03479:Domain of unknown function (DUF296)
Fruit shape	MLM	PRUPE.6G348300	G6	29759046	29761826	1325	protein_coding	-
Fruit shape	MLM	PRUPE.6G348400	G6	29761946	29764414	2469	protein_coding	PF13041:PPR repeat family|PF14432:DYW family of nucleic acid deaminases
Fruit shape	MLM	PRUPE.6G348500	G6	29765210	29765772	563	protein_coding	PF00160:Cyclophilin type peptidyl-prolyl cis-trans isomerase/CLD
Fruit shape	MLM	PRUPE.6G348600	G6	29767564	29769752	2189	protein_coding	-
Fruit shape	MLM	PRUPE.6G348700	G6	29772519	29773620	1102	protein_coding	PF00847:AP2 domain
Fruit shape	MLM	PRUPE.6G348800	G6	29785167	29790030	3148	protein_coding	PF04266:ASCH domain
Fruit shape	MLM	PRUPE.6G348900	G6	29791792	29792807	577	protein_coding	-
Fruit shape	MLM	PRUPE.6G349000	G6	29795270	29799621	1798	protein_coding	-
Fruit shape	MLM	PRUPE.6G349100	G6	29804154	29806329	1752	protein_coding	PF00069:Protein kinase domain
Fruit shape	MLM	PRUPE.6G349200	G6	29810287	29811795	1048	protein_coding	PF00249:Myb-like DNA-binding domain
Fruit shape	MLM	PRUPE.6G349300	G6	29812819	29816386	1224	protein_coding	PF11833:Protein of unknown function (DUF3353)
Fruit shape	MLM	PRUPE.6G349400	G6	29816687	29823089	3756	protein_coding	PF13921:Myb-like DNA-binding domain|PF11831:pre-mRNA splicing factor component
Fruit shape	MLM	PRUPE.6G349500	G6	29823471	29829045	3868	protein_coding	PF01212:Beta-eliminating lyase
Fruit shape	MLM	PRUPE.6G349600	G6	29830091	29832913	2290	protein_coding	-
Fruit shape	MLM	PRUPE.6G349700	G6	29834881	29836358	1478	protein_coding	-
Fruit shape	MLM	PRUPE.6G349800	G6	29839369	29841366	1998	protein_coding	PF04852:Protein of unknown function (DUF640)
Fruit shape	MLM	PRUPE.6G349900	G6	29844493	29854061	5970	protein_coding	-
Fruit shape	MLM	PRUPE.6G350000	G6	29857353	29860416	1125	protein_coding	PF00076:RNA recognition motif. (a.k.a. RRM, RBD, or RNP domain)
Fruit shape	MLM	PRUPE.6G350100	G6	29861541	29864329	2789	protein_coding	PF13041:PPR repeat family
Fruit shape	Blink	PRUPE.7G002200	G7	274812	278146	2469	protein_coding	PF00332:Glycosyl hydrolases family 17|PF07983:X8 domain
Fruit shape	Blink	PRUPE.7G002300	G7	282244	306726	7764	protein_coding	-
Fruit shape	Blink	PRUPE.7G002400	G7	305019	312152	3541	protein_coding	-
Fruit shape	Blink	PRUPE.7G002500	G7	319600	321859	423	protein_coding	PF00352:Transcription factor TFIID (or TATA-binding protein, TBP)
Fruit shape	Blink	PRUPE.7G002600	G7	322164	326314	3948	protein_coding	-
Fruit shape	Blink	PRUPE.7G002700	G7	326839	331597	4759	protein_coding	-
Fruit shape	Blink	PRUPE.7G002800	G7	332609	338151	1540	protein_coding	-
Fruit shape	Blink	PRUPE.7G002900	G7	348953	354516	5564	protein_coding	PF13041:PPR repeat family|PF01535:PPR repeat|PF14432:DYW family of nucleic acid deaminases
Fruit shape	Blink	PRUPE.7G003000	G7	354925	356009	1085	protein_coding	-
Fruit shape	Blink	PRUPE.7G003100	G7	356205	356882	678	protein_coding	-
Fruit shape	Blink	PRUPE.7G003200	G7	358504	359922	834	protein_coding	-
Fruit shape	Blink	PRUPE.7G003300	G7	366515	370254	1393	protein_coding	PF12998:Inhibitor of growth proteins N-terminal histone-binding
Fruit shape	Blink	PRUPE.7G003400	G7	382864	385352	1128	protein_coding	PF04504:Protein of unknown function, DUF573
Fruit shape	Blink	PRUPE.7G003500	G7	394153	397827	2984	protein_coding	-
Fruit shape	Blink	PRUPE.7G003600	G7	397747	400108	1662	protein_coding	-
Fruit shape	Blink	PRUPE.7G003700	G7	400727	403494	1444	protein_coding	PF01087:Galactose-1-phosphate uridyl transferase, N-terminal domain
Fruit shape	Blink	PRUPE.7G003800	G7	418823	427061	4060	protein_coding	PF00069:Protein kinase domain
Fruit shape	Blink	PRUPE.7G003900	G7	428015	430814	2800	protein_coding	PF13855:Leucine rich repeat|PF08263:Leucine rich repeat N-terminal domain
Fruit shape	Blink	PRUPE.7G004000	G7	435658	439367	3146	protein_coding	-
Fruit shape	Blink	PRUPE.7G004100	G7	438122	443673	4675	protein_coding	PF02812:Glu/Leu/Phe/Val dehydrogenase, dimerisation domain|PF00208:Glutamate/Leucine/Phenylalanine/Valine dehydrogenase
Fruit shape	Blink	PRUPE.7G004200	G7	452502	453216	644	protein_coding	-
Fruit shape	Blink	PRUPE.7G004300	G7	453217	457465	1456	protein_coding	PF00226:DnaJ domain
Fruit shape	Blink	PRUPE.7G004400	G7	490727	496614	3186	protein_coding	PF01583:Adenylylsulphate kinase

## Sheet: Fruit hairiness
Trait	Model	gene.id	gene_chr	gene_start	gene_end	gene_length	gene_biotype	gene_description
Skin hairiness	MLM	PRUPE.4G253500	G4	17360739	17363727	1234	protein_coding	PF02902:Ulp1 protease family, C-terminal catalytic domain
Skin hairiness	MLM	PRUPE.4G253600	G4	17380187	17382157	1492	protein_coding	PF02365:No apical meristem (NAM) protein
Skin hairiness	MLM	PRUPE.4G253700	G4	17383980	17390651	2502	protein_coding	PF01370:NAD dependent epimerase/dehydratase family
Skin hairiness	MLM	PRUPE.4G253800	G4	17408458	17410623	2166	protein_coding	PF01764:Lipase (class 3)
Skin hairiness	MLM	PRUPE.4G253900	G4	17427614	17432448	1645	protein_coding	PF11891:Domain of unknown function (DUF3411)
Skin hairiness	MLM	PRUPE.4G254000	G4	17441290	17444075	2500	protein_coding	PF04646:Protein of unknown function, DUF604
Skin hairiness	MLM	PRUPE.4G254100	G4	17445106	17456983	7749	protein_coding	PF01513:ATP-NAD kinase
Skin hairiness	MLM	PRUPE.4G254200	G4	17491123	17496974	3940	protein_coding	PF00622:SPRY domain
Skin hairiness	MLM	PRUPE.4G254300	G4	17496651	17508965	7828	protein_coding	PF01061:ABC-2 type transporter|PF00005:ABC transporter
Skin hairiness	MLM	PRUPE.4G254400	G4	17540453	17540901	338	protein_coding	-
Skin hairiness	MLM	PRUPE.4G254500	G4	17553376	17557656	2730	protein_coding	-
Skin hairiness	MLM	PRUPE.5G151800	G5	13721116	13723309	1706	protein_coding	PF07258:HCaRG protein
Skin hairiness	MLM	PRUPE.5G151900	G5	13725203	13729934	4732	protein_coding	-
Skin hairiness	MLM	PRUPE.5G152000	G5	13728348	13732233	2868	protein_coding	PF00571:CBS domain
Skin hairiness	MLM	PRUPE.5G152100	G5	13734096	13737190	876	protein_coding	PF02037:SAP domain|PF10172:Det1 complexing ubiquitin ligase
Skin hairiness	MLM	PRUPE.5G152200	G5	13740114	13742121	1781	protein_coding	PF00067:Cytochrome P450
Skin hairiness	MLM	PRUPE.5G152300	G5	13743892	13747109	2609	protein_coding	PF02201:SWIB/MDM2 domain
Skin hairiness	MLM	PRUPE.5G152400	G5	13747198	13749355	1164	protein_coding	PF00237:Ribosomal protein L22p/L17e
Skin hairiness	MLM	PRUPE.5G152500	G5	13750291	13759707	4372	protein_coding	PF00498:FHA domain|PF00004:ATPase family associated with various cellular activities (AAA)
Skin hairiness	MLM	PRUPE.5G152600	G5	13760117	13766117	2657	protein_coding	PF12022:Domain of unknown function (DUF3510)|PF06148:COG (conserved oligomeric Golgi) complex component, COG2
Skin hairiness	MLM	PRUPE.5G152700	G5	13769041	13769469	429	protein_coding	PF13499:EF-hand domain pair
Skin hairiness	MLM	PRUPE.5G152800	G5	13771997	13780245	3477	protein_coding	PF13837:Myb/SANT-like DNA-binding domain|PF07521:RNA-metabolising metallo-beta-lactamase
Skin hairiness	MLM	PRUPE.5G152900	G5	13780630	13784009	1324	protein_coding	-
Skin hairiness	MLM	PRUPE.5G153000	G5	13786561	13790140	2643	protein_coding	PF00400:WD domain, G-beta repeat
Skin hairiness	MLM	PRUPE.5G153100	G5	13790543	13794785	1944	protein_coding	PF00764:Arginosuccinate synthase
Skin hairiness	MLM	PRUPE.5G153200	G5	13795434	13799584	2494	protein_coding	-
Skin hairiness	MLM	PRUPE.5G153300	G5	13796776	13797065	290	protein_coding	-
Skin hairiness	MLM	PRUPE.5G153400	G5	13798835	13803408	3629	protein_coding	PF13855:Leucine rich repeat|PF07714:Protein tyrosine kinase
Skin hairiness	MLM	PRUPE.5G153500	G5	13808053	13811801	2376	protein_coding	PF01798:snoRNA binding domain, fibrillarin|PF08156:NOP5NT (NUC127) domain
Skin hairiness	MLM	PRUPE.5G153600	G5	13812186	13815596	2305	protein_coding	PF05191:Adenylate kinase, active site lid|PF00406:Adenylate kinase
Skin hairiness	MLM	PRUPE.5G153700	G5	13815763	13819547	2018	protein_coding	PF02127:Aminopeptidase I zinc metalloprotease (M18)
Skin hairiness	MLM	PRUPE.5G153800	G5	13820674	13823402	2035	protein_coding	PF10250:GDP-fucose protein O-fucosyltransferase
Skin hairiness	MLM	PRUPE.5G153900	G5	13825741	13828326	1381	protein_coding	PF03650:Uncharacterised protein family (UPF0041)
Skin hairiness	MLM	PRUPE.5G154000	G5	13830444	13834156	2627	protein_coding	PF13193:AMP-binding enzyme C-terminal domain|PF00501:AMP-binding enzyme
Skin hairiness	MLM	PRUPE.5G154100	G5	13835747	13839220	1945	protein_coding	PF13193:AMP-binding enzyme C-terminal domain|PF00501:AMP-binding enzyme
Skin hairiness	MLM	PRUPE.5G154200	G5	13839329	13839562	234	protein_coding	-
Skin hairiness	MLM	PRUPE.5G154300	G5	13841555	13843132	1578	protein_coding	-
Skin hairiness	MLM	PRUPE.5G154400	G5	13843473	13846448	2139	protein_coding	PF12056:Protein of unknown function (DUF3537)
Skin hairiness	MLM	PRUPE.5G154500	G5	13846635	13851208	4250	protein_coding	-
Skin hairiness	MLM	PRUPE.5G154600	G5	13852131	13854849	2094	protein_coding	PF01274:Malate synthase
Skin hairiness	MLM	PRUPE.5G154700	G5	13861761	13862707	912	protein_coding	-
Skin hairiness	MLM	PRUPE.5G154800	G5	13870596	13877158	3880	protein_coding	PF00439:Bromodomain
Skin hairiness	MLM	PRUPE.5G154900	G5	13878192	13881519	2082	protein_coding	PF00106:short chain dehydrogenase
Skin hairiness	MLM	PRUPE.5G155000	G5	13883136	13883540	405	protein_coding	PF00234:Protease inhibitor/seed storage/LTP family
Skin hairiness	MLM	PRUPE.5G155100	G5	13889480	13890170	264	protein_coding	-
Skin hairiness	MLM	PRUPE.5G155200	G5	13890814	13891902	654	protein_coding	-
Skin hairiness	MLM	PRUPE.5G155300	G5	13892017	13893525	802	protein_coding	-
Skin hairiness	MLM	PRUPE.5G155400	G5	13893575	13894923	684	protein_coding	-
Skin hairiness	MLM	PRUPE.5G155500	G5	13903742	13909011	2812	protein_coding	-
Skin hairiness	MLM	PRUPE.5G155600	G5	13909322	13912317	1819	protein_coding	PF01490:Transmembrane amino acid transporter protein
Skin hairiness	MLM	PRUPE.5G155700	G5	13913089	13916594	2263	protein_coding	-
Skin hairiness	MLM	PRUPE.5G155800	G5	13917808	13921361	1711	protein_coding	PF02800:Glyceraldehyde 3-phosphate dehydrogenase, C-terminal domain|PF00044:Glyceraldehyde 3-phosphate dehydrogenase, NAD binding domain
Skin hairiness	MLM	PRUPE.5G155900	G5	13923161	13925292	2132	protein_coding	PF02536:mTERF
Skin hairiness	MLM	PRUPE.5G151900	G5	13725203	13729934	4732	protein_coding	-
Skin hairiness	MLM	PRUPE.5G152000	G5	13728348	13732233	2868	protein_coding	PF00571:CBS domain
Skin hairiness	MLM	PRUPE.5G152100	G5	13734096	13737190	876	protein_coding	PF02037:SAP domain|PF10172:Det1 complexing ubiquitin ligase
Skin hairiness	MLM	PRUPE.5G152200	G5	13740114	13742121	1781	protein_coding	PF00067:Cytochrome P450
Skin hairiness	MLM	PRUPE.5G152300	G5	13743892	13747109	2609	protein_coding	PF02201:SWIB/MDM2 domain
Skin hairiness	MLM	PRUPE.5G152400	G5	13747198	13749355	1164	protein_coding	PF00237:Ribosomal protein L22p/L17e
Skin hairiness	MLM	PRUPE.5G152500	G5	13750291	13759707	4372	protein_coding	PF00498:FHA domain|PF00004:ATPase family associated with various cellular activities (AAA)
Skin hairiness	MLM	PRUPE.5G152600	G5	13760117	13766117	2657	protein_coding	PF12022:Domain of unknown function (DUF3510)|PF06148:COG (conserved oligomeric Golgi) complex component, COG2
Skin hairiness	MLM	PRUPE.5G152700	G5	13769041	13769469	429	protein_coding	PF13499:EF-hand domain pair
Skin hairiness	MLM	PRUPE.5G152800	G5	13771997	13780245	3477	protein_coding	PF13837:Myb/SANT-like DNA-binding domain|PF07521:RNA-metabolising metallo-beta-lactamase
Skin hairiness	MLM	PRUPE.5G152900	G5	13780630	13784009	1324	protein_coding	-
Skin hairiness	MLM	PRUPE.5G153000	G5	13786561	13790140	2643	protein_coding	PF00400:WD domain, G-beta repeat
Skin hairiness	MLM	PRUPE.5G153100	G5	13790543	13794785	1944	protein_coding	PF00764:Arginosuccinate synthase
Skin hairiness	MLM	PRUPE.5G153200	G5	13795434	13799584	2494	protein_coding	-
Skin hairiness	MLM	PRUPE.5G153300	G5	13796776	13797065	290	protein_coding	-
Skin hairiness	MLM	PRUPE.5G153400	G5	13798835	13803408	3629	protein_coding	PF13855:Leucine rich repeat|PF07714:Protein tyrosine kinase
Skin hairiness	MLM	PRUPE.5G153500	G5	13808053	13811801	2376	protein_coding	PF01798:snoRNA binding domain, fibrillarin|PF08156:NOP5NT (NUC127) domain
Skin hairiness	MLM	PRUPE.5G153600	G5	13812186	13815596	2305	protein_coding	PF05191:Adenylate kinase, active site lid|PF00406:Adenylate kinase
Skin hairiness	MLM	PRUPE.5G153700	G5	13815763	13819547	2018	protein_coding	PF02127:Aminopeptidase I zinc metalloprotease (M18)
Skin hairiness	MLM	PRUPE.5G153800	G5	13820674	13823402	2035	protein_coding	PF10250:GDP-fucose protein O-fucosyltransferase
Skin hairiness	MLM	PRUPE.5G153900	G5	13825741	13828326	1381	protein_coding	PF03650:Uncharacterised protein family (UPF0041)
Skin hairiness	MLM	PRUPE.5G154000	G5	13830444	13834156	2627	protein_coding	PF13193:AMP-binding enzyme C-terminal domain|PF00501:AMP-binding enzyme
Skin hairiness	MLM	PRUPE.5G154100	G5	13835747	13839220	1945	protein_coding	PF13193:AMP-binding enzyme C-terminal domain|PF00501:AMP-binding enzyme
Skin hairiness	MLM	PRUPE.5G154200	G5	13839329	13839562	234	protein_coding	-
Skin hairiness	MLM	PRUPE.5G154300	G5	13841555	13843132	1578	protein_coding	-
Skin hairiness	MLM	PRUPE.5G154400	G5	13843473	13846448	2139	protein_coding	PF12056:Protein of unknown function (DUF3537)
Skin hairiness	MLM	PRUPE.5G154500	G5	13846635	13851208	4250	protein_coding	-
Skin hairiness	MLM	PRUPE.5G154600	G5	13852131	13854849	2094	protein_coding	PF01274:Malate synthase
Skin hairiness	MLM	PRUPE.5G154700	G5	13861761	13862707	912	protein_coding	-
Skin hairiness	MLM	PRUPE.5G154800	G5	13870596	13877158	3880	protein_coding	PF00439:Bromodomain
Skin hairiness	MLM	PRUPE.5G154900	G5	13878192	13881519	2082	protein_coding	PF00106:short chain dehydrogenase
Skin hairiness	MLM	PRUPE.5G155000	G5	13883136	13883540	405	protein_coding	PF00234:Protease inhibitor/seed storage/LTP family
Skin hairiness	MLM	PRUPE.5G155100	G5	13889480	13890170	264	protein_coding	-
Skin hairiness	MLM	PRUPE.5G155200	G5	13890814	13891902	654	protein_coding	-
Skin hairiness	MLM	PRUPE.5G155300	G5	13892017	13893525	802	protein_coding	-
Skin hairiness	MLM	PRUPE.5G155400	G5	13893575	13894923	684	protein_coding	-
Skin hairiness	MLM	PRUPE.5G155500	G5	13903742	13909011	2812	protein_coding	-
Skin hairiness	MLM	PRUPE.5G155600	G5	13909322	13912317	1819	protein_coding	PF01490:Transmembrane amino acid transporter protein
Skin hairiness	MLM	PRUPE.5G155700	G5	13913089	13916594	2263	protein_coding	-
Skin hairiness	MLM	PRUPE.5G155800	G5	13917808	13921361	1711	protein_coding	PF02800:Glyceraldehyde 3-phosphate dehydrogenase, C-terminal domain|PF00044:Glyceraldehyde 3-phosphate dehydrogenase, NAD binding domain
Skin hairiness	MLM	PRUPE.5G155900	G5	13923161	13925292	2132	protein_coding	PF02536:mTERF
Skin hairiness	MLM	PRUPE.5G156000	G5	13927891	13928440	550	protein_coding	-
Skin hairiness	MLM	PRUPE.5G152100	G5	13734096	13737190	876	protein_coding	PF02037:SAP domain|PF10172:Det1 complexing ubiquitin ligase
Skin hairiness	MLM	PRUPE.5G152200	G5	13740114	13742121	1781	protein_coding	PF00067:Cytochrome P450
Skin hairiness	MLM	PRUPE.5G152300	G5	13743892	13747109	2609	protein_coding	PF02201:SWIB/MDM2 domain
Skin hairiness	MLM	PRUPE.5G152400	G5	13747198	13749355	1164	protein_coding	PF00237:Ribosomal protein L22p/L17e
Skin hairiness	MLM	PRUPE.5G152500	G5	13750291	13759707	4372	protein_coding	PF00498:FHA domain|PF00004:ATPase family associated with various cellular activities (AAA)
Skin hairiness	MLM	PRUPE.5G152600	G5	13760117	13766117	2657	protein_coding	PF12022:Domain of unknown function (DUF3510)|PF06148:COG (conserved oligomeric Golgi) complex component, COG2
Skin hairiness	MLM	PRUPE.5G152700	G5	13769041	13769469	429	protein_coding	PF13499:EF-hand domain pair
Skin hairiness	MLM	PRUPE.5G152800	G5	13771997	13780245	3477	protein_coding	PF13837:Myb/SANT-like DNA-binding domain|PF07521:RNA-metabolising metallo-beta-lactamase
Skin hairiness	MLM	PRUPE.5G152900	G5	13780630	13784009	1324	protein_coding	-
Skin hairiness	MLM	PRUPE.5G153000	G5	13786561	13790140	2643	protein_coding	PF00400:WD domain, G-beta repeat
Skin hairiness	MLM	PRUPE.5G153100	G5	13790543	13794785	1944	protein_coding	PF00764:Arginosuccinate synthase
Skin hairiness	MLM	PRUPE.5G153200	G5	13795434	13799584	2494	protein_coding	-
Skin hairiness	MLM	PRUPE.5G153300	G5	13796776	13797065	290	protein_coding	-
Skin hairiness	MLM	PRUPE.5G153400	G5	13798835	13803408	3629	protein_coding	PF13855:Leucine rich repeat|PF07714:Protein tyrosine kinase
Skin hairiness	MLM	PRUPE.5G153500	G5	13808053	13811801	2376	protein_coding	PF01798:snoRNA binding domain, fibrillarin|PF08156:NOP5NT (NUC127) domain
Skin hairiness	MLM	PRUPE.5G153600	G5	13812186	13815596	2305	protein_coding	PF05191:Adenylate kinase, active site lid|PF00406:Adenylate kinase
Skin hairiness	MLM	PRUPE.5G153700	G5	13815763	13819547	2018	protein_coding	PF02127:Aminopeptidase I zinc metalloprotease (M18)
Skin hairiness	MLM	PRUPE.5G153800	G5	13820674	13823402	2035	protein_coding	PF10250:GDP-fucose protein O-fucosyltransferase
Skin hairiness	MLM	PRUPE.5G153900	G5	13825741	13828326	1381	protein_coding	PF03650:Uncharacterised protein family (UPF0041)
Skin hairiness	MLM	PRUPE.5G154000	G5	13830444	13834156	2627	protein_coding	PF13193:AMP-binding enzyme C-terminal domain|PF00501:AMP-binding enzyme
Skin hairiness	MLM	PRUPE.5G154100	G5	13835747	13839220	1945	protein_coding	PF13193:AMP-binding enzyme C-terminal domain|PF00501:AMP-binding enzyme
Skin hairiness	MLM	PRUPE.5G154200	G5	13839329	13839562	234	protein_coding	-
Skin hairiness	MLM	PRUPE.5G154300	G5	13841555	13843132	1578	protein_coding	-
Skin hairiness	MLM	PRUPE.5G154400	G5	13843473	13846448	2139	protein_coding	PF12056:Protein of unknown function (DUF3537)
Skin hairiness	MLM	PRUPE.5G154500	G5	13846635	13851208	4250	protein_coding	-
Skin hairiness	MLM	PRUPE.5G154600	G5	13852131	13854849	2094	protein_coding	PF01274:Malate synthase
Skin hairiness	MLM	PRUPE.5G154700	G5	13861761	13862707	912	protein_coding	-
Skin hairiness	MLM	PRUPE.5G154800	G5	13870596	13877158	3880	protein_coding	PF00439:Bromodomain
Skin hairiness	MLM	PRUPE.5G154900	G5	13878192	13881519	2082	protein_coding	PF00106:short chain dehydrogenase
Skin hairiness	MLM	PRUPE.5G155000	G5	13883136	13883540	405	protein_coding	PF00234:Protease inhibitor/seed storage/LTP family
Skin hairiness	MLM	PRUPE.5G155100	G5	13889480	13890170	264	protein_coding	-
Skin hairiness	MLM	PRUPE.5G155200	G5	13890814	13891902	654	protein_coding	-
Skin hairiness	MLM	PRUPE.5G155300	G5	13892017	13893525	802	protein_coding	-
Skin hairiness	MLM	PRUPE.5G155400	G5	13893575	13894923	684	protein_coding	-
Skin hairiness	MLM	PRUPE.5G155500	G5	13903742	13909011	2812	protein_coding	-
Skin hairiness	MLM	PRUPE.5G155600	G5	13909322	13912317	1819	protein_coding	PF01490:Transmembrane amino acid transporter protein
Skin hairiness	MLM	PRUPE.5G155700	G5	13913089	13916594	2263	protein_coding	-
Skin hairiness	MLM	PRUPE.5G155800	G5	13917808	13921361	1711	protein_coding	PF02800:Glyceraldehyde 3-phosphate dehydrogenase, C-terminal domain|PF00044:Glyceraldehyde 3-phosphate dehydrogenase, NAD binding domain
Skin hairiness	MLM	PRUPE.5G155900	G5	13923161	13925292	2132	protein_coding	PF02536:mTERF
Skin hairiness	MLM	PRUPE.5G156000	G5	13927891	13928440	550	protein_coding	-
Skin hairiness	MLM	PRUPE.5G156100	G5	13931708	13933297	1590	protein_coding	PF03514:GRAS domain family
Skin hairiness	MLM	PRUPE.5G156200	G5	13934320	13936415	1044	protein_coding	PF00334:Nucleoside diphosphate kinase
Skin hairiness	MLM	PRUPE.5G152300	G5	13743892	13747109	2609	protein_coding	PF02201:SWIB/MDM2 domain
Skin hairiness	MLM	PRUPE.5G152400	G5	13747198	13749355	1164	protein_coding	PF00237:Ribosomal protein L22p/L17e
Skin hairiness	MLM	PRUPE.5G152500	G5	13750291	13759707	4372	protein_coding	PF00498:FHA domain|PF00004:ATPase family associated with various cellular activities (AAA)
Skin hairiness	MLM	PRUPE.5G152600	G5	13760117	13766117	2657	protein_coding	PF12022:Domain of unknown function (DUF3510)|PF06148:COG (conserved oligomeric Golgi) complex component, COG2
Skin hairiness	MLM	PRUPE.5G152700	G5	13769041	13769469	429	protein_coding	PF13499:EF-hand domain pair
Skin hairiness	MLM	PRUPE.5G152800	G5	13771997	13780245	3477	protein_coding	PF13837:Myb/SANT-like DNA-binding domain|PF07521:RNA-metabolising metallo-beta-lactamase
Skin hairiness	MLM	PRUPE.5G152900	G5	13780630	13784009	1324	protein_coding	-
Skin hairiness	MLM	PRUPE.5G153000	G5	13786561	13790140	2643	protein_coding	PF00400:WD domain, G-beta repeat
Skin hairiness	MLM	PRUPE.5G153100	G5	13790543	13794785	1944	protein_coding	PF00764:Arginosuccinate synthase
Skin hairiness	MLM	PRUPE.5G153200	G5	13795434	13799584	2494	protein_coding	-
Skin hairiness	MLM	PRUPE.5G153300	G5	13796776	13797065	290	protein_coding	-
Skin hairiness	MLM	PRUPE.5G153400	G5	13798835	13803408	3629	protein_coding	PF13855:Leucine rich repeat|PF07714:Protein tyrosine kinase
Skin hairiness	MLM	PRUPE.5G153500	G5	13808053	13811801	2376	protein_coding	PF01798:snoRNA binding domain, fibrillarin|PF08156:NOP5NT (NUC127) domain
Skin hairiness	MLM	PRUPE.5G153600	G5	13812186	13815596	2305	protein_coding	PF05191:Adenylate kinase, active site lid|PF00406:Adenylate kinase
Skin hairiness	MLM	PRUPE.5G153700	G5	13815763	13819547	2018	protein_coding	PF02127:Aminopeptidase I zinc metalloprotease (M18)
Skin hairiness	MLM	PRUPE.5G153800	G5	13820674	13823402	2035	protein_coding	PF10250:GDP-fucose protein O-fucosyltransferase
Skin hairiness	MLM	PRUPE.5G153900	G5	13825741	13828326	1381	protein_coding	PF03650:Uncharacterised protein family (UPF0041)
Skin hairiness	MLM	PRUPE.5G154000	G5	13830444	13834156	2627	protein_coding	PF13193:AMP-binding enzyme C-terminal domain|PF00501:AMP-binding enzyme
Skin hairiness	MLM	PRUPE.5G154100	G5	13835747	13839220	1945	protein_coding	PF13193:AMP-binding enzyme C-terminal domain|PF00501:AMP-binding enzyme
Skin hairiness	MLM	PRUPE.5G154200	G5	13839329	13839562	234	protein_coding	-
Skin hairiness	MLM	PRUPE.5G154300	G5	13841555	13843132	1578	protein_coding	-
Skin hairiness	MLM	PRUPE.5G154400	G5	13843473	13846448	2139	protein_coding	PF12056:Protein of unknown function (DUF3537)
Skin hairiness	MLM	PRUPE.5G154500	G5	13846635	13851208	4250	protein_coding	-
Skin hairiness	MLM	PRUPE.5G154600	G5	13852131	13854849	2094	protein_coding	PF01274:Malate synthase
Skin hairiness	MLM	PRUPE.5G154700	G5	13861761	13862707	912	protein_coding	-
Skin hairiness	MLM	PRUPE.5G154800	G5	13870596	13877158	3880	protein_coding	PF00439:Bromodomain
Skin hairiness	MLM	PRUPE.5G154900	G5	13878192	13881519	2082	protein_coding	PF00106:short chain dehydrogenase
Skin hairiness	MLM	PRUPE.5G155000	G5	13883136	13883540	405	protein_coding	PF00234:Protease inhibitor/seed storage/LTP family
Skin hairiness	MLM	PRUPE.5G155100	G5	13889480	13890170	264	protein_coding	-
Skin hairiness	MLM	PRUPE.5G155200	G5	13890814	13891902	654	protein_coding	-
Skin hairiness	MLM	PRUPE.5G155300	G5	13892017	13893525	802	protein_coding	-
Skin hairiness	MLM	PRUPE.5G155400	G5	13893575	13894923	684	protein_coding	-
Skin hairiness	MLM	PRUPE.5G155500	G5	13903742	13909011	2812	protein_coding	-
Skin hairiness	MLM	PRUPE.5G155600	G5	13909322	13912317	1819	protein_coding	PF01490:Transmembrane amino acid transporter protein
Skin hairiness	MLM	PRUPE.5G155700	G5	13913089	13916594	2263	protein_coding	-
Skin hairiness	MLM	PRUPE.5G155800	G5	13917808	13921361	1711	protein_coding	PF02800:Glyceraldehyde 3-phosphate dehydrogenase, C-terminal domain|PF00044:Glyceraldehyde 3-phosphate dehydrogenase, NAD binding domain
Skin hairiness	MLM	PRUPE.5G155900	G5	13923161	13925292	2132	protein_coding	PF02536:mTERF
Skin hairiness	MLM	PRUPE.5G156000	G5	13927891	13928440	550	protein_coding	-
Skin hairiness	MLM	PRUPE.5G156100	G5	13931708	13933297	1590	protein_coding	PF03514:GRAS domain family
Skin hairiness	MLM	PRUPE.5G156200	G5	13934320	13936415	1044	protein_coding	PF00334:Nucleoside diphosphate kinase
Skin hairiness	MLM	PRUPE.5G156300	G5	13936469	13938091	1222	protein_coding	-
Skin hairiness	MLM	PRUPE.5G156400	G5	13938417	13942611	1515	protein_coding	PF03109:ABC1 family
Skin hairiness	MLM	PRUPE.5G156500	G5	13945190	13948687	1734	protein_coding	PF00232:Glycosyl hydrolase family 1
Skin hairiness	MLM	PRUPE.5G205900	G5	16455272	16459517	1991	protein_coding	PF16135:TPL-binding domain in jasmonate signalling
Skin hairiness	MLM	PRUPE.5G206000	G5	16461135	16462700	574	protein_coding	-
Skin hairiness	MLM	PRUPE.5G206100	G5	16462701	16463801	936	protein_coding	PF06549:Protein of unknown function (DUF1118)
Skin hairiness	MLM	PRUPE.5G206200	G5	16463802	16468515	2565	protein_coding	PF00076:RNA recognition motif. (a.k.a. RRM, RBD, or RNP domain)|PF02136:Nuclear transport factor 2 (NTF2) domain
Skin hairiness	MLM	PRUPE.5G206300	G5	16469278	16472024	2747	protein_coding	-
Skin hairiness	MLM	PRUPE.5G206400	G5	16475878	16478821	2944	protein_coding	PF03634:TCP family transcription factor
Skin hairiness	MLM	PRUPE.5G206500	G5	16483080	16489275	4823	protein_coding	PF14383:DUF761-associated sequence motif|PF14309:Domain of unknown function (DUF4378)
Skin hairiness	MLM	PRUPE.5G206600	G5	16491242	16497152	4826	protein_coding	PF03031:NLI interacting factor-like phosphatase
Skin hairiness	MLM	PRUPE.5G206700	G5	16497471	16505172	6362	protein_coding	-
Skin hairiness	MLM	PRUPE.5G206800	G5	16506390	16508377	1594	protein_coding	-
Skin hairiness	MLM	PRUPE.5G206900	G5	16514122	16517796	2065	protein_coding	-
Skin hairiness	MLM	PRUPE.5G207000	G5	16520774	16523606	864	protein_coding	PF12776:Myb/SANT-like DNA-binding domain
Skin hairiness	MLM	PRUPE.5G207100	G5	16527620	16534874	2615	protein_coding	PF13418:Galactose oxidase, central domain|PF13415:Galactose oxidase, central domain
Skin hairiness	MLM	PRUPE.5G207200	G5	16535158	16538509	1748	protein_coding	PF01694:Rhomboid family
Skin hairiness	MLM	PRUPE.5G207300	G5	16538594	16542688	1584	protein_coding	PF01694:Rhomboid family
Skin hairiness	MLM	PRUPE.5G207400	G5	16542876	16544243	1368	protein_coding	PF02536:mTERF
Skin hairiness	MLM	PRUPE.5G207500	G5	16549832	16552465	2273	protein_coding	PF00067:Cytochrome P450
Skin hairiness	MLM	PRUPE.5G207600	G5	16559158	16561258	2101	protein_coding	PF13041:PPR repeat family
Skin hairiness	MLM	PRUPE.5G207700	G5	16561811	16567271	2848	protein_coding	-
Skin hairiness	MLM	PRUPE.5G207800	G5	16567965	16571794	1947	protein_coding	PF04833:COBRA-like protein
Skin hairiness	MLM	PRUPE.5G207900	G5	16571838	16574272	1861	protein_coding	PF04833:COBRA-like protein
Skin hairiness	MLM	PRUPE.5G208000	G5	16574962	16577617	1933	protein_coding	PF04833:COBRA-like protein
Skin hairiness	MLM	PRUPE.5G208100	G5	16582772	16585136	1332	protein_coding	PF04833:COBRA-like protein
Skin hairiness	MLM	PRUPE.5G208200	G5	16606205	16608512	1414	protein_coding	PF03214:Reversibly glycosylated polypeptide
Skin hairiness	MLM	PRUPE.5G208300	G5	16610165	16614774	3681	protein_coding	PF03110:SBP domain
Skin hairiness	MLM	PRUPE.5G208400	G5	16620814	16625385	1472	protein_coding	PF00319:SRF-type transcription factor (DNA-binding and dimerisation domain)|PF01486:K-box region
Skin hairiness	MLM	PRUPE.5G208500	G5	16629361	16632684	1620	protein_coding	PF00319:SRF-type transcription factor (DNA-binding and dimerisation domain)|PF01486:K-box region
Skin hairiness	MLM	PRUPE.5G208600	G5	16633169	16635401	1899	protein_coding	PF00582:Universal stress protein family
Skin hairiness	MLM	PRUPE.5G208700	G5	16635402	16638496	2292	protein_coding	PF00153:Mitochondrial carrier protein
Skin hairiness	MLM	PRUPE.5G208800	G5	16638479	16639902	619	protein_coding	-
Skin hairiness	MLM	PRUPE.5G208900	G5	16641861	16644733	1715	protein_coding	PF01501:Glycosyl transferase family 8
Skin hairiness	MLM	PRUPE.5G209000	G5	16646073	16647140	882	protein_coding	PF00685:Sulfotransferase domain
Skin hairiness	MLM	PRUPE.5G209100	G5	16647502	16648764	1263	protein_coding	PF00685:Sulfotransferase domain
Skin hairiness	MLM	PRUPE.5G209200	G5	16648949	16650738	1560	protein_coding	PF01112:Asparaginase
Skin hairiness	MLM	PRUPE.5G209300	G5	16651856	16659429	2559	protein_coding	PF00270:DEAD/DEAH box helicase|PF09369:Domain of unknown function (DUF1998)|PF00271:Helicase conserved C-terminal domain
Skin hairiness	MLM	PRUPE.5G209400	G5	16678595	16680394	1392	protein_coding	PF01501:Glycosyl transferase family 8
Skin hairiness	MLM	PRUPE.5G209300	G5	16651856	16659429	2559	protein_coding	PF00270:DEAD/DEAH box helicase|PF09369:Domain of unknown function (DUF1998)|PF00271:Helicase conserved C-terminal domain
Skin hairiness	MLM	PRUPE.5G209400	G5	16678595	16680394	1392	protein_coding	PF01501:Glycosyl transferase family 8
Skin hairiness	MLM	PRUPE.5G209500	G5	16682047	16683126	1080	protein_coding	PF00685:Sulfotransferase domain
Skin hairiness	MLM	PRUPE.5G209600	G5	16683749	16684750	1002	protein_coding	PF00685:Sulfotransferase domain
Skin hairiness	MLM	PRUPE.5G209700	G5	16684938	16686584	1259	protein_coding	PF01112:Asparaginase
Skin hairiness	MLM	PRUPE.5G209800	G5	16687185	16697714	4803	protein_coding	PF00270:DEAD/DEAH box helicase|PF09369:Domain of unknown function (DUF1998)|PF00271:Helicase conserved C-terminal domain
Skin hairiness	MLM	PRUPE.5G209900	G5	16701345	16703047	705	protein_coding	-
Skin hairiness	MLM	PRUPE.5G210000	G5	16703336	16706467	1917	protein_coding	-
Skin hairiness	MLM	PRUPE.5G210100	G5	16707022	16711242	3371	protein_coding	-
Skin hairiness	MLM	PRUPE.5G210200	G5	16714120	16715100	981	protein_coding	PF02701:Dof domain, zinc finger
Skin hairiness	MLM	PRUPE.5G210300	G5	16722257	16724420	2164	protein_coding	PF11443:Domain of unknown function (DUF2828)
Skin hairiness	MLM	PRUPE.5G210400	G5	16729086	16733841	3138	protein_coding	-
Skin hairiness	MLM	PRUPE.5G210500	G5	16735420	16740818	3030	protein_coding	-
Skin hairiness	MLM	PRUPE.5G210600	G5	16746945	16750224	3280	protein_coding	PF00454:Phosphatidylinositol 3- and 4-kinase
Skin hairiness	MLM	PRUPE.5G210700	G5	16750272	16753808	2727	protein_coding	PF00628:PHD-finger|PF13639:Ring finger domain
Skin hairiness	MLM	PRUPE.5G210800	G5	16754892	16757258	2367	protein_coding	PF00201:UDP-glucoronosyl and UDP-glucosyl transferase
Skin hairiness	MLM	PRUPE.5G210900	G5	16759235	16759817	393	protein_coding	-
Skin hairiness	MLM	PRUPE.5G211000	G5	16761853	16767231	3471	protein_coding	PF12341:Minichromosome loss protein, Mcl1, middle region
Skin hairiness	MLM	PRUPE.5G211100	G5	16767721	16769464	1744	protein_coding	PF13639:Ring finger domain
Skin hairiness	MLM	PRUPE.5G211200	G5	16770692	16771654	963	protein_coding	PF00170:bZIP transcription factor
Skin hairiness	MLM	PRUPE.5G211300	G5	16771659	16775106	986	protein_coding	-
Skin hairiness	MLM	PRUPE.5G211400	G5	16775397	16778333	2937	protein_coding	PF13041:PPR repeat family|PF14432:DYW family of nucleic acid deaminases|PF01535:PPR repeat
Skin hairiness	MLM	PRUPE.5G211500	G5	16780352	16785022	2427	protein_coding	PF01343:Peptidase family S49
Skin hairiness	MLM	PRUPE.5G211600	G5	16785713	16791161	5449	protein_coding	-
Skin hairiness	MLM	PRUPE.5G211700	G5	16790790	16793552	1437	protein_coding	PF03798:TLC domain
Skin hairiness	MLM	PRUPE.5G211800	G5	16793877	16797172	1874	protein_coding	PF00069:Protein kinase domain
Skin hairiness	MLM	PRUPE.5G211900	G5	16797455	16801980	1758	protein_coding	PF04371:Porphyromonas-type peptidyl-arginine deiminase
Skin hairiness	MLM	PRUPE.5G212000	G5	16806121	16812458	3268	protein_coding	PF01928:CYTH domain|PF00485:Phosphoribulokinase / Uridine kinase family
Skin hairiness	MLM	PRUPE.5G212100	G5	16811602	16813579	1243	protein_coding	PF01248:Ribosomal protein L7Ae/L30e/S12e/Gadd45 family
Skin hairiness	MLM	PRUPE.5G212200	G5	16813743	16822788	5603	protein_coding	PF03483:B3/4 domain|PF03484:tRNA synthetase B5 domain
Skin hairiness	MLM	PRUPE.5G212300	G5	16819181	16824580	1169	protein_coding	-
Skin hairiness	MLM	PRUPE.5G212400	G5	16824963	16825529	567	protein_coding	PF03088:Strictosidine synthase
Skin hairiness	MLM	PRUPE.5G212500	G5	16825794	16827623	1830	protein_coding	PF11443:Domain of unknown function (DUF2828)
Skin hairiness	MLM	PRUPE.5G212600	G5	16829143	16831641	1197	protein_coding	PF05859:Mis12 protein
Skin hairiness	MLM	PRUPE.5G212700	G5	16831563	16834775	2744	protein_coding	PF07847:Protein of unknown function (DUF1637)
Skin hairiness	MLM	PRUPE.5G212800	G5	16834776	16837961	2136	protein_coding	PF00113:Enolase, C-terminal TIM barrel domain|PF03952:Enolase, N-terminal domain
Skin hairiness	MLM	PRUPE.5G212900	G5	16840580	16841853	1176	protein_coding	PF00335:Tetraspanin family
Skin hairiness	MLM	PRUPE.5G213000	G5	16842209	16844766	1209	protein_coding	PF11833:Protein of unknown function (DUF3353)
Skin hairiness	MLM	PRUPE.5G213100	G5	16846697	16852861	2871	protein_coding	PF13193:AMP-binding enzyme C-terminal domain|PF00501:AMP-binding enzyme
Skin hairiness	MLM	PRUPE.5G213200	G5	16859722	16860923	713	protein_coding	PF05664:Plant family of unknown function (DUF810)
Skin hairiness	MLM	PRUPE.5G213300	G5	16861740	16862594	855	protein_coding	-
Skin hairiness	MLM	PRUPE.5G213400	G5	16863975	16865267	543	protein_coding	-
Skin hairiness	MLM	PRUPE.5G213500	G5	16866711	16868508	1798	protein_coding	PF03909:BSD domain|PF08567:TFIIH p62 subunit, N-terminal domain
Skin hairiness	MLM	PRUPE.5G213600	G5	16868733	16871440	1539	protein_coding	-
Skin hairiness	MLM	PRUPE.5G213700	G5	16871824	16874762	2041	protein_coding	PF00646:F-box domain|PF08387:FBD
Skin hairiness	MLM	PRUPE.5G213800	G5	16876549	16877674	1126	protein_coding	PF00847:AP2 domain
Skin hairiness	Blink/FarmCPU/MLM/MLMM	PRUPE.5G226800	G5	17470766	17474751	1917	protein_coding	PF00481:Protein phosphatase 2C
Skin hairiness	Blink/FarmCPU/MLM/MLMM	PRUPE.5G226900	G5	17475249	17476721	912	protein_coding	-
Skin hairiness	Blink/FarmCPU/MLM/MLMM	PRUPE.5G227000	G5	17477322	17479270	1949	protein_coding	PF00118:TCP-1/cpn60 chaperonin family
Skin hairiness	Blink/FarmCPU/MLM/MLMM	PRUPE.5G227100	G5	17479563	17489009	4449	protein_coding	PF00270:DEAD/DEAH box helicase|PF07717:Oligonucleotide/oligosaccharide-binding (OB)-fold|PF04408:Helicase associated domain (HA2)|PF00271:Helicase conserved C-terminal domain|PF00035:Double-stranded RNA binding motif
Skin hairiness	Blink/FarmCPU/MLM/MLMM	PRUPE.5G227200	G5	17489242	17490975	1278	protein_coding	PF04577:Protein of unknown function (DUF563)
Skin hairiness	Blink/FarmCPU/MLM/MLMM	PRUPE.5G227300	G5	17492014	17494251	921	protein_coding	-
Skin hairiness	Blink/FarmCPU/MLM/MLMM	PRUPE.5G227400	G5	17495444	17497427	414	protein_coding	-
Skin hairiness	Blink/FarmCPU/MLM/MLMM	PRUPE.5G227500	G5	17497597	17497912	207	protein_coding	-
Skin hairiness	Blink/FarmCPU/MLM/MLMM	PRUPE.5G227600	G5	17498358	17500704	2102	protein_coding	PF04577:Protein of unknown function (DUF563)
Skin hairiness	Blink/FarmCPU/MLM/MLMM	PRUPE.5G227700	G5	17504607	17508323	2176	protein_coding	PF01554:MatE
Skin hairiness	Blink/FarmCPU/MLM/MLMM	PRUPE.5G227800	G5	17508533	17511367	2835	protein_coding	PF00931:NB-ARC domain
Skin hairiness	Blink/FarmCPU/MLM/MLMM	PRUPE.5G227900	G5	17511400	17516001	2117	protein_coding	PF00069:Protein kinase domain
Skin hairiness	Blink/FarmCPU/MLM/MLMM	PRUPE.5G228000	G5	17516301	17517505	1130	protein_coding	PF02798:Glutathione S-transferase, N-terminal domain
Skin hairiness	Blink/FarmCPU/MLM/MLMM	PRUPE.5G228100	G5	17517958	17518980	836	protein_coding	PF02798:Glutathione S-transferase, N-terminal domain|PF00043:Glutathione S-transferase, C-terminal domain
Skin hairiness	Blink/FarmCPU/MLM/MLMM	PRUPE.5G228200	G5	17518981	17520664	918	protein_coding	-
Skin hairiness	Blink/FarmCPU/MLM/MLMM	PRUPE.5G228300	G5	17521932	17524960	1820	protein_coding	PF00006:ATP synthase alpha/beta family, nucleotide-binding domain|PF00306:ATP synthase alpha/beta chain, C terminal domain|PF02874:ATP synthase alpha/beta family, beta-barrel domain
Skin hairiness	Blink/FarmCPU/MLM/MLMM	PRUPE.5G228400	G5	17525442	17527231	1155	protein_coding	PF03492:SAM dependent carboxyl methyltransferase
Skin hairiness	Blink/FarmCPU/MLM/MLMM	PRUPE.5G228500	G5	17527603	17529568	1898	protein_coding	PF03492:SAM dependent carboxyl methyltransferase
Skin hairiness	Blink/FarmCPU/MLM/MLMM	PRUPE.5G228600	G5	17530257	17531701	1086	protein_coding	PF03492:SAM dependent carboxyl methyltransferase
Skin hairiness	Blink/FarmCPU/MLM/MLMM	PRUPE.5G228700	G5	17532440	17534115	1153	protein_coding	PF03492:SAM dependent carboxyl methyltransferase
Skin hairiness	Blink/FarmCPU/MLM/MLMM	PRUPE.5G228800	G5	17534869	17535856	891	protein_coding	PF03492:SAM dependent carboxyl methyltransferase
Skin hairiness	Blink/FarmCPU/MLM/MLMM	PRUPE.5G228900	G5	17536851	17538984	1636	protein_coding	PF03492:SAM dependent carboxyl methyltransferase
Skin hairiness	Blink/FarmCPU/MLM/MLMM	PRUPE.5G229000	G5	17539727	17542058	879	protein_coding	PF03492:SAM dependent carboxyl methyltransferase
Skin hairiness	Blink/FarmCPU/MLM/MLMM	PRUPE.5G229100	G5	17542261	17544821	2201	protein_coding	PF03492:SAM dependent carboxyl methyltransferase
Skin hairiness	Blink/FarmCPU/MLM/MLMM	PRUPE.5G229200	G5	17545940	17554968	2783	protein_coding	PF00009:Elongation factor Tu GTP binding domain|PF03143:Elongation factor Tu C-terminal domain|PF03144:Elongation factor Tu domain 2
Skin hairiness	Blink/FarmCPU/MLM/MLMM	PRUPE.5G229300	G5	17550108	17550372	265	protein_coding	-
Skin hairiness	Blink/FarmCPU/MLM/MLMM	PRUPE.5G229400	G5	17556418	17560108	2871	protein_coding	-
Skin hairiness	Blink/FarmCPU/MLM/MLMM	PRUPE.5G229500	G5	17558076	17562518	2883	protein_coding	PF12698:ABC-2 family transporter protein|PF00005:ABC transporter
Skin hairiness	Blink/FarmCPU/MLM/MLMM	PRUPE.5G229600	G5	17564212	17568713	2866	protein_coding	PF12698:ABC-2 family transporter protein|PF00005:ABC transporter
Skin hairiness	Blink/FarmCPU/MLM/MLMM	PRUPE.5G229700	G5	17568866	17570561	1635	protein_coding	PF11443:Domain of unknown function (DUF2828)
Skin hairiness	Blink/FarmCPU/MLM/MLMM	PRUPE.5G229800	G5	17571308	17573657	1808	protein_coding	-
Skin hairiness	Blink/FarmCPU/MLM/MLMM	PRUPE.5G229900	G5	17573849	17577627	1793	protein_coding	PF04882:Peroxin-3
Skin hairiness	Blink/FarmCPU/MLM/MLMM	PRUPE.5G230000	G5	17578639	17580995	1599	protein_coding	PF00400:WD domain, G-beta repeat
Skin hairiness	Blink/FarmCPU/MLM/MLMM	PRUPE.5G230100	G5	17581425	17587637	3767	protein_coding	PF13921:Myb-like DNA-binding domain|PF00249:Myb-like DNA-binding domain
Skin hairiness	Blink/FarmCPU/MLM/MLMM	PRUPE.5G230200	G5	17589567	17593339	2454	protein_coding	PF03098:Animal haem peroxidase
Skin hairiness	Blink/FarmCPU/MLM/MLMM	PRUPE.5G230300	G5	17593946	17597964	2163	protein_coding	PF00752:XPG N-terminal domain|PF00867:XPG I-region
Skin hairiness	Blink/FarmCPU/MLM/MLMM	PRUPE.5G230400	G5	17598236	17601345	2019	protein_coding	PF00232:Glycosyl hydrolase family 1
Skin hairiness	Blink/FarmCPU/MLM/MLMM	PRUPE.5G230500	G5	17603408	17606451	1335	protein_coding	PF03908:Sec20
Skin hairiness	Blink/FarmCPU/MLM/MLMM	PRUPE.5G230600	G5	17605845	17610011	3144	protein_coding	-
Skin hairiness	Blink/FarmCPU/MLM/MLMM	PRUPE.5G230700	G5	17611627	17614269	1476	protein_coding	PF00249:Myb-like DNA-binding domain
Skin hairiness	Blink/FarmCPU/MLM/MLMM	PRUPE.5G230800	G5	17616595	17618165	1156	protein_coding	PF00249:Myb-like DNA-binding domain
Skin hairiness	Blink/FarmCPU/MLM/MLMM	PRUPE.5G230900	G5	17623536	17627346	2612	protein_coding	PF01161:Phosphatidylethanolamine-binding protein
Skin hairiness	Blink/FarmCPU/MLM/MLMM	PRUPE.5G231000	G5	17629017	17631139	1515	protein_coding	-
Skin hairiness	Blink/FarmCPU/MLM/MLMM	PRUPE.5G231100	G5	17635127	17637583	1924	protein_coding	PF07732:Multicopper oxidase|PF00394:Multicopper oxidase|PF07731:Multicopper oxidase
Skin hairiness	Blink/FarmCPU/MLM/MLMM	PRUPE.5G231200	G5	17639395	17640522	288	protein_coding	-
Skin hairiness	Blink/FarmCPU/MLM/MLMM	PRUPE.5G231300	G5	17641330	17644863	3209	protein_coding	PF01535:PPR repeat|PF13041:PPR repeat family|PF14432:DYW family of nucleic acid deaminases
Skin hairiness	Blink/FarmCPU/MLM/MLMM	PRUPE.5G231400	G5	17644947	17649861	2528	protein_coding	PF00069:Protein kinase domain
Skin hairiness	Blink/FarmCPU/MLM/MLMM	PRUPE.5G231500	G5	17650362	17652085	1554	protein_coding	PF00538:linker histone H1 and H5 family
Skin hairiness	Blink/FarmCPU/MLM/MLMM	PRUPE.5G231600	G5	17653057	17656257	2365	protein_coding	PF00538:linker histone H1 and H5 family
Skin hairiness	Blink/FarmCPU/MLM/MLMM	PRUPE.5G231700	G5	17656298	17657917	1620	protein_coding	-
Skin hairiness	Blink/FarmCPU/MLM/MLMM	PRUPE.5G231800	G5	17663318	17671336	4696	protein_coding	-
Skin hairiness	Blink/FarmCPU/MLM/MLMM	PRUPE.5G231900	G5	17671337	17672849	1290	protein_coding	PF00254:FKBP-type peptidyl-prolyl cis-trans isomerase
Skin hairiness	FarmCPU	PRUPE.6G162500	G6	15387815	15388384	570	protein_coding	-
Skin hairiness	FarmCPU	PRUPE.6G162600	G6	15425129	15427557	2194	protein_coding	PF13837:Myb/SANT-like DNA-binding domain
Skin hairiness	FarmCPU	PRUPE.6G162700	G6	15428703	15429873	1171	protein_coding	PF13966:zinc-binding in reverse transcriptase
Skin hairiness	FarmCPU	PRUPE.6G162800	G6	15453794	15458105	435	protein_coding	-
Skin hairiness	FarmCPU	PRUPE.6G162900	G6	15464109	15467231	746	protein_coding	-
Skin hairiness	FarmCPU	PRUPE.6G163000	G6	15478122	15481679	3441	protein_coding	PF00069:Protein kinase domain|PF08263:Leucine rich repeat N-terminal domain
Skin hairiness	FarmCPU	PRUPE.6G163100	G6	15482242	15484313	1682	protein_coding	PF04755:PAP_fibrillin
Skin hairiness	FarmCPU	PRUPE.6G163200	G6	15486458	15493393	1340	protein_coding	PF00828:Ribosomal protein L18e/L15
Skin hairiness	FarmCPU	PRUPE.6G163300	G6	15581403	15586265	2742	protein_coding	PF00988:Carbamoyl-phosphate synthase small chain, CPSase domain|PF00117:Glutamine amidotransferase class-I
Skin hairiness	FarmCPU	PRUPE.6G163400	G6	15588789	15592030	2932	protein_coding	-
Skin hairiness	FarmCPU	PRUPE.6G163500	G6	15685374	15685913	397	protein_coding	-
Skin hairiness	Blink/MLMM	PRUPE.6G164500	G6	16096287	16098559	828	protein_coding	PF02594:Uncharacterised ACR, YggU family COG1872
Skin hairiness	Blink/MLMM	PRUPE.6G164600	G6	16116323	16122219	2896	protein_coding	-
Skin hairiness	Blink/MLMM	PRUPE.6G164700	G6	16134622	16137156	1743	protein_coding	PF04434:SWIM zinc finger
Skin hairiness	Blink/MLMM	PRUPE.6G164800	G6	16193333	16194009	558	protein_coding	PF12776:Myb/SANT-like DNA-binding domain
Skin hairiness	Blink/MLMM	PRUPE.6G164900	G6	16197633	16199954	2322	protein_coding	PF01453:D-mannose binding lectin|PF00954:S-locus glycoprotein domain|PF00069:Protein kinase domain
Skin hairiness	Blink/MLMM	PRUPE.6G165000	G6	16201149	16204761	2204	protein_coding	-
Skin hairiness	Blink/MLMM	PRUPE.6G165100	G6	16220412	16223190	2779	protein_coding	PF01453:D-mannose binding lectin|PF07714:Protein tyrosine kinase
Skin hairiness	Blink/MLMM	PRUPE.6G165200	G6	16223425	16225125	1471	protein_coding	-
Skin hairiness	Blink/MLMM	PRUPE.6G165300	G6	16227009	16229791	2783	protein_coding	PF00069:Protein kinase domain|PF01453:D-mannose binding lectin
Skin hairiness	Blink/MLMM	PRUPE.6G165400	G6	16261485	16265501	4017	protein_coding	PF01453:D-mannose binding lectin|PF07714:Protein tyrosine kinase
Skin hairiness	Blink/MLMM	PRUPE.6G165500	G6	16266151	16269017	2867	protein_coding	PF00954:S-locus glycoprotein domain|PF01453:D-mannose binding lectin|PF00069:Protein kinase domain
Skin hairiness	Blink/MLMM	PRUPE.6G165600	G6	16272684	16278424	861	protein_coding	PF00069:Protein kinase domain
Skin hairiness	Blink/MLMM	PRUPE.6G165700	G6	16612793	16615223	2180	protein_coding	PF00847:AP2 domain
Skin hairiness	FarmCPU	PRUPE.7G080600	G7	11584946	11585167	222	protein_coding	-
Skin hairiness	FarmCPU	PRUPE.7G080700	G7	11600281	11603983	1959	protein_coding	PF00232:Glycosyl hydrolase family 1
Skin hairiness	FarmCPU	PRUPE.7G080800	G7	11612915	11618188	3656	protein_coding	PF03145:Seven in absentia protein family
Skin hairiness	FarmCPU	PRUPE.7G080900	G7	11619172	11622688	2091	protein_coding	PF07714:Protein tyrosine kinase
Skin hairiness	FarmCPU	PRUPE.7G081000	G7	11625267	11633254	7018	protein_coding	-
Skin hairiness	FarmCPU	PRUPE.7G081100	G7	11633615	11635669	1875	protein_coding	-
Skin hairiness	FarmCPU	PRUPE.7G081200	G7	11636476	11639254	1230	protein_coding	PF01545:Cation efflux family|PF16916:Dimerisation domain of Zinc Transporter
Skin hairiness	FarmCPU	PRUPE.7G081300	G7	11639432	11640581	1150	protein_coding	PF02298:Plastocyanin-like domain
Skin hairiness	FarmCPU	PRUPE.7G081400	G7	11660144	11661331	468	protein_coding	-
Skin hairiness	FarmCPU	PRUPE.7G081500	G7	11663845	11666578	1353	protein_coding	PF00917:MATH domain
Skin hairiness	FarmCPU	PRUPE.7G081600	G7	11667869	11670056	1294	protein_coding	PF00917:MATH domain
Skin hairiness	FarmCPU	PRUPE.7G081700	G7	11674173	11677120	1369	protein_coding	PF00917:MATH domain
Skin hairiness	FarmCPU	PRUPE.7G081800	G7	11710311	11710829	519	protein_coding	PF02298:Plastocyanin-like domain
Skin hairiness	FarmCPU	PRUPE.7G081900	G7	11712253	11713934	1682	protein_coding	-
Skin hairiness	FarmCPU	PRUPE.7G082000	G7	11715083	11718860	3558	protein_coding	-
Skin hairiness	FarmCPU	PRUPE.7G082100	G7	11725549	11726325	777	protein_coding	PF02298:Plastocyanin-like domain
Skin hairiness	FarmCPU	PRUPE.7G082200	G7	11726571	11727642	1072	protein_coding	PF01956:Integral membrane protein DUF106
Skin hairiness	FarmCPU	PRUPE.7G082300	G7	11732310	11733125	816	protein_coding	PF13912:C2H2-type zinc finger
Skin hairiness	FarmCPU	PRUPE.7G082400	G7	11769518	11780226	4367	protein_coding	PF00225:Kinesin motor domain
Skin hairiness	FarmCPU	PRUPE.7G082500	G7	11772581	11773037	457	protein_coding	-
Skin hairiness	FarmCPU	PRUPE.7G082600	G7	11784478	11785382	180	protein_coding	-
Skin hairiness	FarmCPU	PRUPE.7G082700	G7	11785747	11793560	2571	protein_coding	PF07035:Colon cancer-associated protein Mic1-like
Skin hairiness	FarmCPU	PRUPE.7G082800	G7	11808872	11811298	2427	protein_coding	-
Skin hairiness	Blink/FarmCPU/MLM	PRUPE.7G264000	G7	21846712	21849547	1160	protein_coding	PF00389:D-isomer specific 2-hydroxyacid dehydrogenase, catalytic domain|PF02826:D-isomer specific 2-hydroxyacid dehydrogenase, NAD binding domain
Skin hairiness	Blink/FarmCPU/MLM	PRUPE.7G264100	G7	21849858	21854389	3343	protein_coding	PF00448:SRP54-type protein, GTPase domain|PF02881:SRP54-type protein, helical bundle domain|PF04086:Signal recognition particle, alpha subunit, N-terminal
Skin hairiness	Blink/FarmCPU/MLM	PRUPE.7G264200	G7	21857780	21862410	2750	protein_coding	PF00450:Serine carboxypeptidase
Skin hairiness	Blink/FarmCPU/MLM	PRUPE.7G264300	G7	21861604	21865860	3127	protein_coding	PF02575:YbaB/EbfC DNA-binding family
Skin hairiness	Blink/FarmCPU/MLM	PRUPE.7G264400	G7	21866088	21869863	2725	protein_coding	-
Skin hairiness	Blink/FarmCPU/MLM	PRUPE.7G264500	G7	21870132	21875140	2878	protein_coding	PF12874:Zinc-finger of C2H2 type
Skin hairiness	Blink/FarmCPU/MLM	PRUPE.7G264600	G7	21873037	21875140	1989	protein_coding	-
Skin hairiness	Blink/FarmCPU/MLM	PRUPE.7G264700	G7	21875748	21877484	1178	protein_coding	-
Skin hairiness	Blink/FarmCPU/MLM	PRUPE.7G264800	G7	21877586	21878509	843	protein_coding	-
Skin hairiness	Blink/FarmCPU/MLM	PRUPE.7G264900	G7	21879860	21880367	508	protein_coding	-
Skin hairiness	Blink/FarmCPU/MLM	PRUPE.7G265000	G7	21880752	21884824	1725	protein_coding	-
Skin hairiness	Blink/FarmCPU/MLM	PRUPE.7G265100	G7	21885128	21890738	3409	protein_coding	PF02854:MIF4G domain|PF02847:MA3 domain
Skin hairiness	Blink/FarmCPU/MLM	PRUPE.7G265200	G7	21893033	21895488	2456	protein_coding	PF00012:Hsp70 protein
Skin hairiness	Blink/FarmCPU/MLM	PRUPE.7G265300	G7	21895823	21899935	2163	protein_coding	PF05198:Translation initiation factor IF-3, N-terminal domain|PF00707:Translation initiation factor IF-3, C-terminal domain
Skin hairiness	Blink/FarmCPU/MLM	PRUPE.7G265400	G7	21900270	21905474	3728	protein_coding	PF03552:Cellulose synthase|PF14569:Zinc-binding RING-finger
Skin hairiness	Blink/FarmCPU/MLM	PRUPE.7G265500	G7	21905475	21908339	2865	protein_coding	PF13041:PPR repeat family|PF14432:DYW family of nucleic acid deaminases
Skin hairiness	Blink/FarmCPU/MLM	PRUPE.7G265600	G7	21908530	21912163	2159	protein_coding	PF04484:Family of unknown function (DUF566)
Skin hairiness	Blink/FarmCPU/MLM	PRUPE.7G265700	G7	21918128	21923110	2836	protein_coding	PF07992:Pyridine nucleotide-disulphide oxidoreductase
Skin hairiness	Blink/FarmCPU/MLM	PRUPE.7G265800	G7	21923460	21926879	2137	protein_coding	PF00240:Ubiquitin family
Skin hairiness	Blink/FarmCPU/MLM	PRUPE.7G265900	G7	21927616	21931618	3402	protein_coding	PF13499:EF-hand domain pair
Skin hairiness	Blink/FarmCPU/MLM	PRUPE.7G266000	G7	21937925	21943951	5639	protein_coding	PF04576:Zein-binding
Skin hairiness	Blink/FarmCPU/MLM	PRUPE.7G266100	G7	21944296	21947637	3238	protein_coding	PF00069:Protein kinase domain|PF13855:Leucine rich repeat|PF08263:Leucine rich repeat N-terminal domain
Skin hairiness	Blink/FarmCPU/MLM	PRUPE.7G266200	G7	21949442	21959019	3721	protein_coding	PF14700:DNA-directed RNA polymerase N-terminal|PF00940:DNA-dependent RNA polymerase
Skin hairiness	Blink/FarmCPU/MLM	PRUPE.7G266300	G7	21961541	21964282	2742	protein_coding	PF13041:PPR repeat family
Skin hairiness	Blink/FarmCPU/MLM	PRUPE.7G266400	G7	21964720	21967879	2014	protein_coding	PF06391:CDK-activating kinase assembly factor MAT1
Skin hairiness	Blink/FarmCPU/MLM	PRUPE.7G266500	G7	21968207	21973258	2043	protein_coding	PF00450:Serine carboxypeptidase
Skin hairiness	Blink/FarmCPU/MLM	PRUPE.7G266600	G7	21973672	21981008	3377	protein_coding	-
Skin hairiness	Blink/FarmCPU/MLM	PRUPE.7G266700	G7	21991855	22001879	6436	protein_coding	PF02383:SacI homology domain|PF00397:WW domain
Skin hairiness	Blink/FarmCPU/MLM	PRUPE.7G266800	G7	22001928	22003318	1311	protein_coding	PF03171:2OG-Fe(II) oxygenase superfamily|PF14226:non-haem dioxygenase in morphine synthesis N-terminal
Skin hairiness	Blink/FarmCPU/MLM	PRUPE.7G266900	G7	22003960	22007240	1514	protein_coding	PF14204:Ribosomal L18 C-terminal region|PF00861:Ribosomal L18p/L5e family
Skin hairiness	Blink/FarmCPU/MLM	PRUPE.7G267000	G7	22009000	22010049	906	protein_coding	-
Skin hairiness	Blink/FarmCPU/MLM	PRUPE.7G267100	G7	22021886	22024828	2403	protein_coding	-
Skin hairiness	Blink/FarmCPU/MLM	PRUPE.7G267200	G7	22030537	22033800	2461	protein_coding	PF13242:HAD-hyrolase-like
Skin hairiness	Blink/FarmCPU/MLM	PRUPE.7G267300	G7	22037598	22041288	1774	protein_coding	PF00069:Protein kinase domain
Skin hairiness	Blink/FarmCPU/MLM	PRUPE.7G267400	G7	22041716	22045260	1388	protein_coding	-
Skin hairiness	Blink/FarmCPU/MLM	PRUPE.7G267500	G7	22050991	22054704	2713	protein_coding	PF02181:Formin Homology 2 Domain

## Sheet: Flower type
Trait	Model	gene.id	gene_chr	gene_start	gene_end	gene_biotype	gene_description
Flower type	FarmCPU	PRUPE.1G538100	G1	43975815	43984049	7782	protein_coding
Flower type	FarmCPU	PRUPE.1G538200	G1	43988741	43990848	1917	protein_coding
Flower type	FarmCPU	PRUPE.1G538300	G1	43990880	43996215	2257	protein_coding
Flower type	FarmCPU	PRUPE.1G538400	G1	43997536	44004362	3482	protein_coding
Flower type	FarmCPU	PRUPE.1G538500	G1	44009069	44011947	2733	protein_coding
Flower type	FarmCPU	PRUPE.1G538600	G1	44013245	44017235	1218	protein_coding
Flower type	FarmCPU	PRUPE.1G538700	G1	44031155	44033143	1038	protein_coding
Flower type	FarmCPU	PRUPE.1G538800	G1	44040611	44050971	6865	protein_coding
Flower type	FarmCPU	PRUPE.1G538900	G1	44051758	44057430	1078	protein_coding
Flower type	FarmCPU	PRUPE.1G539000	G1	44062442	44066023	3582	protein_coding
Flower type	FarmCPU	PRUPE.1G539100	G1	44066675	44067541	867	protein_coding
Flower type	FarmCPU	PRUPE.1G539200	G1	44069509	44073686	2179	protein_coding
Flower type	FarmCPU	PRUPE.1G539300	G1	44076176	44081442	2638	protein_coding
Flower type	FarmCPU	PRUPE.1G539400	G1	44082166	44088711	3039	protein_coding
Flower type	FarmCPU	PRUPE.1G539500	G1	44090503	44093884	3086	protein_coding
Flower type	FarmCPU	PRUPE.1G539600	G1	44093995	44099079	2436	protein_coding
Flower type	FarmCPU	PRUPE.1G539700	G1	44101727	44103085	1359	protein_coding
Flower type	FarmCPU	PRUPE.1G539800	G1	44104048	44108833	4201	protein_coding
Flower type	FarmCPU	PRUPE.1G539900	G1	44110413	44112744	1080	protein_coding
Flower type	FarmCPU	PRUPE.1G540000	G1	44122682	44126714	4033	protein_coding
Flower type	FarmCPU	PRUPE.1G540100	G1	44129952	44135808	2382	protein_coding
Flower type	FarmCPU	PRUPE.1G540200	G1	44137721	44144447	2135	protein_coding
Flower type	FarmCPU	PRUPE.1G540300	G1	44141392	44142329	938	protein_coding
Flower type	FarmCPU	PRUPE.1G540400	G1	44159472	44161337	1510	protein_coding
Flower type	FarmCPU	PRUPE.1G540500	G1	44165128	44165959	832	protein_coding
Flower type	FarmCPU	PRUPE.1G540600	G1	44169285	44170839	1464	protein_coding
Flower type	FarmCPU	PRUPE.1G540700	G1	44179629	44185073	2822	protein_coding
Flower type	Blink	PRUPE.2G216100	G2	24664424	24665064	641	protein_coding
Flower type	Blink	PRUPE.2G216200	G2	24666054	24666702	649	protein_coding
Flower type	Blink	PRUPE.2G216300	G2	24667563	24670565	900	protein_coding
Flower type	Blink	PRUPE.2G216400	G2	24684078	24691310	2636	protein_coding
Flower type	Blink	PRUPE.2G216500	G2	24695043	24695486	444	protein_coding
Flower type	Blink	PRUPE.2G216600	G2	24696359	24697436	1078	protein_coding
Flower type	Blink	PRUPE.2G216700	G2	24698040	24707202	4754	protein_coding
Flower type	Blink	PRUPE.2G216800	G2	24711654	24715562	1853	protein_coding
Flower type	Blink	PRUPE.2G216900	G2	24716603	24719139	1570	protein_coding
Flower type	Blink	PRUPE.2G217000	G2	24720572	24721267	606	protein_coding
Flower type	Blink	PRUPE.2G217100	G2	24724424	24725062	639	protein_coding
Flower type	Blink	PRUPE.2G217200	G2	24725397	24727719	1274	protein_coding
Flower type	Blink	PRUPE.2G217300	G2	24730522	24733396	2777	protein_coding
Flower type	Blink	PRUPE.2G217400	G2	24738297	24739729	1433	protein_coding
Flower type	Blink	PRUPE.2G217500	G2	24740468	24745723	2824	protein_coding
Flower type	Blink	PRUPE.2G217600	G2	24748470	24752958	3030	protein_coding
Flower type	Blink	PRUPE.2G217700	G2	24754969	24756941	747	protein_coding
Flower type	Blink	PRUPE.2G217800	G2	24757969	24764072	3534	protein_coding
Flower type	Blink	PRUPE.2G217900	G2	24764093	24766792	1171	protein_coding
Flower type	Blink	PRUPE.2G218000	G2	24768922	24770351	1163	protein_coding
Flower type	Blink	PRUPE.2G218100	G2	24778079	24781641	3563	protein_coding
Flower type	Blink	PRUPE.2G218200	G2	24781642	24783299	1554	protein_coding
Flower type	Blink	PRUPE.2G218300	G2	24782701	24788253	1635	protein_coding
Flower type	Blink	PRUPE.2G218400	G2	24791043	24791608	282	protein_coding
Flower type	Blink	PRUPE.2G218500	G2	24792609	24793131	333	protein_coding
Flower type	Blink	PRUPE.2G218600	G2	24796372	24796938	359	protein_coding
Flower type	Blink	PRUPE.2G218700	G2	24798366	24799182	717	protein_coding
Flower type	Blink	PRUPE.2G218800	G2	24800218	24801715	1301	protein_coding
Flower type	Blink	PRUPE.2G218900	G2	24803137	24803610	375	protein_coding
Flower type	Blink	PRUPE.2G219000	G2	24804022	24804760	739	protein_coding
Flower type	Blink	PRUPE.2G219100	G2	24809328	24812870	2583	protein_coding
Flower type	Blink	PRUPE.2G219200	G2	24813443	24819257	5815	protein_coding
Flower type	Blink	PRUPE.2G219300	G2	24821616	24822865	1149	protein_coding
Flower type	Blink	PRUPE.2G219400	G2	24824288	24827114	1663	protein_coding
Flower type	Blink	PRUPE.2G219500	G2	24828695	24832311	1605	protein_coding
Flower type	Blink	PRUPE.2G219600	G2	24838899	24841743	1914	protein_coding
Flower type	Blink	PRUPE.2G219700	G2	24843371	24845936	945	protein_coding
Flower type	Blink	PRUPE.2G219800	G2	24845905	24848719	1891	protein_coding
Flower type	Blink	PRUPE.2G219900	G2	24850732	24853364	1629	protein_coding
Flower type	Blink	PRUPE.2G220000	G2	24855085	24858510	1622	protein_coding
Flower type	Blink	PRUPE.2G220100	G2	24860821	24864120	2110	protein_coding
Flower type	Blink	PRUPE.2G220200	G2	24872301	24884392	5201	protein_coding
Flower type	MLM/MLMM	PRUPE.3G075100	G3	5493992	5498691	1803	protein_coding
Flower type	MLM/MLMM	PRUPE.3G075200	G3	5511243	5519459	3704	protein_coding
Flower type	MLM/MLMM	PRUPE.3G075300	G3	5526707	5532938	2107	protein_coding
Flower type	MLM/MLMM	PRUPE.3G075400	G3	5533753	5537950	2047	protein_coding
Flower type	MLM/MLMM	PRUPE.3G075500	G3	5538630	5541511	579	protein_coding
Flower type	MLM/MLMM	PRUPE.3G075600	G3	5551077	5553011	1594	protein_coding
Flower type	MLM/MLMM	PRUPE.3G075700	G3	5570813	5572270	1090	protein_coding
Flower type	MLM/MLMM	PRUPE.3G075800	G3	5580457	5582403	720	protein_coding
Flower type	MLM/MLMM	PRUPE.3G075900	G3	5582972	5584565	1262	protein_coding
Flower type	MLM/MLMM	PRUPE.3G076000	G3	5589477	5592161	1691	protein_coding
Flower type	MLM/MLMM	PRUPE.3G076100	G3	5593635	5595298	561	protein_coding
Flower type	MLM/MLMM	PRUPE.3G076200	G3	5603630	5604997	1002	protein_coding
Flower type	MLM/MLMM	PRUPE.3G076300	G3	5606300	5608005	1424	protein_coding
Flower type	MLM/MLMM	PRUPE.3G076400	G3	5615273	5622843	5053	protein_coding
Flower type	MLM/MLMM	PRUPE.3G076500	G3	5623037	5631580	5052	protein_coding
Flower type	MLM/MLMM	PRUPE.3G076600	G3	5635679	5638030	1793	protein_coding
Flower type	MLM/MLMM	PRUPE.3G076700	G3	5638402	5639352	951	protein_coding
Flower type	MLM/MLMM	PRUPE.3G076800	G3	5643777	5649340	3111	protein_coding
Flower type	MLM/MLMM	PRUPE.3G076900	G3	5655237	5659459	4223	protein_coding
Flower type	MLM/MLMM	PRUPE.3G077000	G3	5662839	5666162	2193	protein_coding
Flower type	MLM/MLMM	PRUPE.3G077100	G3	5666627	5684584	8625	protein_coding
Flower type	MLM/MLMM	PRUPE.3G077200	G3	5693179	5695448	2270	protein_coding
Flower type	Blink	PRUPE.7G098100	G7	12938348	12943281	2242	protein_coding
Flower type	Blink	PRUPE.7G098200	G7	12951341	12954907	2334	protein_coding
Flower type	Blink	PRUPE.7G098300	G7	12957838	12963261	1451	protein_coding
Flower type	Blink	PRUPE.7G098400	G7	12963594	12964432	839	protein_coding
Flower type	Blink	PRUPE.7G098500	G7	12970043	12972513	1822	protein_coding
Flower type	Blink	PRUPE.7G098600	G7	12974787	12977518	2732	protein_coding
Flower type	Blink	PRUPE.7G098700	G7	12982458	12983530	1073	protein_coding
Flower type	Blink	PRUPE.7G098800	G7	12984952	12990467	1177	protein_coding
Flower type	Blink	PRUPE.7G098900	G7	12987201	12987895	695	protein_coding
Flower type	Blink	PRUPE.7G099000	G7	12994579	12995951	1373	protein_coding
Flower type	Blink	PRUPE.7G099100	G7	13010280	13013659	1565	protein_coding
Flower type	Blink	PRUPE.7G099200	G7	13014306	13018024	2127	protein_coding
Flower type	Blink	PRUPE.7G099300	G7	13018651	13019988	1338	protein_coding
Flower type	Blink	PRUPE.7G099400	G7	13020466	13021659	1102	protein_coding
Flower type	Blink	PRUPE.7G099500	G7	13022528	13024763	1116	protein_coding
Flower type	Blink	PRUPE.7G099600	G7	13026335	13027548	1214	protein_coding
Flower type	Blink	PRUPE.7G099700	G7	13036352	13039392	2519	protein_coding
Flower type	Blink	PRUPE.7G099800	G7	13045755	13048447	1806	protein_coding
Flower type	Blink	PRUPE.7G099900	G7	13055068	13057555	1958	protein_coding
Flower type	Blink	PRUPE.7G100000	G7	13059022	13061677	1851	protein_coding
Flower type	Blink	PRUPE.7G100100	G7	13062247	13062435	189	protein_coding
Flower type	Blink	PRUPE.7G100200	G7	13062754	13066014	2010	protein_coding
Flower type	Blink	PRUPE.7G100300	G7	13066388	13069859	2871	protein_coding
Flower type	Blink	PRUPE.7G100400	G7	13073264	13075456	1497	protein_coding
Flower type	Blink	PRUPE.7G100500	G7	13076836	13077751	604	protein_coding
Flower type	Blink	PRUPE.7G100600	G7	13086578	13090390	1959	protein_coding
Flower type	Blink	PRUPE.7G100700	G7	13099813	13102261	1298	protein_coding
Flower type	Blink	PRUPE.7G100800	G7	13101213	13111889	3864	protein_coding
Flower type	Blink	PRUPE.7G100900	G7	13119761	13121298	1538	protein_coding
Flower type	Blink	PRUPE.7G101000	G7	13122576	13124471	993	protein_coding
Flower type	Blink	PRUPE.7G101100	G7	13124675	13129660	1960	protein_coding
Flower type	Blink	PRUPE.7G101200	G7	13130999	13132873	1875	protein_coding
Flower type	Blink	PRUPE.7G101300	G7	13133121	13134353	936	protein_coding
Flower type	Blink	PRUPE.7G101400	G7	13135145	13139082	1973	protein_coding
Flower type	Blink	PRUPE.7G101500	G7	13139172	13141909	911	protein_coding
Flower type	Blink	PRUPE.7G101600	G7	13141988	13154751	4406	protein_coding
Flower type	Blink	PRUPE.7G101700	G7	13143589	13144306	718	protein_coding
Flower type	Blink	PRUPE.7G101800	G7	13174955	13177941	2363	protein_coding
Flower type	Blink	PRUPE.8G088500	G8	12158677	12161381	2514	protein_coding
Flower type	Blink	PRUPE.8G088600	G8	12176566	12187914	4042	protein_coding
Flower type	Blink	PRUPE.8G088700	G8	12195980	12198790	1546	protein_coding
Flower type	Blink	PRUPE.8G088800	G8	12200809	12204220	1860	protein_coding
Flower type	Blink	PRUPE.8G088900	G8	12226386	12230536	2944	protein_coding
Flower type	Blink	PRUPE.8G089000	G8	12247850	12252445	1773	protein_coding
Flower type	Blink	PRUPE.8G089100	G8	12254044	12257908	1815	protein_coding
Flower type	Blink	PRUPE.8G089200	G8	12258977	12262191	1766	protein_coding
Flower type	Blink	PRUPE.8G089300	G8	12263147	12267152	1959	protein_coding
Flower type	Blink	PRUPE.8G089400	G8	12268450	12273326	2330	protein_coding
Flower type	Blink	PRUPE.8G089500	G8	12276463	12283477	3421	protein_coding
Flower type	Blink	PRUPE.8G089600	G8	12284920	12289295	4115	protein_coding
Flower type	Blink	PRUPE.8G089700	G8	12289682	12296929	1935	protein_coding
Flower type	Blink	PRUPE.8G089800	G8	12308424	12315385	4121	protein_coding
Flower type	Blink	PRUPE.8G089900	G8	12316064	12321644	4509	protein_coding
Flower type	Blink	PRUPE.8G090000	G8	12322180	12330428	4696	protein_coding
Flower type	Blink	PRUPE.8G090100	G8	12331808	12338866	2706	protein_coding
Flower type	Blink	PRUPE.8G090200	G8	12341204	12342129	926	protein_coding
Flower type	Blink	PRUPE.8G090300	G8	12342656	12343335	414	protein_coding
Flower type	Blink	PRUPE.8G090400	G8	12346192	12347744	1553	protein_coding
Flower type	Blink	PRUPE.8G090500	G8	12358597	12359229	282	protein_coding
Flower type	Blink	PRUPE.8G090600	G8	12360176	12362857	2682	protein_coding
Flower type	MLM	PRUPE.8G115600	G8	14283568	14295014	2174	protein_coding
Flower type	MLM	PRUPE.8G115700	G8	14296917	14299710	1890	protein_coding
Flower type	MLM	PRUPE.8G115800	G8	14299955	14305103	2506	protein_coding
Flower type	MLM	PRUPE.8G115900	G8	14305181	14310468	3446	protein_coding
Flower type	MLM	PRUPE.8G116000	G8	14315298	14318093	2387	protein_coding
Flower type	MLM	PRUPE.8G116100	G8	14319476	14326090	3173	protein_coding
Flower type	MLM	PRUPE.8G116200	G8	14336424	14339740	2349	protein_coding
Flower type	MLM	PRUPE.8G116300	G8	14345862	14349529	1987	protein_coding
Flower type	MLM	PRUPE.8G116400	G8	14351752	14353803	1312	protein_coding
Flower type	MLM	PRUPE.8G116500	G8	14356465	14357550	1086	protein_coding
Flower type	MLM	PRUPE.8G116600	G8	14366072	14370642	2528	protein_coding
Flower type	MLM	PRUPE.8G116700	G8	14372071	14375623	1755	protein_coding
Flower type	MLM	PRUPE.8G116800	G8	14377553	14378635	760	protein_coding
Flower type	MLM	PRUPE.8G116900	G8	14380945	14382132	854	protein_coding
Flower type	MLM	PRUPE.8G117000	G8	14392127	14393155	867	protein_coding
Flower type	MLM	PRUPE.8G117100	G8	14393410	14397239	2206	protein_coding
Flower type	MLM	PRUPE.8G117200	G8	14403296	14410951	2832	protein_coding
Flower type	MLM	PRUPE.8G117300	G8	14412158	14414110	1814	protein_coding
Flower type	MLM	PRUPE.8G117400	G8	14427915	14428907	720	protein_coding
Flower type	MLM	PRUPE.8G117500	G8	14438785	14440614	1830	protein_coding
Flower type	MLM	PRUPE.8G117600	G8	14448604	14449816	947	protein_coding
Flower type	MLM	PRUPE.8G117700	G8	14451347	14453018	1524	protein_coding
Flower type	MLM	PRUPE.8G117800	G8	14460838	14462670	824	protein_coding
Flower type	MLM	PRUPE.8G117900	G8	14464981	14477105	12029	protein_coding
Flower type	MLM	PRUPE.8G118000	G8	14477106	14478514	1170	protein_coding
Flower type	MLM	PRUPE.8G118100	G8	14484029	14484355	327	protein_coding
Flower type	MLM	PRUPE.8G118200	G8	14491241	14492328	1088	protein_coding
Flower type	Blink	PRUPE.8G118400	G8	14534427	14534789	363	protein_coding
Flower type	Blink	PRUPE.8G118500	G8	14540866	14543113	1677	protein_coding
Flower type	Blink	PRUPE.8G118600	G8	14553958	14554170	213	protein_coding
Flower type	Blink	PRUPE.8G118700	G8	14585167	14586340	276	protein_coding
Flower type	Blink	PRUPE.8G118800	G8	14595104	14596037	934	protein_coding
Flower type	Blink	PRUPE.8G118900	G8	14604662	14609696	2859	protein_coding
Flower type	Blink	PRUPE.8G119000	G8	14611876	14612199	324	protein_coding
Flower type	Blink	PRUPE.8G119100	G8	14617812	14618870	1059	protein_coding
Flower type	Blink	PRUPE.8G119200	G8	14620469	14626247	4292	protein_coding
Flower type	Blink	PRUPE.8G119300	G8	14629699	14631303	1605	protein_coding
Flower type	Blink	PRUPE.8G119400	G8	14645599	14649445	1747	protein_coding
Flower type	Blink	PRUPE.8G119500	G8	14650602	14656503	2420	protein_coding
Flower type	Blink	PRUPE.8G119600	G8	14653460	14654480	1021	protein_coding
Flower type	Blink	PRUPE.8G119700	G8	14656516	14659243	1610	protein_coding
Flower type	Blink	PRUPE.8G119800	G8	14666176	14670167	2133	protein_coding
Flower type	Blink	PRUPE.8G119900	G8	14671277	14672020	744	protein_coding
Flower type	Blink	PRUPE.8G120000	G8	14681455	14682961	1328	protein_coding
Flower type	Blink	PRUPE.8G120100	G8	14684654	14690097	2481	protein_coding
Flower type	Blink	PRUPE.8G120200	G8	14696136	14696616	282	protein_coding
Flower type	Blink	PRUPE.8G120300	G8	14704579	14706537	1711	protein_coding
Flower type	Blink	PRUPE.8G120400	G8	14713200	14716590	2561	protein_coding
Flower type	Blink	PRUPE.8G120500	G8	14716803	14718262	884	protein_coding
Flower type	Blink	PRUPE.8G120600	G8	14718336	14725012	6189	protein_coding
Flower type	Blink	PRUPE.8G120700	G8	14732371	14735529	3159	protein_coding
Flower type	Blink	PRUPE.8G125800	G8	15039497	15042665	1893	protein_coding
Flower type	Blink	PRUPE.8G125900	G8	15055279	15056504	1226	protein_coding
Flower type	Blink	PRUPE.8G126000	G8	15056933	15060044	2330	protein_coding
Flower type	Blink	PRUPE.8G126100	G8	15060605	15061439	835	protein_coding
Flower type	Blink	PRUPE.8G126200	G8	15067653	15073434	2586	protein_coding
Flower type	Blink	PRUPE.8G126300	G8	15074899	15079830	3423	protein_coding
Flower type	Blink	PRUPE.8G126400	G8	15081491	15082511	926	protein_coding
Flower type	Blink	PRUPE.8G126500	G8	15084427	15089699	5273	protein_coding
Flower type	Blink	PRUPE.8G126600	G8	15093869	15097724	2778	protein_coding
Flower type	Blink	PRUPE.8G126700	G8	15098438	15102619	2062	protein_coding
Flower type	Blink	PRUPE.8G126800	G8	15105089	15109687	2227	protein_coding
Flower type	Blink	PRUPE.8G126900	G8	15110384	15112089	1043	protein_coding
Flower type	Blink	PRUPE.8G127000	G8	15119003	15123285	4283	protein_coding
Flower type	Blink	PRUPE.8G127100	G8	15123463	15126962	3500	protein_coding
Flower type	Blink	PRUPE.8G127200	G8	15128639	15130546	1620	protein_coding
Flower type	Blink	PRUPE.8G127300	G8	15132421	15135549	3129	protein_coding
Flower type	Blink	PRUPE.8G127400	G8	15135967	15141667	2781	protein_coding
Flower type	Blink	PRUPE.8G127500	G8	15144806	15149076	1915	protein_coding
Flower type	Blink	PRUPE.8G127600	G8	15160081	15161584	1504	protein_coding
Flower type	Blink	PRUPE.8G127700	G8	15166666	15169132	948	protein_coding
Flower type	Blink	PRUPE.8G127800	G8	15172451	15179537	5380	protein_coding
Flower type	Blink	PRUPE.8G127900	G8	15177684	15178938	1255	protein_coding
Flower type	Blink	PRUPE.8G128000	G8	15180478	15181761	1191	protein_coding
Flower type	Blink	PRUPE.8G128100	G8	15185606	15187399	1291	protein_coding
Flower type	Blink	PRUPE.8G128200	G8	15199965	15200872	514	protein_coding
Flower type	Blink	PRUPE.8G128300	G8	15202068	15202878	811	protein_coding
Flower type	Blink	PRUPE.8G128400	G8	15212142	15214644	714	protein_coding
Flower type	Blink	PRUPE.8G128500	G8	15216779	15220132	1833	protein_coding
Flower type	Blink	PRUPE.8G128600	G8	15220278	15222026	1577	protein_coding
Flower type	Blink	PRUPE.8G128700	G8	15225430	15226962	1533	protein_coding
Flower type	Blink	PRUPE.8G128800	G8	15231977	15233360	1384	protein_coding
Flower type	Blink	PRUPE.8G128900	G8	15240821	15244527	1726	protein_coding
Flower type	FarmCPU/MLM/MLMM	PRUPE.8G177100	G8	17886297	17888935	2120	protein_coding
Flower type	FarmCPU/MLM/MLMM	PRUPE.8G177200	G8	17891610	17894032	1654	protein_coding
Flower type	FarmCPU/MLM/MLMM	PRUPE.8G177300	G8	17897649	17900304	1816	protein_coding
Flower type	FarmCPU/MLM/MLMM	PRUPE.8G177400	G8	17902001	17905491	1955	protein_coding
Flower type	FarmCPU/MLM/MLMM	PRUPE.8G177500	G8	17906279	17909343	2695	protein_coding
Flower type	FarmCPU/MLM/MLMM	PRUPE.8G177600	G8	17909253	17911583	1068	protein_coding
Flower type	FarmCPU/MLM/MLMM	PRUPE.8G177700	G8	17914267	17917853	1672	protein_coding
Flower type	FarmCPU/MLM/MLMM	PRUPE.8G177800	G8	17920145	17923257	826	protein_coding
Flower type	FarmCPU/MLM/MLMM	PRUPE.8G177900	G8	17935514	17939299	2388	protein_coding
Flower type	FarmCPU/MLM/MLMM	PRUPE.8G178000	G8	17941791	17946340	2919	protein_coding
Flower type	FarmCPU/MLM/MLMM	PRUPE.8G178100	G8	17947630	17952123	2500	protein_coding
Flower type	FarmCPU/MLM/MLMM	PRUPE.8G178200	G8	17952976	17956481	3178	protein_coding
Flower type	FarmCPU/MLM/MLMM	PRUPE.8G178300	G8	17957865	17958894	1030	protein_coding
Flower type	FarmCPU/MLM/MLMM	PRUPE.8G178400	G8	17964080	17967679	2268	protein_coding
Flower type	FarmCPU/MLM/MLMM	PRUPE.8G178500	G8	17965367	17972617	6606	protein_coding
Flower type	FarmCPU/MLM/MLMM	PRUPE.8G178600	G8	17975444	17993980	4622	protein_coding
Flower type	FarmCPU/MLM/MLMM	PRUPE.8G178700	G8	18000249	18002504	2256	protein_coding
Flower type	FarmCPU/MLM/MLMM	PRUPE.8G178800	G8	18002663	18006992	2819	protein_coding
Flower type	FarmCPU/MLM/MLMM	PRUPE.8G178900	G8	18007142	18011033	2223	protein_coding
Flower type	FarmCPU/MLM/MLMM	PRUPE.8G179000	G8	18012136	18017913	2989	protein_coding
Flower type	FarmCPU/MLM/MLMM	PRUPE.8G179100	G8	18018703	18021435	1487	protein_coding
Flower type	FarmCPU/MLM/MLMM	PRUPE.8G179200	G8	18021436	18022357	843	protein_coding
Flower type	FarmCPU/MLM/MLMM	PRUPE.8G179300	G8	18025360	18026806	1447	protein_coding
Flower type	FarmCPU/MLM/MLMM	PRUPE.8G179400	G8	18028702	18033650	4518	protein_coding
Flower type	FarmCPU/MLM/MLMM	PRUPE.8G179500	G8	18036686	18043658	6541	protein_coding
Flower type	FarmCPU/MLM/MLMM	PRUPE.8G179600	G8	18045509	18056048	4259	protein_coding
Flower type	FarmCPU/MLM/MLMM	PRUPE.8G179700	G8	18062137	18064099	1963	protein_coding
Flower type	FarmCPU/MLM/MLMM	PRUPE.8G179800	G8	18064871	18070528	2526	protein_coding
Flower type	FarmCPU/MLM/MLMM	PRUPE.8G179900	G8	18071139	18073620	714	protein_coding
Flower type	FarmCPU/MLM/MLMM	PRUPE.8G180000	G8	18074537	18079097	2238	protein_coding
Flower type	FarmCPU/MLM/MLMM	PRUPE.8G180100	G8	18079677	18082966	2363	protein_coding
Flower type	FarmCPU/MLM/MLMM	PRUPE.8G180200	G8	18092392	18094489	1341	protein_coding

## Sheet: Pollen sterility
Trait	Model	Gene.id	gene_chr	gene_start	gene_end	gene_length	gene_biotype	gene_description
Pollen sterility	FarmCPU	PRUPE.3G128400	G3	12914288	12914551	264	protein_coding	-
Pollen sterility	FarmCPU	PRUPE.3G128500	G3	12915309	12915527	219	protein_coding	-
Pollen sterility	FarmCPU	PRUPE.3G128600	G3	12943306	12946129	1432	protein_coding	-
Pollen sterility	FarmCPU	PRUPE.3G128700	G3	12964128	12964686	559	protein_coding	-
Pollen sterility	FarmCPU	PRUPE.3G128800	G3	12977365	12978389	378	protein_coding	-
Pollen sterility	FarmCPU	PRUPE.3G128900	G3	12986198	12987158	845	protein_coding	-
Pollen sterility	FarmCPU	PRUPE.3G129000	G3	13014227	13016176	1416	protein_coding	PF08100:Dimerisation domain|PF00891:O-methyltransferase
Pollen sterility	FarmCPU	PRUPE.3G129100	G3	13030199	13031351	984	protein_coding	PF00891:O-methyltransferase|PF08100:Dimerisation domain
Pollen sterility	FarmCPU	PRUPE.3G129200	G3	13047767	13049483	1167	protein_coding	PF00891:O-methyltransferase|PF08100:Dimerisation domain
Pollen sterility	FarmCPU	PRUPE.3G129300	G3	13123945	13124525	399	protein_coding	-
Pollen sterility	FarmCPU	PRUPE.4G159500	G4	9135718	9137519	692	protein_coding	-
Pollen sterility	FarmCPU	PRUPE.4G159600	G4	9148821	9149569	338	protein_coding	-
Pollen sterility	FarmCPU	PRUPE.4G159700	G4	9151272	9152571	930	protein_coding	-
Pollen sterility	FarmCPU	PRUPE.4G159800	G4	9153770	9154502	619	protein_coding	-
Pollen sterility	FarmCPU	PRUPE.4G159900	G4	9156226	9161867	1742	protein_coding	PF07722:Peptidase C26
Pollen sterility	FarmCPU	PRUPE.4G160000	G4	9162148	9167536	2348	protein_coding	PF09507:DNA polymerase subunit Cdc27
Pollen sterility	FarmCPU	PRUPE.4G160100	G4	9168220	9172742	1132	protein_coding	PF16455:Ubiquitin-binding domain
Pollen sterility	FarmCPU	PRUPE.4G160200	G4	9174240	9179399	2520	protein_coding	PF01436:NHL repeat
Pollen sterility	FarmCPU	PRUPE.4G160300	G4	9181304	9184609	2281	protein_coding	PF00344:SecY translocase|PF10559:Plug domain of Sec61p
Pollen sterility	FarmCPU	PRUPE.4G160400	G4	9185333	9185840	508	protein_coding	-
Pollen sterility	FarmCPU	PRUPE.4G160500	G4	9206351	9211472	5122	protein_coding	PF04859:Plant protein of unknown function (DUF641)
Pollen sterility	FarmCPU	PRUPE.4G160600	G4	9212119	9213694	1215	protein_coding	-
Pollen sterility	FarmCPU	PRUPE.4G160700	G4	9219606	9222019	1861	protein_coding	PF08241:Methyltransferase domain
Pollen sterility	FarmCPU	PRUPE.4G160800	G4	9221329	9223388	1386	protein_coding	PF08387:FBD|PF00646:F-box domain
Pollen sterility	FarmCPU	PRUPE.4G160900	G4	9228178	9230816	2413	protein_coding	PF08387:FBD
Pollen sterility	FarmCPU	PRUPE.4G161000	G4	9231198	9233295	1884	protein_coding	PF08387:FBD
Pollen sterility	FarmCPU	PRUPE.4G161100	G4	9234169	9235816	1443	protein_coding	-
Pollen sterility	FarmCPU	PRUPE.4G161200	G4	9236032	9239054	2842	protein_coding	PF08387:FBD
Pollen sterility	FarmCPU	PRUPE.4G161300	G4	9240981	9242891	1623	protein_coding	PF08387:FBD
Pollen sterility	FarmCPU	PRUPE.4G161400	G4	9250919	9251197	279	protein_coding	-
Pollen sterility	FarmCPU	PRUPE.4G161500	G4	9260341	9262703	2245	protein_coding	-
Pollen sterility	FarmCPU	PRUPE.4G161600	G4	9264210	9267220	1103	protein_coding	PF00071:Ras family
Pollen sterility	FarmCPU	PRUPE.4G161700	G4	9270185	9277513	1792	protein_coding	PF12895:Anaphase-promoting complex, cyclosome, subunit 3|PF13424:Tetratricopeptide repeat
Pollen sterility	FarmCPU	PRUPE.4G161800	G4	9279194	9282533	2265	protein_coding	PF13855:Leucine rich repeat
Pollen sterility	FarmCPU	PRUPE.4G161900	G4	9286605	9287828	1224	protein_coding	PF13456:Reverse transcriptase-like|PF13966:zinc-binding in reverse transcriptase
Pollen sterility	FarmCPU	PRUPE.4G162000	G4	9289204	9291742	2452	protein_coding	PF13855:Leucine rich repeat
Pollen sterility	FarmCPU	PRUPE.4G162100	G4	9299112	9301208	1293	protein_coding	PF14541:Xylanase inhibitor C-terminal|PF14543:Xylanase inhibitor N-terminal
Pollen sterility	FarmCPU	PRUPE.4G162200	G4	9309751	9310721	971	protein_coding	-
Pollen sterility	FarmCPU	PRUPE.4G162300	G4	9310724	9318372	2339	protein_coding	PF13424:Tetratricopeptide repeat
Pollen sterility	FarmCPU	PRUPE.4G162400	G4	9344073	9346889	1338	protein_coding	PF07714:Protein tyrosine kinase
Pollen sterility	FarmCPU	PRUPE.5G245600	G5	18381205	18382420	735	protein_coding	PF00544:Pectate lyase
Pollen sterility	FarmCPU	PRUPE.5G245700	G5	18389807	18391311	537	protein_coding	-
Pollen sterility	FarmCPU	PRUPE.5G245800	G5	18391537	18391869	333	protein_coding	-
Pollen sterility	FarmCPU	PRUPE.5G245900	G5	18397254	18400756	2902	protein_coding	-
Pollen sterility	FarmCPU	PRUPE.5G246000	G5	18405127	18407251	1782	protein_coding	PF00069:Protein kinase domain
Pollen sterility	FarmCPU	PRUPE.5G246100	G5	18408543	18410248	1297	protein_coding	PF00230:Major intrinsic protein
Pollen sterility	FarmCPU	PRUPE.5G246200	G5	18410249	18420903	9285	protein_coding	PF00149:Calcineurin-like phosphoesterase
Pollen sterility	FarmCPU	PRUPE.5G246300	G5	18412280	18415117	1821	protein_coding	PF03732:Retrotransposon gag protein
Pollen sterility	FarmCPU	PRUPE.5G246400	G5	18439569	18448784	3361	protein_coding	-
Pollen sterility	FarmCPU/MLM/MLMM	PRUPE.6G000100	G6	68981	102857	6426	protein_coding	PF00271:Helicase conserved C-terminal domain|PF00176:SNF2 family N-terminal domain|PF13513:HEAT-like repeat|PF12054:Domain of unknown function (DUF3535)
Pollen sterility	FarmCPU/MLM/MLMM	PRUPE.6G000200	G6	72941	73396	192	protein_coding	-
Pollen sterility	FarmCPU/MLM/MLMM	PRUPE.6G000300	G6	104248	113413	6567	protein_coding	-		Pollen sterile
Pollen sterility	FarmCPU/MLM/MLMM	PRUPE.6G000400	G6	113905	116144	2080	protein_coding	PF00394:Multicopper oxidase|PF07731:Multicopper oxidase|PF07732:Multicopper oxidase
Pollen sterility	FarmCPU/MLM/MLMM	PRUPE.6G000500	G6	135943	138099	1939	protein_coding	PF07732:Multicopper oxidase|PF07731:Multicopper oxidase|PF00394:Multicopper oxidase
Pollen sterility	FarmCPU/MLM/MLMM	PRUPE.6G000600	G6	139726	146917	2693	protein_coding	PF04845:PurA ssDNA and RNA-binding protein
Pollen sterility	FarmCPU/MLM/MLMM	PRUPE.6G000700	G6	159653	161420	1768	protein_coding	PF01535:PPR repeat|PF13041:PPR repeat family
Pollen sterility	FarmCPU/MLM/MLMM	PRUPE.6G000800	G6	162003	170105	2906	protein_coding	PF00225:Kinesin motor domain
Pollen sterility	FarmCPU/MLM/MLMM	PRUPE.6G000900	G6	179551	185072	1687	protein_coding	-
Pollen sterility	FarmCPU/MLM/MLMM	PRUPE.6G001000	G6	186466	187845	1380	protein_coding	PF14383:DUF761-associated sequence motif
Pollen sterility	FarmCPU/MLM/MLMM	PRUPE.6G001100	G6	207253	208469	393	protein_coding	PF09348:Domain of unknown function (DUF1990)
Pollen sterility	Blink	PRUPE.6G019600	G6	1513335	1517316	2060	protein_coding	PF00232:Glycosyl hydrolase family 1
Pollen sterility	Blink	PRUPE.6G019700	G6	1554672	1558646	2063	protein_coding	PF00232:Glycosyl hydrolase family 1
Pollen sterility	Blink	PRUPE.6G019800	G6	1564105	1566175	1979	protein_coding	-
Pollen sterility	Blink	PRUPE.6G019900	G6	1581553	1584711	807	protein_coding	PF00232:Glycosyl hydrolase family 1
Pollen sterility	Blink	PRUPE.6G020000	G6	1595344	1596368	876	protein_coding	-
Pollen sterility	Blink	PRUPE.6G020100	G6	1597457	1607825	1961	protein_coding	PF00232:Glycosyl hydrolase family 1
Pollen sterility	Blink	PRUPE.6G020200	G6	1610260	1615376	5117	protein_coding	-
Pollen sterility	Blink	PRUPE.6G020300	G6	1617628	1620360	2733	protein_coding	PF13041:PPR repeat family|PF12854:PPR repeat
Pollen sterility	Blink	PRUPE.6G020400	G6	1620361	1623647	3287	protein_coding	PF00069:Protein kinase domain|PF01453:D-mannose binding lectin
Pollen sterility	Blink	PRUPE.6G020500	G6	1624758	1627133	2376	protein_coding	PF00069:Protein kinase domain|PF01453:D-mannose binding lectin
Pollen sterility	Blink	PRUPE.6G020600	G6	1628595	1629251	657	protein_coding	-
Pollen sterility	Blink	PRUPE.6G020700	G6	1655320	1657656	2337	protein_coding	PF00069:Protein kinase domain|PF01453:D-mannose binding lectin
Pollen sterility	Blink	PRUPE.6G020800	G6	1673026	1675378	2353	protein_coding	PF00069:Protein kinase domain|PF01453:D-mannose binding lectin
Pollen sterility	Blink	PRUPE.6G020900	G6	1686770	1689583	2814	protein_coding	PF01453:D-mannose binding lectin|PF00069:Protein kinase domain
Pollen sterility	Blink	PRUPE.6G021000	G6	1696171	1698600	2430	protein_coding	PF00069:Protein kinase domain|PF01453:D-mannose binding lectin
Pollen sterility	Blink	PRUPE.6G021100	G6	1715348	1716101	754	protein_coding	PF00125:Core histone H2A/H2B/H3/H4
Pollen sterility	Blink	PRUPE.6G021200	G6	1719783	1722829	1837	protein_coding	PF00134:Cyclin, N-terminal domain|PF02984:Cyclin, C-terminal domain
Pollen sterility	Blink	PRUPE.6G021300	G6	1726935	1729946	1836	protein_coding	PF02984:Cyclin, C-terminal domain|PF00134:Cyclin, N-terminal domain
Pollen sterility	Blink	PRUPE.6G021400	G6	1730247	1738370	2223	protein_coding	-
Pollen sterility	Blink	PRUPE.6G021500	G6	1741063	1743456	2394	protein_coding	PF00069:Protein kinase domain|PF01453:D-mannose binding lectin
Pollen sterility	Blink	PRUPE.6G021600	G6	1749338	1751995	2658	protein_coding	PF00069:Protein kinase domain|PF01453:D-mannose binding lectin
Pollen sterility	Blink	PRUPE.6G021700	G6	1752309	1752919	611	protein_coding	PF00125:Core histone H2A/H2B/H3/H4
Pollen sterility	Blink	PRUPE.6G021800	G6	1753381	1756596	2063	protein_coding	-
Pollen sterility	Blink	PRUPE.6G023300	G6	1882390	1885052	2663	protein_coding	PF01428:AN1-like Zinc finger|PF01754:A20-like zinc finger
Pollen sterility	Blink	PRUPE.6G023400	G6	1886520	1886747	228	protein_coding	-
Pollen sterility	Blink	PRUPE.6G023500	G6	1889040	1889234	195	protein_coding	-
Pollen sterility	Blink	PRUPE.6G023600	G6	1889862	1891379	1518	protein_coding	PF03100:CcmE
Pollen sterility	Blink	PRUPE.6G023700	G6	1895456	1901038	1986	protein_coding	PF02535:ZIP Zinc transporter
Pollen sterility	Blink	PRUPE.6G023800	G6	1905931	1908706	1772	protein_coding	-
Pollen sterility	Blink	PRUPE.6G023900	G6	1911147	1916337	2604	protein_coding	PF01103:Surface antigen
Pollen sterility	Blink	PRUPE.6G024000	G6	1923574	1926088	2515	protein_coding	PF00139:Legume lectin domain|PF00069:Protein kinase domain
Pollen sterility	Blink	PRUPE.6G024100	G6	1927261	1929189	1836	protein_coding	-
Pollen sterility	Blink	PRUPE.6G024200	G6	1930312	1934274	2936	protein_coding	PF04857:CAF1 family ribonuclease
Pollen sterility	Blink	PRUPE.6G024300	G6	1942739	1949178	2511	protein_coding	-
Pollen sterility	Blink	PRUPE.6G024400	G6	1958444	1974196	12452	protein_coding	PF00632:HECT-domain (ubiquitin-transferase)|PF00627:UBA/TS-N domain|PF06025:Domain of Unknown Function (DUF913)|PF14377:Domain of unknown function (DUF4414)|PF06012:Domain of Unknown Function (DUF908)
Pollen sterility	Blink	PRUPE.6G024500	G6	1974865	1979965	4984	protein_coding	PF13041:PPR repeat family|PF12854:PPR repeat
Pollen sterility	Blink	PRUPE.6G024600	G6	1980829	1984139	1283	protein_coding	PF05627:Cleavage site for pathogenic type III effector avirulence factor Avr
Pollen sterility	Blink	PRUPE.6G024700	G6	1984407	1986778	1776	protein_coding	PF01105:emp24/gp25L/p24 family/GOLD
Pollen sterility	Blink	PRUPE.6G024800	G6	1988969	1992904	2447	protein_coding	PF03552:Cellulose synthase
Pollen sterility	Blink	PRUPE.6G024900	G6	1993594	1997839	2160	protein_coding	PF03552:Cellulose synthase
Pollen sterility	Blink	PRUPE.6G025000	G6	2000316	2004155	2604	protein_coding	PF03552:Cellulose synthase
Pollen sterility	Blink	PRUPE.6G025100	G6	2004661	2008198	2529	protein_coding	PF03552:Cellulose synthase
Pollen sterility	Blink	PRUPE.6G025200	G6	2015242	2018105	969	protein_coding	-
Pollen sterility	Blink	PRUPE.6G025300	G6	2020454	2025425	4386	protein_coding	-
Pollen sterility	Blink	PRUPE.6G025400	G6	2025597	2029476	2844	protein_coding	PF06999:Sucrase/ferredoxin-like
Pollen sterility	Blink	PRUPE.6G025500	G6	2029993	2034716	1693	protein_coding	PF00650:CRAL/TRIO domain|PF03765:CRAL/TRIO, N-terminal domain
Pollen sterility	Blink	PRUPE.6G025600	G6	2037432	2041407	3420	protein_coding	PF00069:Protein kinase domain
Pollen sterility	Blink	PRUPE.6G025700	G6	2042999	2045381	1122	protein_coding	PF10273:Pre-rRNA-processing protein TSR2
Pollen sterility	Blink	PRUPE.6G025800	G6	2045776	2050416	1779	protein_coding	PF01000:RNA polymerase Rpb3/RpoA insert domain|PF01193:RNA polymerase Rpb3/Rpb11 dimerisation domain
Pollen sterility	Blink	PRUPE.6G025900	G6	2054131	2054415	285	protein_coding	-
Pollen sterility	Blink	PRUPE.6G026000	G6	2064771	2065342	493	protein_coding	PF03169:OPT oligopeptide transporter protein
Pollen sterility	Blink	PRUPE.6G026100	G6	2069708	2073473	2854	protein_coding	PF03169:OPT oligopeptide transporter protein
Pollen sterility	Blink	PRUPE.6G026200	G6	2079104	2083027	3293	protein_coding	PF03169:OPT oligopeptide transporter protein
Pollen sterility	Blink	PRUPE.6G026300	G6	2083270	2087321	2679	protein_coding	PF03169:OPT oligopeptide transporter protein
Pollen sterility	FarmCPU	PRUPE.7G034600	G7	6401137	6404787	2271	protein_coding	PF13855:Leucine rich repeat
Pollen sterility	FarmCPU	PRUPE.7G034700	G7	6417056	6422102	2817	protein_coding	PF00782:Dual specificity phosphatase, catalytic domain
Pollen sterility	FarmCPU	PRUPE.7G034800	G7	6450141	6451525	1188	protein_coding	PF03732:Retrotransposon gag protein|PF00098:Zinc knuckle
Pollen sterility	FarmCPU	PRUPE.7G034900	G7	6451794	6452352	261	protein_coding	-
Pollen sterility	FarmCPU	PRUPE.7G035000	G7	6506016	6520487	12516	protein_coding	-
Pollen sterility	FarmCPU	PRUPE.7G035100	G7	6521957	6527732	1738	protein_coding	PF00782:Dual specificity phosphatase, catalytic domain
Pollen sterility	FarmCPU	PRUPE.7G035200	G7	6537383	6541840	615	protein_coding	-
Pollen sterility	FarmCPU	PRUPE.7G035300	G7	6556075	6556862	759	protein_coding	PF14392:Zinc knuckle|PF14111:Domain of unknown function (DUF4283)
Pollen sterility	FarmCPU	PRUPE.7G035400	G7	6557422	6559216	915	protein_coding	PF00078:Reverse transcriptase (RNA-dependent DNA polymerase)|PF03372:Endonuclease/Exonuclease/phosphatase family
Pollen sterility	FarmCPU	PRUPE.7G035500	G7	6574245	6575815	567	protein_coding	-
Pollen sterility	FarmCPU	PRUPE.7G035600	G7	6575509	6581192	4191	protein_coding	PF00931:NB-ARC domain
Pollen sterility	FarmCPU	PRUPE.7G035700	G7	6589232	6598375	3048	protein_coding	PF00481:Protein phosphatase 2C|PF00069:Protein kinase domain
Pollen sterility	FarmCPU	PRUPE.7G035800	G7	6599841	6603303	2230	protein_coding	PF00141:Peroxidase
Pollen sterility	FarmCPU	PRUPE.7G035900	G7	6605097	6606838	800	protein_coding	-
Pollen sterile	FarmCPU	PRUPE.8G040700	G8	4060261	4074265	2541	protein_coding	PF00246:Zinc carboxypeptidase
Pollen sterile	FarmCPU	PRUPE.8G040800	G8	4082321	4084029	1709	protein_coding	-
Pollen sterile	FarmCPU	PRUPE.8G040900	G8	4114904	4115870	967	protein_coding	-
Pollen sterile	FarmCPU	PRUPE.8G041000	G8	4199276	4205247	5533	protein_coding	PF01582:TIR domain|PF00931:NB-ARC domain
Pollen sterile	FarmCPU	PRUPE.8G041100	G8	4210576	4213995	1401	protein_coding	PF04864:Allinase|PF04863:Alliinase EGF-like domain
Pollen sterile	FarmCPU	PRUPE.8G041200	G8	4234053	4239522	1746	protein_coding	PF04863:Alliinase EGF-like domain|PF04864:Allinase
Pollen sterile	FarmCPU	PRUPE.8G041300	G8	4255263	4263166	1428	protein_coding	PF04863:Alliinase EGF-like domain|PF04864:Allinase
Pollen sterile	FarmCPU	PRUPE.8G041400	G8	4279300	4279772	351	protein_coding	PF04864:Allinase

## Sheet: Soluble solid content
Trait	Model	gene.id	JC_1	JC_2	JC_3	JC_4	JC_5	JC_6	HH_1	HH_2	HH_3	HH_4	HH_5	HH_6	gene_chr	gene_start	gene_end	gene_length	gene_biotype	gene_description
Soluble solid content	FarmCPU/Blink/MLM/MLMM	PRUPE.7G021200	77.045	75.3264	30.6979	23.7077	19.4932	18.076	68.7412	31.7022	44.2495	21.9982	14.5398	45.4742	G7	3146506	3158798	3154	protein_coding	PF06964:Alpha-L-arabinofuranosidase C-terminus
Soluble solid content	FarmCPU/Blink/MLM/MLMM	PRUPE.7G021300	1.27898	4.07654	0.88867	0.472903	0.413874	0.22507	1.66939	0.532804	0.501643	0.47622	0.187627	0.293286	G7	3219680	3230326	4201	protein_coding	PF06964:Alpha-L-arabinofuranosidase C-terminus
Soluble solid content	FarmCPU/Blink/MLM/MLMM	PRUPE.7G021400	13.7557	11.1447	5.72116	3.96506	2.48549	1.7262	10.9726	8.34014	7.49294	3.13594	1.56818	1.03203	G7	3235334	3238215	2882	protein_coding	PF00238:Ribosomal protein L14p/L23e
Soluble solid content	FarmCPU/Blink/MLM/MLMM	PRUPE.7G021500	1.08876	2.64201	2.77945	2.6761	4.0877	3.98313	2.62165	1.94694	2.90337	4.18447	3.91456	4.48508	G7	3270765	3280285	3648	protein_coding	PF06964:Alpha-L-arabinofuranosidase C-terminus
Soluble solid content	FarmCPU/Blink/MLM/MLMM	PRUPE.7G021600	6.47445	7.15067	8.09468	9.36155	11.8048	12.4247	7.2294	9.82735	8.64526	12.6864	12.6133	10.1694	G7	3289106	3295922	3321	protein_coding	-
Soluble solid content	FarmCPU/Blink/MLM/MLMM	PRUPE.7G021700	0	0	0.0378108	0	0	0	0.0499781	0.0235579	0.0235675	0	0	0	G7	3308251	3309184	934	protein_coding	-
Soluble solid content	FarmCPU/Blink/MLM/MLMM	PRUPE.7G021900	15.8119	18.0096	11.7209	9.01936	7.92365	8.03514	19.5849	12.9198	9.29042	9.77724	7.60691	4.34743	G7	3378206	3383548	2931	protein_coding	PF04539:Sigma-70 region 3|PF04542:Sigma-70 region 2|PF04545:Sigma-70, region 4
Soluble solid content	FarmCPU/Blink/MLM/MLMM	PRUPE.7G022100	4.59246	4.90245	3.16362	3.12283	2.88188	2.78433	4.86857	4.61927	4.6023	3.28875	2.99198	3.8173	G7	3411391	3415005	1967	protein_coding	PF05739:SNARE domain
Soluble solid content	FarmCPU	PRUPE.6G156300	40.2215	24.8318	4.73701	1.84313	1.33744	0.537412	21.2081	11.005	4.88704	1.79922	1.505	2.00847	G6	13797045	13799055	531	protein_coding	PF00232:Glycosyl hydrolase family 1
Soluble solid content	FarmCPU	PRUPE.6G156400	36.1124	28.2714	5.06418	1.78853	1.01552	0.613694	19.3066	11.8805	5.53139	2.48038	1.07044	2.00164	G6	13799397	13800946	807	protein_coding	PF00232:Glycosyl hydrolase family 1
Soluble solid content	FarmCPU	PRUPE.6G156500	1.50316	1.93765	0.544931	0.397116	0.765278	0.517173	4.22701	1.26393	1.42332	1.4665	0.95731	1.15796	G6	13810777	13819705	2973	protein_coding	PF00232:Glycosyl hydrolase family 1
Soluble solid content	FarmCPU	PRUPE.6G156600	41.456	56.36	23.7678	21.2619	13.7236	12.4567	47.589	30.0076	30.4935	20.7033	12.9784	16.407	G6	13822686	13831733	2380	protein_coding	PF00232:Glycosyl hydrolase family 1
Soluble solid content	FarmCPU	PRUPE.6G156700	4.15295	3.92752	2.13373	2.48622	2.64016	4.63665	2.71996	3.43462	5.08204	1.87153	3.03023	26.221	G6	13907736	13912009	1680	protein_coding	PF00069:Protein kinase domain
Soluble solid content	FarmCPU	PRUPE.6G156800	69.9895	59.7499	57.8619	57.3048	59.8767	59.6553	60.5772	60.6489	58.9661	59.8969	57.924	54.9708	G6	13935812	13943169	1964	protein_coding	PF01399:PCI domain
Soluble solid content	FarmCPU	PRUPE.6G156900	484.665	287.142	127.947	79.407	83.6292	53.3027	295.938	187.995	149.178	88.5402	58.1283	67.7994	G6	13963211	13970925	2930	protein_coding	PF00069:Protein kinase domain|PF03822:NAF domain
Soluble solid content	FarmCPU	PRUPE.6G157000	521.583	326.696	137.606	71.4664	60.5066	30.6298	330.903	210.379	165.901	84.0462	31.6279	34.4878	G6	13965254	13966239	986	protein_coding	-
Soluble solid content	FarmCPU	PRUPE.6G157200	50.0401	32.9445	15.7547	16.2518	16.0589	16.7105	30.26	40.1494	35.6008	15.2682	18.1287	20.6916	G6	13972977	13979832	943	protein_coding	-
Soluble solid content	FarmCPU	PRUPE.7G014900	0.157574	1.89628	0.571117	0.454503	0.647902	0.85474	2.35272	0.217344	0.655839	1.40189	0.965695	0.929641	G7	2198227	2200165	1837	protein_coding	PF01699:Sodium/calcium exchanger protein
Soluble solid content	FarmCPU	PRUPE.7G015000	0.893482	4.79667	1.32817	1.78601	1.72106	0.788725	3.57154	1.05189	0.856739	1.49203	0.829754	0.325382	G7	2207062	2209866	2521	protein_coding	PF01699:Sodium/calcium exchanger protein
Soluble solid content	FarmCPU	PRUPE.7G015100	0.72863	1.96984	1.61075	1.71853	2.61289	1.33756	2.34086	4.15255	4.70129	8.2459	5.44064	1.20148	G7	2210981	2214128	3148	protein_coding	PF02212:Dynamin GTPase effector domain|PF01031:Dynamin central region|PF00350:Dynamin family
Soluble solid content	FarmCPU	PRUPE.7G015400	1.42369	1.23767	0.71044	0.868543	0.430975	0.392377	1.74052	2.03245	1.94435	2.13918	2.08165	1.08004	G7	2232151	2236311	1432	protein_coding	PF02135:TAZ zinc finger
Soluble solid content	FarmCPU	PRUPE.7G015600	0.57956	0.645362	0.572185	0.525662	1.28915	0.522851	0.754691	1.45695	1.22628	0.768098	0.505624	0.973437	G7	2247011	2247712	309	protein_coding	-
Soluble solid content	FarmCPU	PRUPE.7G015800	25.6627	29.0867	30.4429	37.1667	43.3427	44.6291	24.9457	21.433	21.7385	29.7287	27.8986	28.6849	G7	2277584	2280153	1141	protein_coding	-
Soluble solid content	FarmCPU	PRUPE.7G015900	0.245868	0.189471	0.164709	0.202612	0.257922	0.183317	0.0797296	0.0523339	0.141048	0.0530602	0.0657427	0.681286	G7	2280042	2282477	2134	protein_coding	PF04515:Plasma-membrane choline transporter
Soluble solid content	FarmCPU	PRUPE.7G016000	0.256467	0.443513	0.229381	0.285899	0.296315	0.0452262	1.08394	0.200887	0.345645	0.39513	0.0705396	0.0136475	G7	2297406	2300680	1985	protein_coding	PF02485:Core-2/I-Branching enzyme
Soluble solid content	FarmCPU	PRUPE.7G016100	0.105473	0.0902659	0.154042	0.34209	0.1446	0.0431581	0.131609	0.116559	0.194488	0.691512	0.164124	0	G7	2301461	2304534	3074	protein_coding	PF08372:Plant phosphoribosyltransferase C-terminal|PF00168:C2 domain
Soluble solid content	FarmCPU	PRUPE.7G016200	6.55202	7.82125	4.93487	6.02811	3.4412	2.34472	4.67584	5.1447	4.75982	4.57109	2.51852	1.58354	G7	2326724	2327464	541	protein_coding	-
Soluble solid content	FarmCPU	PRUPE.7G016300	0.390939	2.40532	1.84822	3.01167	6.75769	6.00721	1.5746	0.281552	0.889994	3.34477	3.59119	2.64058	G7	2333129	2334160	727	protein_coding	-
Soluble solid content	FarmCPU	PRUPE.7G016500	7.30782	0.797538	0.155176	0.0732934	0.0357204	0.0240088	0.43483	0.136611	0.0733044	0.0423852	0.0368833	3.79621	G7	2352963	2354463	1412	protein_coding	PF00141:Peroxidase
Soluble solid content	MLMM	PRUPE.1G072600	37.0366	93.1762	105.009	161.566	175.627	204.776	89.0007	80.3061	118.766	171.524	230.763	325.805	G1	5171221	5185852	3547	protein_coding	PF00689:Cation transporting ATPase, C-terminus|PF00702:haloacid dehalogenase-like hydrolase|PF12515:Ca2+-ATPase N terminal autoinhibitory domain|PF00690:Cation transporter/ATPase, N-terminus|PF00122:E1-E2 ATPase
Soluble solid content	MLMM	PRUPE.1G072800	1.263	1.71899	2.22942	2.08731	2.84553	9.01286	1.68112	1.34547	2.18391	3.5629	11.3124	13.9908	G1	5190186	5190851	666	protein_coding	-
Soluble solid content	MLMM	PRUPE.1G073000	16.2425	27.1272	24.8995	29.0469	27.5316	36.5207	29.7795	19.7207	23.6898	21.0711	32.7294	24.6615	G1	5214872	5219856	1796	protein_coding	PF05022:SRP40, C-terminal domain
Soluble solid content	MLMM	PRUPE.1G073100	60.7953	66.5157	52.5176	61.0655	60.4426	86.2162	62.1545	43.1189	42.087	51.6378	70.1213	63.5059	G1	5220070	5221775	1165	protein_coding	PF08079:Ribosomal L30 N-terminal domain|PF00327:Ribosomal protein L30p/L7e
Soluble solid content	MLMM	PRUPE.1G073200	12.388	11.8752	9.61753	13.0239	10.8719	10.7434	12.4134	10.6072	10.4486	12.9572	11.524	8.17459	G1	5225989	5229004	3016	protein_coding	PF13917:Zinc knuckle
Soluble solid content	MLMM	PRUPE.1G073300	0.0452677	16.622	53.4104	79.1312	60.0427	67.4502	11.6726	13.801	13.0035	52.5719	29.793	12.1066	G1	5229297	5230286	990	protein_coding	-
Soluble solid content	MLMM	PRUPE.1G073400	16.6082	17.468	20.5008	54.3648	55.558	65.8011	19.615	18.051	20.9808	58.5767	61.9043	45.5363	G1	5233619	5235729	2111	protein_coding	-
Soluble solid content	MLMM	PRUPE.1G073600	10.7881	12.7319	14.8507	13.9797	15.7824	16.7263	12.6312	14.0523	13.7259	15.2014	15.9546	17.9257	G1	5249253	5261757	3570	protein_coding	PF09758:Uncharacterised conserved protein
Soluble solid content	MLMM	PRUPE.1G073700	6.55142	6.10466	5.28536	5.70565	2.11359	1.15872	7.28866	9.31829	8.29096	5.15825	3.82596	0.00736149	G1	5265716	5270520	3680	protein_coding	-
Soluble solid content	MLMM	PRUPE.1G073800	6.76363	10.9737	7.04479	8.07312	8.89696	8.32919	9.23983	4.47997	6.68084	8.38721	8.44597	12.6652	G1	5286394	5293764	3503	protein_coding	-
Soluble solid content	MLMM	PRUPE.1G073900	0.243629	0.591671	1.01755	0.60808	0.562322	0.860967	0.577568	1.35234	1.94438	0.755289	1.687	0.581446	G1	5294105	5296206	1156	protein_coding	-
Soluble solid content	MLMM	PRUPE.1G074200	9.74145	10.3333	13.1195	13.649	15.3789	15.2638	11.2907	16.2109	13.9374	14.4957	19.1819	21.4433	G1	5311064	5314020	1509	protein_coding	PF00149:Calcineurin-like phosphoesterase
Soluble solid content	MLMM	PRUPE.1G074400	11.5277	5.21337	2.33297	0.625874	0.860007	0.0982026	6.41827	2.41959	1.62416	0.247942	0.309256	18.0226	G1	5331904	5336485	1564	protein_coding	PF00010:Helix-loop-helix DNA-binding domain
Soluble solid content	MLMM	PRUPE.1G074500	10.6272	14.4875	13.9024	9.87211	12.5489	14.0005	13.8005	12.237	9.41348	9.61484	11.5193	13.6587	G1	5337420	5341085	1695	protein_coding	PF10253:Mitotic checkpoint regulator, MAD2B-interacting
Soluble solid content	MLMM	PRUPE.1G074600	7.13497	5.15783	9.04083	6.79274	10.0132	11.0886	5.98371	10.5828	10.4415	8.02406	10.9082	12.3915	G1	5341126	5357394	3872	protein_coding	PF04679:ATP dependent DNA ligase C terminal region|PF04675:DNA ligase N terminus|PF00533:BRCA1 C Terminus (BRCT) domain|PF01068:ATP dependent DNA ligase domain
Soluble solid content	MLMM	PRUPE.1G074700	3.66414	2.58264	2.40404	4.09872	3.49492	3.44002	2.24773	2.40235	2.61802	2.71816	2.55002	2.31081	G1	5362774	5365595	2163	protein_coding	PF01187:Macrophage migration inhibitory factor (MIF)
Soluble solid content	MLMM	PRUPE.1G074800	24.6846	24.7188	20.9604	16.8392	20.9395	21.818	23.3707	25.3618	19.8808	19.5527	22.4835	18.6364	G1	5365775	5371354	2072	protein_coding	PF00013:KH domain
Soluble solid content	MLMM	PRUPE.1G074900	1.63699	8.5946	2.08001	2.25229	1.05612	1.16066	8.09711	2.72996	3.01158	1.48523	1.48433	0.32131	G1	5376716	5381669	4029	protein_coding	PF06203:CCT motif
Soluble solid content	MLMM	PRUPE.1G425800	13.9946	6.68072	6.85464	6.14713	7.04053	9.67689	8.35118	8.10867	6.58923	6.3395	7.96168	12.2264	G1	36638237	36639793	1339	protein_coding	PF12796:Ankyrin repeats (3 copies)
Soluble solid content	MLMM	PRUPE.1G425900	16.4477	5.46275	22.6273	8.8782	13.155	13.8982	5.45585	6.08615	6.45925	11.7311	13.6446	53.4847	G1	36641254	36643690	1639	protein_coding	PF09177:Syntaxin 6, N-terminal
Soluble solid content	MLMM	PRUPE.1G426000	75.4185	25.0146	18.0557	17.8242	16.4715	17.5749	19.9028	30.948	26.2485	17.4022	15.5623	20.0229	G1	36643691	36645917	741	protein_coding	-
Soluble solid content	MLMM	PRUPE.1G426100	134.748	77.7667	38.8696	39.9148	56.8921	41.9835	82.57	47.488	63.047	39.5239	32.102	45.6816	G1	36645103	36649762	2794	protein_coding	-
Soluble solid content	MLMM	PRUPE.1G426200	0.432778	0.386025	0.541915	0.335995	0.145317	0.0220562	0.487006	0.575713	0.579661	0.172299	0.192386	0.0468806	G1	36658149	36659685	1537	protein_coding	PF01370:NAD dependent epimerase/dehydratase family
Soluble solid content	MLMM	PRUPE.1G426300	7.00851	1.69957	0.18573	0.172557	0.187644	0.0719937	2.2206	0.482258	0.710223	0.0441974	0.0347433	0.381315	G1	36660220	36661839	1511	protein_coding	-
Soluble solid content	MLMM	PRUPE.1G426400	41.0145	61.0954	27.3542	28.1634	25.0762	23.4936	64.9816	54.5613	68.3235	28.5707	21.6657	16.4289	G1	36662589	36664251	1561	protein_coding	-
Soluble solid content	MLMM	PRUPE.1G426500	0.998033	0.631031	0.268279	0.358645	0.198337	0.115327	0.648673	0.64386	0.387807	0.289264	0.0959601	0.0155854	G1	36665090	36668018	2800	protein_coding	PF13414:TPR repeat
Soluble solid content	MLMM	PRUPE.1G426600	6.76372	10.9553	18.9376	28.9812	21.9172	22.6114	9.96011	15.7531	17.2026	21.6284	28.6458	26.9692	G1	36670221	36673515	2419	protein_coding	PF04788:Protein of unknown function (DUF620)
Soluble solid content	MLMM	PRUPE.1G426700	66.8936	322.128	924.689	2046.86	2188.44	3796.45	468.441	729.983	2038.86	1437.45	2351.35	2476.8	G1	36682517	36683790	1083	protein_coding	-
Soluble solid content	MLMM	PRUPE.1G426800	65.1053	63.137	49.3245	37.3424	28.2363	30.3294	63.3912	55.5286	57.0212	31.9158	30.2327	35.4713	G1	36684727	36690388	3158	protein_coding	-
Soluble solid content	MLMM	PRUPE.1G426900	0.965547	0.801851	1.86163	1.30507	1.35404	1.57405	0.925493	1.13905	0.960819	1.22494	1.33933	6.05358	G1	36704634	36708376	2328	protein_coding	PF00806:Pumilio-family RNA binding repeat
Soluble solid content	MLMM	PRUPE.1G427000	10.1992	8.29189	8.74439	8.603	9.31829	9.54501	8.78855	10.727	10.2686	9.18304	11.1474	10.0355	G1	36717750	36721564	2643	protein_coding	PF01566:Natural resistance-associated macrophage protein
Soluble solid content	MLMM	PRUPE.1G427200	11.08	15.0166	34.7386	27.9621	38.0829	37.994	13.571	14.5195	23.9142	34.0119	46.6369	48.1637	G1	36729600	36732207	1794	protein_coding	PF16040:Domain of unknown function (DUF4792)|PF13920:Zinc finger, C3HC4 type (RING finger)|PF16041:Domain of unknown function (DUF4793)
Soluble solid content	MLMM	PRUPE.1G427300	7.02907	5.38796	1.39037	1.16851	0.635752	0.199393	7.86099	5.57762	2.98999	1.71603	0.936901	0.264556	G1	36734162	36736420	2101	protein_coding	PF00067:Cytochrome P450
Soluble solid content	MLMM	PRUPE.1G427700	1.15043	0.922598	0.0698197	0.00415192	0.00436893	0.0171826	0.472316	0.177645	0.192618	0.0127669	0.00750867	0.00462774	G1	36765161	36769330	3431	protein_coding	PF13855:Leucine rich repeat|PF08263:Leucine rich repeat N-terminal domain|PF00069:Protein kinase domain
Soluble solid content	MLMM	PRUPE.1G428000	0.849288	0.969938	1.15225	1.53797	0.820815	0.470733	0.92375	3.83866	2.15867	1.4289	1.1847	0.873967	G1	36779693	36782683	2098	protein_coding	PF00134:Cyclin, N-terminal domain|PF02984:Cyclin, C-terminal domain
Soluble solid content	MLMM	PRUPE.1G428100	0.811807	0.341772	0.53641	0.437788	0.433005	0.43107	0.331192	1.42212	0.985083	1.04252	0.806016	0.512237	G1	36785152	36787782	1649	protein_coding	PF00134:Cyclin, N-terminal domain|PF02984:Cyclin, C-terminal domain
Soluble solid content	MLMM	PRUPE.1G428200	24.9742	19.783	13.229	12.8159	14.2567	15.7992	18.6705	13.2679	13.2092	12.4993	16.5816	16.5039	G1	36787914	36792091	2271	protein_coding	PF08513:LisH|PF00400:WD domain, G-beta repeat
Soluble solid content	MLMM	PRUPE.1G429000	64.1275	63.045	71.587	75.6478	61.3632	71.6554	59.6124	85.4824	85.4845	72.1586	75.8923	71.3231	G1	36830772	36831546	775	protein_coding	PF13943:WPP domain
Soluble solid content	FarmCPU	PRUPE.2G029300	0.236783	0.503046	0.469597	0.370036	0.220196	0.106252	0.400282	0.344535	0.495578	0.390493	0.192837	0.0839438	G2	3086892	3098176	10477	protein_coding	PF00931:NB-ARC domain
Soluble solid content	FarmCPU	PRUPE.2G029400	3.13057	2.52457	2.21642	2.20971	1.89465	1.92727	2.5266	2.11427	2.72204	1.85092	1.91452	2.06495	G2	3105527	3108976	3199	protein_coding	PF09811:Essential protein Yae1, N terminal
Soluble solid content	FarmCPU	PRUPE.2G029500	9.54983	14.3162	9.22609	10.713	10.2917	8.56795	14.1262	7.53582	9.07922	13.0157	9.9166	6.02078	G2	3108977	3112510	3534	protein_coding	PF07839:Plant calmodulin-binding domain
Soluble solid content	FarmCPU	PRUPE.2G029800	1.8644	2.4592	6.64448	9.46652	8.68093	9.71989	3.22588	4.985	4.8659	8.77482	7.35326	5.79233	G2	3180374	3186816	2210	protein_coding	-
Soluble solid content	FarmCPU	PRUPE.2G029900	10.4036	10.8557	12.5713	14.7159	17.3643	14.8109	12.3307	11.6673	13.5753	13.2085	15.1478	20.1922	G2	3187425	3189718	1292	protein_coding	PF00106:short chain dehydrogenase
Soluble solid content	FarmCPU	PRUPE.2G030100	3.01725	3.53834	4.25454	4.25817	4.25124	3.94036	4.14339	3.70092	3.50626	4.70147	5.1304	3.35067	G2	3200395	3212599	7752	protein_coding	PF16399:Intron-binding protein aquarius N-terminus|PF13086:AAA domain|PF13087:AAA domain
Soluble solid content	FarmCPU	PRUPE.2G030300	3.00139	3.97314	2.51527	4.19095	4.70628	7.96633	5.02671	2.76184	2.66896	4.07101	6.83205	5.33191	G2	3215884	3229286	4301	protein_coding	PF13414:TPR repeat
Soluble solid content	FarmCPU	PRUPE.2G030400	4.3161	4.78802	3.64731	4.16625	4.62623	5.65044	4.12392	3.27421	3.4826	4.09569	5.609	5.18148	G2	3231889	3238773	4163	protein_coding	PF04427:Brix domain
Soluble solid content	FarmCPU	PRUPE.2G030500	9.65253	9.948	6.13563	6.86936	6.12007	5.97758	9.58076	10.1137	9.75244	6.75007	6.4332	7.07182	G2	3279441	3285099	1935	protein_coding	PF04427:Brix domain
Soluble solid content	FarmCPU	PRUPE.2G030600	4.73218	5.30558	8.22085	7.3498	5.1194	5.18529	5.64238	3.07331	6.62436	5.34783	5.6115	5.12932	G2	3285926	3289901	3374	protein_coding	-
Soluble solid content	FarmCPU	PRUPE.2G077500	4.02664	3.16369	3.12004	3.48237	4.01687	3.74336	7.00611	7.17767	6.98014	4.8495	5.90213	5.16473	G2	11963394	11965311	1165	protein_coding	PF07717:Oligonucleotide/oligosaccharide-binding (OB)-fold
Soluble solid content	FarmCPU	PRUPE.2G077600	5.6241	6.08102	5.91176	5.56263	4.69947	3.66797	7.80776	8.63313	8.86185	7.33665	5.65565	5.57844	G2	11979155	11984245	5091	protein_coding	-
Soluble solid content	FarmCPU	PRUPE.2G077800	3.7078	2.87603	7.50124	5.86626	3.69567	2.44053	0.0782731	0.107723	0.0105697	0.0595752	0.0337759	0.0238657	G2	11993389	11995619	1107	protein_coding	PF00394:Multicopper oxidase
Soluble solid content	FarmCPU	PRUPE.2G077900	19.3438	19.3152	18.21	17.6814	19.0407	18.3568	25.0674	28.5828	26.007	20.1558	24.6061	23.5608	G2	12002071	12007571	4807	protein_coding	PF00271:Helicase conserved C-terminal domain|PF04408:Helicase associated domain (HA2)|PF07717:Oligonucleotide/oligosaccharide-binding (OB)-fold|PF00270:DEAD/DEAH box helicase|PF00575:S1 RNA binding domain
Soluble solid content	FarmCPU	PRUPE.2G078000	3.93642	4.84351	3.98267	3.38211	3.22004	2.43785	1.44663	1.54861	1.30892	0.896091	0.708203	0.71707	G2	12017537	12023973	5419	protein_coding	-
Soluble solid content	FarmCPU	PRUPE.2G078200	6.26096	6.24578	5.23253	5.76592	5.41872	4.93691	0.675217	0.764137	0.716688	0.452399	0.705667	0.424744	G2	12045828	12048083	1455	protein_coding	PF04408:Helicase associated domain (HA2)|PF07717:Oligonucleotide/oligosaccharide-binding (OB)-fold
Soluble solid content	FarmCPU	PRUPE.2G078300	8.04182	8.83718	7.07011	8.25014	7.73054	8.49447	3.12254	3.64745	3.17546	2.54973	3.6584	3.51036	G2	12048239	12049780	1242	protein_coding	PF00575:S1 RNA binding domain
Soluble solid content	MLM Hotspot with β-ionone	PRUPE.3G104600	32.0674	23.3894	10.6434	11.7072	8.24144	6.16998	24.6415	18.5895	16.1461	12.0049	7.69342	4.47547	G3	8258315	8262759	1578	protein_coding	-
Soluble solid content	MLM Hotspot with β-ionone	PRUPE.3G104700	16.5286	22.5035	27.6448	32.6586	34.4407	33.1103	23.7581	25.75	24.2031	37.7543	36.5477	39.2557	G3	8265865	8282364	3391	protein_coding	PF00293:NUDIX domain|PF03571:Peptidase family M49
Soluble solid content	MLM Hotspot with β-ionone	PRUPE.3G104800	3.24728	6.59428	8.88435	6.81209	6.73381	6.192	7.71757	8.53248	7.30642	8.46059	7.52613	9.30637	G3	8268687	8269587	901	protein_coding	-
Soluble solid content	MLM Hotspot with β-ionone	PRUPE.3G104900	38.727	44.1988	37.545	39.7341	33.3233	40.0012	55.1618	48.7269	48.034	41.4215	44.2312	35.6491	G3	8282567	8285759	919	protein_coding	PF01920:Prefoldin subunit
Soluble solid content	MLM Hotspot with β-ionone	PRUPE.3G105000	1.53377	1.47123	1.30424	1.12288	1.01098	0.892021	1.2315	1.342	1.34998	0.948115	0.96681	1.09628	G3	8293893	8299360	5468	protein_coding	-
Soluble solid content	MLM Hotspot with β-ionone	PRUPE.3G105200	4.9186	5.48263	4.38936	4.55406	3.74195	4.08718	5.05917	4.2105	5.17039	4.70622	3.75941	3.37383	G3	8305621	8310526	1334	protein_coding	PF09445:RNA cap guanine-N2 methyltransferase
Soluble solid content	MLM Hotspot with β-ionone	PRUPE.3G105500	12.6443	12.2619	17.2606	15.3201	15.8012	14.7693	10.4498	18.5738	15.5399	14.2977	15.722	19.5601	G3	8335439	8339875	4437	protein_coding	-
Soluble solid content	MLM Hotspot with β-ionone	PRUPE.3G105700	0	0	0	0	0	0	0	0	0	0	0	0	G3	8360355	8361586	564	protein_coding	PF14111:Domain of unknown function (DUF4283)|PF14392:Zinc knuckle
Soluble solid content	MLM Hotspot with β-ionone	PRUPE.3G105800	214.301	205.724	229.263	204.451	244.276	238.837	218.391	230.714	227.743	231.908	232.005	251.102	G3	8380790	8385407	2076	protein_coding	PF03348:Serine incorporator (Serinc)
Soluble solid content	MLM Hotspot with β-ionone	PRUPE.3G105900	13.813	16.3523	20.0333	18.3468	19.7645	18.6456	15.4362	18.8987	17.6805	21.5689	19.4194	18.7549	G3	8386566	8392479	1678	protein_coding	PF00627:UBA/TS-N domain|PF00240:Ubiquitin family|PF09280:XPC-binding domain
Soluble solid content	MLM Hotspot with β-ionone	PRUPE.3G106100	3.70565	4.27531	5.83809	5.5884	9.19913	9.44376	5.08443	5.94331	5.41331	7.87321	11.063	10.3018	G3	8430239	8444234	3034	protein_coding	PF00069:Protein kinase domain
Soluble solid content	MLM Hotspot with β-ionone	PRUPE.3G106200	6.35035	6.0595	1.25451	1.05225	0.07969	0	10.0713	1.76248	1.7243	0.284123	0	0	G3	8445272	8446159	888	protein_coding	-
Soluble solid content	MLM Hotspot with β-ionone	PRUPE.3G106700	3.57708	3.15449	2.82656	4.11024	2.78918	2.82299	3.23902	4.44847	5.12092	4.23465	3.6951	2.96599	G3	8461676	8464606	2931	protein_coding	PF02469:Fasciclin domain
Soluble solid content	MLM	PRUPE.4G255700	6.39934	6.69727	7.87537	7.09425	8.98524	9.06196	7.50309	7.52027	6.34737	8.49685	9.14847	8.92019	G4	17877270	17890658	5313	protein_coding	PF13414:TPR repeat|PF00226:DnaJ domain
Soluble solid content	MLM	PRUPE.4G255800	0	0	0	0	0	0	0	0	0	0	0	0	G4	17895837	17899200	969	protein_coding	PF04937:Protein of unknown function (DUF 659)
Soluble solid content	MLM	PRUPE.4G256000	12.9812	12.5045	4.11668	3.21827	3.94347	4.72139	13.2517	9.11395	6.62701	4.26063	3.44094	2.88801	G4	17935257	17941250	1308	protein_coding	PF03435:Saccharopine dehydrogenase NADP binding domain
Soluble solid content	MLM	PRUPE.4G256200	28.0272	12.5126	9.99772	6.1526	11.8477	7.90462	14.423	17.8893	10.8671	6.53936	7.23076	23.7817	G4	17960292	17966684	3637	protein_coding	PF03727:Hexokinase|PF00349:Hexokinase
Soluble solid content	MLM	PRUPE.5G062900	0	0	0	0	0	0	0	0	0	0	0	0	G5	7439323	7441722	1071	protein_coding	PF02902:Ulp1 protease family, C-terminal catalytic domain
Soluble solid content	MLM	PRUPE.5G063000	0	0	0	0	0	0	0	0.00527873	0	0	0	0	G5	7709542	7711829	2288	protein_coding	PF10557:Cullin protein neddylation domain|PF00888:Cullin family
Soluble solid content	MLM	PRUPE.7G000100	10.5032	11.8309	11.0752	12.4692	13.8895	14.7751	11.1469	11.1624	12.6934	13.2289	13.309	10.8753	G7	37514	39612	1359	protein_coding	PF13359:DDE superfamily endonuclease
Soluble solid content	MLM	PRUPE.7G000200	0	0	0	0	0	0	0	0	0	0	0	0	G7	55631	57235	838	protein_coding	-
Soluble solid content	MLM	PRUPE.7G000300	17.6533	15.7474	19.9291	23.5511	24.6625	28.6772	14.0281	19.1683	15.7497	21.5303	20.1404	18.0189	G7	106215	110493	1407	protein_coding	PF00364:Biotin-requiring enzyme
Soluble solid content	MLM	PRUPE.7G000400	27.2912	24.9795	22.5225	38.0796	44.1676	37.0112	25.734	22.6345	21.0984	39.9265	25.5329	33.6676	G7	112421	120838	1473	protein_coding	PF03446:NAD binding domain of 6-phosphogluconate dehydrogenase|PF14833:NAD-binding of NADP-dependent 3-hydroxyisobutyrate dehydrogenase
Soluble solid content	MLM	PRUPE.7G000500	0.586496	3.28621	3.54434	3.87583	2.3787	2.62066	4.0462	1.02124	2.17685	3.42955	3.12328	2.18148	G7	112885	113699	815	protein_coding	-
Soluble solid content	MLM	PRUPE.7G000600	5.28242	5.35389	5.53307	5.95747	6.63382	7.48222	6.4658	4.93798	5.55545	9.22041	10.0258	7.63009	G7	127755	130869	1198	protein_coding	PF00111:2Fe-2S iron-sulfur cluster binding domain
Soluble solid content	MLM	PRUPE.7G000700	1.03766	0.886694	1.05595	2.90006	1.44283	0.227873	0.802756	1.30292	0.899228	3.58342	0.700808	0.0170888	G7	131058	132603	1546	protein_coding	PF00804:Syntaxin|PF05739:SNARE domain
Soluble solid content	MLM	PRUPE.7G000900	5.93664	6.06492	8.47466	8.7434	10.3648	11.6547	0	0	0.00950069	0.0281773	0.0156962	0.0708593	G7	137401	144369	3256	protein_coding	PF00230:Major intrinsic protein
Soluble solid content	MLM	PRUPE.7G001000	34.8598	27.8196	36.59	41.3583	53.8997	61.7462	27.7155	43.2747	33.9402	53.1407	78.301	74.1052	G7	145760	149539	2507	protein_coding	PF01150:GDA1/CD39 (nucleoside phosphatase) family
Soluble solid content	MLM	PRUPE.7G001100	1.3003	1.03115	0.680582	0.858983	0.835634	1.02495	0.868721	0.797695	1.02159	0.682063	0.609068	0.671471	G7	150043	159081	9039	protein_coding	PF13041:PPR repeat family
Soluble solid content	MLM	PRUPE.7G001200	25.6799	19.5262	8.64194	4.82468	15.048	9.74847	15.9313	15.5599	10.0062	7.38243	5.42845	6.97157	G7	160287	162425	1762	protein_coding	PF02365:No apical meristem (NAM) protein
Soluble solid content	MLM	PRUPE.7G001300	70.4136	89.7011	75.1984	86.1916	96.3155	96.7331	86.5367	80.4106	73.0413	92.9806	78.7655	77.5882	G7	195084	200457	2081	protein_coding	PF14200:Ricin-type beta-trefoil lectin domain-like
Soluble solid content	MLM Hotspot with γ-dodecalactone	PRUPE.7G086900	0.867984	1.4722	1.97513	2.94701	2.50728	2.6231	1.62765	2.14706	1.77797	2.46412	3.54331	2.84406	G7	12139684	12141989	1920	protein_coding	-
Soluble solid content	MLM Hotspot with γ-dodecalactone	PRUPE.7G087000	7.0335	7.32383	5.07795	4.75468	3.80788	5.06396	7.48379	4.71426	5.36389	3.48463	4.01435	2.88215	G7	12142333	12144392	1471	protein_coding	PF10237:Probable N6-adenine methyltransferase
Soluble solid content	MLM Hotspot with γ-dodecalactone	PRUPE.7G087100	14.7532	16.2306	20.8333	20.2343	24.4366	25.3398	16.4453	18.0571	19.8359	25.4364	23.884	21.889	G7	12145202	12150292	1743	protein_coding	PF01694:Rhomboid family|PF00627:UBA/TS-N domain
Soluble solid content	MLM Hotspot with γ-dodecalactone	PRUPE.7G087200	16.2054	41.2491	42.2244	17.865	8.97256	8.21421	55.0973	43.0005	29.1334	15.5557	7.84897	2.42171	G7	12150320	12152183	963	protein_coding	PF00582:Universal stress protein family
Soluble solid content	MLM Hotspot with γ-dodecalactone	PRUPE.7G087500	0.54868	10.2293	50.1891	90.0469	100.739	151.984	9.77458	37.4241	101.618	104.124	147.97	173.021	G7	12163954	12165392	588	protein_coding	PF01200:Ribosomal protein S28e
Soluble solid content	MLM Hotspot with γ-dodecalactone	PRUPE.7G087600	33.2771	39.8536	59.4876	53.1811	69.1465	64.3997	41.0617	45.2761	42.3908	66.4444	69.0399	62.9134	G7	12167658	12178951	4139	protein_coding	PF00443:Ubiquitin carboxyl-terminal hydrolase|PF14533:Ubiquitin-specific protease C-terminal|PF12436:ICP0-binding domain of Ubiquitin-specific protease 7|PF00917:MATH domain
Soluble solid content	MLM Hotspot with γ-dodecalactone	PRUPE.7G088000	2.13932	0.63816	3.91715	2.41605	2.47228	1.4353	0.632273	4.74564	2.11891	2.66554	1.84023	1.4403	G7	12185667	12188283	1014	protein_coding	-
Soluble solid content	MLM Hotspot with γ-dodecalactone	PRUPE.7G088100	0.379523	0.35906	0.557025	0.482494	0.0818544	0.0210241	0.519716	0.540552	0.312147	0.239313	0.0577476	0	G7	12188756	12194454	2468	protein_coding	PF04253:Transferrin receptor-like dimerisation domain|PF04389:Peptidase family M28|PF02225:PA domain
Soluble solid content	MLM Hotspot with γ-dodecalactone	PRUPE.7G088200	9.27104	13.3024	17.1531	18.6911	16.4451	16.1149	14.1114	13.4946	16.636	17.752	15.2379	10.875	G7	12199568	12202841	2380	protein_coding	PF01490:Transmembrane amino acid transporter protein
Soluble solid content	MLM Hotspot with γ-dodecalactone	PRUPE.7G088400	45.509	19.6985	7.66411	7.16476	7.55858	7.55673	30.5699	19.5911	15.7225	7.13568	7.81679	6.74212	G7	12210828	12213491	2664	protein_coding	-
Soluble solid content	MLM Hotspot with γ-dodecalactone	PRUPE.7G088800	8.35232	10.6124	7.45432	8.25669	7.79273	7.91233	11.3541	10.2157	9.58573	9.10683	8.98085	8.3785	G7	12227104	12235425	2431	protein_coding	PF02913:FAD linked oxidases, C-terminal domain|PF01565:FAD binding domain
Soluble solid content	MLM Hotspot with γ-dodecalactone	PRUPE.7G088900	8.01108	6.23351	5.65697	6.4684	7.1684	6.50039	7.66304	7.46178	8.82188	7.68963	7.4897	8.26682	G7	12248599	12257464	3236	protein_coding	-
Soluble solid content	MLM Hotspot with γ-dodecalactone	PRUPE.7G089000	262.483	100.583	5.0488	1.01457	0.0578796	0.023555	97.7736	19.1069	18.7156	0.0947299	0	0.0241671	G7	12262744	12265739	1314	protein_coding	PF07859:alpha/beta hydrolase fold
Soluble solid content	MLM Hotspot with γ-dodecalactone	PRUPE.7G089100	5.19291	3.69039	2.80901	1.98983	0.862255	1.21816	3.89862	5.12726	3.08063	1.7553	1.23218	1.42861	G7	12267611	12269411	1041	protein_coding	-
Soluble solid content	MLM Hotspot with γ-dodecalactone	PRUPE.7G089300	14.1308	22.8009	28.0057	20.052	26.2657	25.3839	23.9368	26.0776	18.6554	22.7721	23.3102	21.6864	G7	12296588	12300677	2261	protein_coding	PF08472:Sucrose-6-phosphate phosphohydrolase C-terminal|PF05116:Sucrose-6F-phosphate phosphohydrolase
Soluble solid content	MLM Hotspot with γ-dodecalactone	PRUPE.7G089400	0.568274	1.63694	2.70781	3.11529	3.38592	3.02762	1.75059	2.00738	1.65784	3.29732	3.04669	2.14159	G7	12301767	12310607	4192	protein_coding	PF01593:Flavin containing amine oxidoreductase
Soluble solid content	MLM Hotspot with γ-dodecalactone	PRUPE.7G089600	1.6531	1.24332	2.07099	3.14803	5.56738	5.21223	1.22162	1.40749	1.44658	4.00093	4.60092	8.37417	G7	12322567	12329354	3145	protein_coding	PF13833:EF-hand domain pair|PF13499:EF-hand domain pair|PF00069:Protein kinase domain
Soluble solid content	MLM Hotspot with γ-dodecalactone	PRUPE.7G089700	0.884066	1.18649	2.90882	2.00595	2.98405	2.75798	1.11861	5.48566	3.18728	3.9862	3.87266	1.92303	G7	12339663	12345635	2695	protein_coding	-
Soluble solid content	MLM	PRUPE.7G147100	22.7531	21.2908	13.3411	10.9312	11.9657	9.93609	19.8339	19.3677	16.8092	13.1428	10.421	10.5977	G7	16008373	16014343	3498	protein_coding	PF12315:Protein of unknown function (DUF3633)|PF00412:LIM domain
Soluble solid content	MLM	PRUPE.7G147200	1.53484	1.22815	2.14912	2.91184	2.53309	3.3486	1.08604	1.30175	1.36722	2.20547	2.92452	3.20055	G7	16014621	16017206	2586	protein_coding	PF12854:PPR repeat|PF13041:PPR repeat family
Soluble solid content	MLM	PRUPE.7G147600	10.5642	4.00168	3.93541	4.28935	3.22106	2.60155	4.09243	5.55043	5.19683	3.51356	3.86272	5.13829	G7	16028825	16032025	2183	protein_coding	PF00069:Protein kinase domain
Soluble solid content	MLM	PRUPE.7G147700	28.5402	18.3973	27.8782	23.3524	16.5648	17.4148	18.1791	37.956	27.2973	22.4007	22.9802	25.2296	G7	16032026	16033695	685	protein_coding	PF05562:Cold acclimation protein WCOR413
Soluble solid content	MLM	PRUPE.7G147800	8.81811	5.25685	2.12413	3.96239	1.51225	0.788662	8.02134	3.04085	2.05588	4.95519	1.37014	0.994063	G7	16039028	16039603	576	protein_coding	PF13499:EF-hand domain pair|PF13833:EF-hand domain pair
Soluble solid content	MLM	PRUPE.7G147900	11.3116	1.28153	0.0865538	0.00787382	0.00877109	0	0.915244	0.924359	0.519094	0.0199253	0	0.00929067	G7	16044969	16048705	1709	protein_coding	PF04193:PQ loop repeat
Soluble solid content	MLM	PRUPE.7G148000	1.08204	0.987701	0.437773	0.33624	0.171843	0.0455273	1.49068	0.447529	0.457927	0.372275	0.117404	0.145452	G7	16052468	16054089	1622	protein_coding	PF01501:Glycosyl transferase family 8
Soluble solid content	MLM	PRUPE.7G148100	23.0029	17.3654	16.0854	13.6504	16.4135	15.6423	16.589	9.3948	9.20895	12.8106	15.6151	20.9596	G7	16060029	16061805	1777	protein_coding	PF13920:Zinc finger, C3HC4 type (RING finger)
Soluble solid content	MLM	PRUPE.7G148200	8.12447	2.4414	12.7486	33.4639	32.7855	44.8706	2.20478	4.96145	5.55607	34.4261	46.7091	100.789	G7	16065055	16067415	2361	protein_coding	PF01151:GNS1/SUR4 family
Soluble solid content	MLM	PRUPE.7G148300	4.09646	11.2748	160.121	263.917	236.617	173.902	12.4946	6.7416	9.69006	279.993	228.669	418.266	G7	16070629	16073532	1809	protein_coding	PF04678:Mitochondrial calcium uniporter
Soluble solid content	MLM	PRUPE.7G148400	1.06506	1.04501	2.26266	3.60225	3.21725	2.83312	1.44998	0.829172	1.14179	3.65323	4.75643	3.34634	G7	16077003	16080093	2573	protein_coding	-
Soluble solid content	MLM	PRUPE.7G148500	6.07551	2.39681	7.48966	5.16838	9.50739	8.90654	2.4708	2.047	2.58795	5.37094	5.85055	5.579	G7	16080565	16084526	3962	protein_coding	PF05055:Protein of unknown function (DUF677)
Soluble solid content	MLM	PRUPE.7G148600	29.3492	22.9366	83.6733	80.2308	132.566	107.971	26.6545	20.7773	20.2417	84.6765	83.4992	107.877	G7	16085726	16088125	2400	protein_coding	PF00348:Polyprenyl synthetase
Soluble solid content	MLM	PRUPE.7G148700	1.81191	2.40756	3.12433	3.68432	4.33887	4.06406	2.21695	3.43417	2.16091	4.52941	5.06872	5.53063	G7	16088347	16092914	2964	protein_coding	PF03345:Oligosaccharyltransferase 48 kDa subunit beta
Soluble solid content	MLM	PRUPE.7G148800	105.475	68.5931	68.6208	69.6155	69.492	77.6053	66.1153	70.3305	70.3885	56.043	67.1472	82.1754	G7	16093446	16096677	2025	protein_coding	PF00179:Ubiquitin-conjugating enzyme
Soluble solid content	MLM	PRUPE.7G148900	11.2508	17.4306	38.0723	34.7879	40.2241	28.4555	18.7276	11.734	16.1296	44.5207	38.1048	35.4381	G7	16096653	16099920	2125	protein_coding	PF07690:Major Facilitator Superfamily
Soluble solid content	MLM	PRUPE.7G149000	39.1648	28.1053	57.1847	47.0453	48.6028	23.6733	38.9611	34.2396	34.8409	42.0923	30.3167	36.5793	G7	16103928	16106834	2226	protein_coding	PF05687:BES1/BZR1 plant transcription factor, N-terminal
Soluble solid content	MLM	PRUPE.7G149100	21.5935	7.06253	8.58967	12.1423	15.659	9.97951	13.7055	20.7908	18.3946	16.2962	9.03664	6.18688	G7	16109213	16111224	1924	protein_coding	PF00201:UDP-glucoronosyl and UDP-glucosyl transferase
Soluble solid content	MLM	PRUPE.7G149300	183.667	173.075	167.241	180.919	207.468	201.345	220.275	182.103	191.925	178.312	153.581	217.182	G7	16118434	16125112	2473	protein_coding	PF01321:Creatinase/Prolidase N-terminal domain|PF00557:Metallopeptidase family M24|PF16189:Creatinase/Prolidase N-terminal domain|PF16188:C-terminal region of peptidase_M24
Soluble solid content	MLM	PRUPE.7G149400	113.809	82.3893	51.5795	46.5473	83.8478	71.7284	84.0171	64.3905	62.6034	60.262	54.6766	77.9763	G7	16126448	16128466	1247	protein_coding	PF03358:NADPH-dependent FMN reductase
Soluble solid content	MLM	PRUPE.7G149500	1.22713	1.27906	0.861706	0.566582	1.25207	1.06889	0.555697	0.345626	1.12561	0.625418	0.407447	0.744696	G7	16127201	16127491	291	protein_coding	-
Soluble solid content	MLM	PRUPE.7G149600	48.2262	38.9333	26.8319	27.1496	27.3057	24.881	36.6825	38.0507	34.0395	24.7063	20.3473	19.2569	G7	16129597	16131495	941	protein_coding	PF01423:LSM domain
Soluble solid content	MLM	PRUPE.7G149700	3.20113	2.47807	1.90834	3.15628	63.9079	40.8096	4.11594	7.51869	5.30677	24.1641	36.8727	70.2269	G7	16139248	16141220	1061	protein_coding	PF00046:Homeobox domain
Soluble solid content	MLM	PRUPE.7G150000	0.683126	1.36634	1.20982	0.843097	0.781171	0.250943	1.2226	0.416762	0.319743	0.426049	0.197611	0.053157	G7	16165972	16168820	2849	protein_coding	-
Soluble solid content	MLM	PRUPE.7G150100	1.3846	0.284677	0.485157	0.448172	0.462899	0.131003	0.0714132	0.177189	0.180674	0.198597	0.171684	0.914087	G7	16171627	16173775	2149	protein_coding	-
Soluble solid content	MLM	PRUPE.7G150200	0.243955	0.485783	0.123014	0.0763341	0.1232	0.0231672	0.470827	0.0904091	0.217526	0.119925	0.06314	0.0154004	G7	16174158	16175188	1031	protein_coding	-
Soluble solid content	MLM	PRUPE.7G150300	0.40809	0.442164	0.576972	0.477634	0.226585	0.099642	0.387144	0.696992	0.566129	0.660356	0.351023	0.201419	G7	16176957	16179749	2793	protein_coding	-
Soluble solid content	MLM	PRUPE.7G150400	16.3852	10.4233	1.93098	1.53138	0.529641	0.233798	6.45885	2.87262	2.15476	0.710151	0.345198	0.0950102	G7	16187470	16191011	3542	protein_coding	-
Soluble solid content	MLM	PRUPE.7G150600	0.583331	0.658918	0.0875064	0.00618365	0.0143653	0.0345018	0.260346	0.157357	0.137921	0.0171627	0.0152239	0.0305068	G7	16199256	16204995	1820	protein_coding	PF07714:Protein tyrosine kinase
Soluble solid content	FarmCPU	PRUPE.7G215300	30.4321	49.1265	43.2404	41.6585	36.706	37.1101	57.0181	43.4272	44.2889	42.4902	32.1213	33.8401	G7	19492406	19495983	1739	protein_coding	PF01546:Peptidase family M20/M25/M40|PF07687:Peptidase dimerisation domain
Soluble solid content	FarmCPU	PRUPE.7G215500	0.350795	0.622958	0.788347	0.577124	0.905374	1.74795	0.121844	0.033979	0.788894	0.239267	0.184414	0.0955764	G7	19507170	19509550	2055	protein_coding	-
Soluble solid content	FarmCPU	PRUPE.7G215600	75.8939	107.408	153.103	142.809	199.539	200.257	104.815	106.49	99.6429	154.193	169.393	268.846	G7	19517707	19520988	1827	protein_coding	PF03357:Snf7
Soluble solid content	FarmCPU	PRUPE.7G215700	1.02966	1.02832	0.934625	1.19437	0.402528	0.301281	0.584583	0.662112	0.692566	1.00749	0.0854412	0.159082	G7	19521773	19522749	885	protein_coding	-
Soluble solid content	FarmCPU	PRUPE.7G215800	1.62673	2.56466	3.27273	2.61891	4.10125	4.17823	1.96691	4.4715	3.65134	3.82381	4.43732	3.11628	G7	19523124	19525828	1397	protein_coding	PF03962:Mnd1 family
Soluble solid content	FarmCPU	PRUPE.7G215900	3.42083	6.08269	3.6346	1.02316	0.553249	0.316145	7.62651	2.36248	4.35707	1.88626	0.809024	0.819883	G7	19526481	19531178	3178	protein_coding	PF13855:Leucine rich repeat|PF07714:Protein tyrosine kinase|PF12819:Carbohydrate-binding protein of the ER
Soluble solid content	FarmCPU	PRUPE.7G216200	10.3545	7.26405	1.8744	1.08492	0.608336	0.521438	3.91495	1.59938	2.54815	0.552716	0.587663	0.104622	G7	19540083	19541295	1213	protein_coding	PF00642:Zinc finger C-x8-C-x5-C-x3-H type (and similar)
Soluble solid content	FarmCPU	PRUPE.7G216300	3.86873	0.642795	0	0.0474204	3.21109	2.69855	1.42167	0.00735103	0.0416336	0.354494	1.16049	57.169	G7	19553809	19556347	1643	protein_coding	PF05153:Myo-inositol oxygenase
Soluble solid content	FarmCPU	PRUPE.7G216400	19.768	28.0767	24.649	20.9349	25.669	21.423	29.3811	20.9356	21.7704	22.6946	21.8008	23.2239	G7	19557210	19566226	5577	protein_coding	-
Soluble solid content	FarmCPU	PRUPE.7G216500	9.10887	8.60735	15.7977	13.7041	17.2738	18.377	11.67	13.0067	11.2756	16.3648	17.0865	16.1098	G7	19568932	19572698	2604	protein_coding	PF01019:Gamma-glutamyltranspeptidase
Soluble solid content	FarmCPU	PRUPE.7G216600	8.63366	12.1406	13.0917	18.8312	20.3093	24.0114	10.147	11.4647	12.7841	17.8101	21.3138	24.1634	G7	19571889	19574255	1220	protein_coding	PF01217:Clathrin adaptor complex small chain
Soluble solid content	FarmCPU	PRUPE.7G216900	21.9941	23.6754	59.7886	84.7644	94.5243	86.0437	23.2796	44.6478	39.1441	85.5108	85.6252	111.24	G7	19582353	19586581	2207	protein_coding	PF00675:Insulinase (Peptidase family M16)|PF05193:Peptidase M16 inactive domain
Soluble solid content	FarmCPU	PRUPE.7G217000	0.765632	0.674998	0.72771	0.635452	0.477743	0.324549	1.00899	0.794801	0.847628	0.637331	0.325859	0.209806	G7	19589218	19594698	3220	protein_coding	PF02365:No apical meristem (NAM) protein
Soluble solid content	FarmCPU	PRUPE.7G217100	66.8398	53.5838	45.1942	47.0363	52.5932	50.1204	58.0006	62.4013	63.1174	52.8474	44.8828	49.8734	G7	19598547	19601520	1843	protein_coding	-
Soluble solid content	FarmCPU	PRUPE.7G217200	0.475389	1.08667	1.43024	3.27093	1.17658	0.935689	1.58135	1.10196	1.61283	2.00024	1.79387	1.25609	G7	19604024	19605688	1665	protein_coding	PF08263:Leucine rich repeat N-terminal domain|PF13855:Leucine rich repeat
Soluble solid content	FarmCPU	PRUPE.7G217300	59.5715	28.3629	17.2352	14.1559	14.8216	14.8126	30.2042	26.2492	18.1612	17.1195	13.8332	19.2857	G7	19605689	19608380	1446	protein_coding	PF03767:HAD superfamily, subfamily IIIB (Acid phosphatase)
Soluble solid content	FarmCPU	PRUPE.7G217400	6.4886	2.57652	1.72946	2.33816	8.71081	9.22008	3.72133	6.21852	1.88724	5.12224	5.36843	14.7018	G7	19608598	19611514	1935	protein_coding	PF06219:Protein of unknown function (DUF1005)
Soluble solid content	FarmCPU	PRUPE.7G217500	11.7455	11.2044	9.55247	7.21974	7.91736	8.06888	11.0235	8.91668	9.28825	8.73711	7.67349	16.8268	G7	19615293	19618620	1276	protein_coding	PF04511:Der1-like family
Soluble solid content	FarmCPU	PRUPE.7G217700	299.766	279.761	317.474	364.993	410.94	489.15	272.009	302.621	347.354	339.678	453.382	430.614	G7	19621619	19622829	871	protein_coding	PF00235:Profilin
Soluble solid content	FarmCPU	PRUPE.7G217800	1.7708	2.79081	3.78877	3.22476	2.50388	2.51796	2.92616	2.79463	1.95697	4.69981	3.35718	2.56162	G7	19623178	19627550	2762	protein_coding	PF07983:X8 domain|PF00332:Glycosyl hydrolases family 17
Soluble solid content	FarmCPU	PRUPE.7G217900	42.936	27.9212	11.344	7.58513	9.32857	7.69956	25.4834	18.1384	13.4521	9.44487	7.4846	8.83891	G7	19628644	19631772	1538	protein_coding	PF00069:Protein kinase domain
Soluble solid content	FarmCPU	PRUPE.7G218000	323.558	97.9508	5.22699	4.02934	5.98205	1.88986	72.6439	45.13	26.968	5.59263	2.52348	6.9717	G7	19633250	19634978	1618	protein_coding	-
Soluble solid content	FarmCPU	PRUPE.7G218100	21.7032	20.8681	22.9419	23.8371	27.279	28.5334	23.3005	28.142	22.6298	27.0343	25.7778	23.7235	G7	19634706	19640909	2540	protein_coding	PF03485:Arginyl tRNA synthetase N terminal domain|PF05746:DALR anticodon binding domain|PF00750:tRNA synthetases class I (R)
Soluble solid content	FarmCPU	PRUPE.7G218200	1376.48	887.193	277.808	225.776	125.17	80.7994	823.543	611.887	428.1	155.573	50.7995	56.6618	G7	19644253	19644713	461	protein_coding	-
Soluble solid content	FarmCPU	PRUPE.7G218300	15.7079	17.719	14.4192	15.606	17.7539	15.8303	19.113	15.2609	14.0303	15.9544	12.9881	14.6813	G7	19644833	19648734	2491	protein_coding	PF04389:Peptidase family M28|PF02225:PA domain|PF04253:Transferrin receptor-like dimerisation domain
Soluble solid content	FarmCPU	PRUPE.7G218500	2.22193	3.48876	1.17837	1.60245	0.592754	0.267018	4.00416	2.5642	2.83122	1.21173	0.626115	0.0892837	G7	19654234	19656518	2022	protein_coding	PF13178:Protein of unknown function (DUF4005)
Soluble solid content	FarmCPU	PRUPE.7G218600	0.49003	0.991256	0.732616	0.942145	0.291363	0.0919075	0.69564	1.4645	1.30202	0.793475	0.352788	0.238726	G7	19664379	19666516	2138	protein_coding	PF01554:MatE
Soluble solid content	FarmCPU	PRUPE.7G218700	1.96407	1.22447	1.2583	1.67656	0.639453	0.325148	1.26548	1.24685	1.27002	0.426768	0.50154	0.10669	G7	19673983	19675427	923	protein_coding	-
Soluble solid content	FarmCPU	PRUPE.7G218800	27.5361	38.3754	83.5646	89.8351	117.329	120.609	36.7765	39.2553	45.4355	90.9227	91.6402	139.912	G7	19677704	19682250	2293	protein_coding	PF03727:Hexokinase|PF00349:Hexokinase
Soluble solid content	FarmCPU	PRUPE.7G218900	0.284259	0.156968	0.427414	0.0696846	0.342757	0.261433	0.230624	0.0885911	0.104601	0.234487	0.209482	0.435178	G7	19682272	19685737	3344	protein_coding	PF13855:Leucine rich repeat|PF00069:Protein kinase domain
Soluble solid content	FarmCPU	PRUPE.7G219000	12.9458	12.4675	9.86567	7.39778	6.77726	6.33983	11.3406	9.92317	9.57448	6.81637	6.69784	6.34911	G7	19688371	19691726	2986	protein_coding	-
Soluble solid content	FarmCPU	PRUPE.7G219100	18.7728	17.6778	3.04715	2.32322	2.73314	1.70762	6.94245	3.54912	4.19264	0.778869	0.729997	10.4031	G7	19691713	19695629	3798	protein_coding	PF13855:Leucine rich repeat|PF00069:Protein kinase domain
Soluble solid content	FarmCPU	PRUPE.7G219300	11.7919	2.96388	0.364071	0.156857	0.442199	0.375881	2.66846	3.74675	1.94474	0.255172	0.217667	1.0118	G7	19698974	19701452	2479	protein_coding	PF13855:Leucine rich repeat
