# Supplementary material for: Multiple-statistical genome-wide association analysis and genomic prediction of fruit aroma and agronomic traits in peaches
Source: Hortic Res. 2023 May 31;10(7):uhad117. doi: 10.1093/hr/uhad117 (PMC10419450; doi:10.1093/hr/uhad117)
Supplement: Web_Material_uhad117 [file web_material_uhad117.zip › Table_S4.xlsx]

## Sheet: Table S4
Model	Traits	SNP	Chromosome	Position	P.value	MAF
Blink	β-ionone	rs13380	1	8131462	2.86029e-07	0.282895
Blink	β-ionone	rs140297	3	8136098	3.53545e-08	0.0592105
Blink	β-ionone	rs194397	4	13803859	3.27706e-08	0.388158
FarmCPU	Linalool	rs135608	3	4989391	5.63e-11	0.135762
Blink	Linalool	rs172271	4	1328075	5.09e-10	0.443709
MLMM	Linalool	rs172271	4	1328075	5.21e-08	0.443709
FarmCPU	Linalool	rs27923	1	18127098	1.75e-07	0.311258
FarmCPU	Linalool	rs348537	8	13501777	1.34e-07	0.450331
Blink	cis-3-hexenyl acetate	rs232930	5	14337764	1.02403e-07	0.0592105
Blink	cis-3-hexenyl acetate	rs38428	1	25987252	3.39835e-11	0.243421
Blink	cis-3-hexenyl acetate	rs76610	2	514845	1.99478e-08	0.0361842
FarmCPU	cis-3-hexenyl acetate	rs120851	2	27731992	3.21824e-07	0.226974
FarmCPU	cis-3-hexenyl acetate	rs232930	5	14337764	2.62449e-08	0.0592105
FarmCPU	cis-3-hexenyl acetate	rs339125	8	5647539	3.20354e-09	0.378289
Blink	γ-hexalactone	rs153177	3	19257269	5.84819e-10	0.313291
FarmCPU	γ-hexalactone	rs216755	5	3701170	1.13462e-09	0.386076
Blink	γ-octalactone	rs80275	2	2721214	2.49289e-09	0.0379747
FarmCPU	γ-octalactone	rs129575	3	1875785	3.82967e-08	0.496835
Blink	γ-decalactone	rs258652	6	10506244	2.84556e-10	0.43865
Blink	γ-decalactone	rs30260	1	19849847	3.31958e-07	0.0646259
FarmCPU	γ-decalactone	rs155397	3	20551355	2.73105e-09	0.453988
FarmCPU	γ-decalactone	rs186987	4	9220208	1.90572e-09	0.141104
FarmCPU	γ-decalactone	rs204152	4	21525434	2.28409e-08	0.236196
FarmCPU	γ-decalactone	rs225345	5	10034411	4.57094e-08	0.355828
FarmCPU	γ-decalactone	rs229756	5	12655179	3.16791e-08	0.150307
FarmCPU	γ-decalactone	rs258335	6	10325269	5.99401e-08	0.214724
FarmCPU	γ-decalactone	rs275188	6	22134349	5.0752e-10	0.119632
FarmCPU	γ-decalactone	rs305976	7	9312407	1.06158e-13	0.377301
FarmCPU	γ-decalactone	rs35601	1	24016564	1.72382e-10	0.190184
FarmCPU	γ-decalactone	rs80116	2	2663753	1.44837e-07	0.0184049
Blink	γ-dodecalactone	rs112565	2	23240256	5.64996e-10	0.037415
FarmCPU	γ-dodecalactone	rs112565	2	23240256	1.36512e-13	0.037415
FarmCPU	γ-dodecalactone	rs145588	3	13200903	1.3095e-13	0.0136054
FarmCPU	γ-dodecalactone	rs148629	3	16016977	7.34123e-09	0.0102041
FarmCPU	γ-dodecalactone	rs15775	1	9541790	1.98518e-07	0.00340136
FarmCPU	γ-dodecalactone	rs310884	7	12459700	2.13092e-08	0.129252
FarmCPU	γ-dodecalactone	rs32819	1	22086128	1.11101e-07	0.0306122
FarmCPU	γ-dodecalactone	rs8116	1	4608645	8.63234e-12	0.00340136
MLMM	γ-dodecalactone	rs100551	2	16345212	8.0124e-11	0.0782313
MLMM	γ-dodecalactone	rs21354	1	13227022	1.13665e-12	0.0136054
MLMM	γ-dodecalactone	rs269163	6	17747798	2.14942e-10	0.0544218
Blink	δ-decalactone	rs42799	1	28509583	8.72685e-08	0.208333
FarmCPU	δ-decalactone	rs42799	1	28509583	4.6315e-08	0.208333
