# Supplementary material for: Multiple-statistical genome-wide association analysis and genomic prediction of fruit aroma and agronomic traits in peaches
Source: Hortic Res. 2023 May 31;10(7):uhad117. doi: 10.1093/hr/uhad117 (PMC10419450; doi:10.1093/hr/uhad117)
Supplement: Web_Material_uhad117 [file web_material_uhad117.zip › Table_S5.xlsx]

## Sheet: β-ionone
Trait	Model	gene.id	Correlation with phenotype value	JC_1	JC_2	JC_3	JC_4	JC_5	JC_6	HH_1	HH_2	HH_3	HH_4	HH_5	HH_6	gene_chr	gene_start	gene_end	gene_length	gene_biotype	gene_description
β-ionone	Blink	PRUPE.1G100900	0.775051	60.8514	49.8306	37.25	38.779	33.4807	32.9497	46.8857	56.7231	42.9932	39.8665	35.3824	35.38	G1	8037970	8039709	1561	protein_coding	PF01370:NAD dependent epimerase/dehydratase family
β-ionone	Blink	PRUPE.1G101100	0.17931	118.367	58.2521	39.9735	41.1076	77.2016	70.0476	57.9115	56.8298	51.0631	44.5371	36.9454	100.5	G1	8054331	8057727	1509	protein_coding	PF03476:MOSC N-terminal beta barrel domain|PF03473:MOSC domain
β-ionone	Blink	PRUPE.1G101200	-0.726519	0.962754	0.632702	0.966251	1.9934	2.46911	3.65847	0.622852	0.638778	0.85576	1.4875	2.01191	1.86175	G1	8060737	8064284	3548	protein_coding	PF14432:DYW family of nucleic acid deaminases|PF13041:PPR repeat family
β-ionone	Blink	PRUPE.1G101300	-0.529608	19.0522	11.1145	12.7546	22.6276	20.5102	20.3909	10.5069	16.4779	17.3648	15.5095	14.8352	17.6188	G1	8064438	8066259	1329	protein_coding	PF08293:Mitochondrial ribosomal subunit S27
β-ionone	Blink	PRUPE.1G101500	0.875635	36.2127	45.1983	34.9519	29.2372	20.665	18.1063	52.0988	39.6401	44.0249	24.3793	25.1702	17.5648	G1	8078426	8087002	2953	protein_coding	PF00856:SET domain
β-ionone	Blink	PRUPE.1G101700	0.769807	26.708	24.5738	13.6726	7.72585	6.54992	3.83269	20.0977	16.0777	19.8623	5.28189	4.03194	17.2444	G1	8120954	8125826	4240	protein_coding	-
β-ionone	Blink	PRUPE.1G101800	0.836879	2.29122	1.82259	1.82305	1.35813	1.02715	1.21932	2.44712	2.41841	1.89623	1.35785	1.61266	1.73487	G1	8122832	8135752	7039	protein_coding	PF13424:Tetratricopeptide repeat|PF15044:Mitochondrial function, CLU-N-term|PF12807:Translation initiation factor eIF3 subunit 135
β-ionone	Blink	PRUPE.1G101900	0.807929	36.5919	16.8262	3.54062	2.74554	0.811245	0.520453	18.255	11.2303	6.34437	1.66896	0.565482	0.142076	G1	8141924	8142682	665	protein_coding	-
β-ionone	Blink	PRUPE.1G102000	-0.407122	6.1997	6.60886	6.33781	7.53908	7.71521	10.3022	7.78194	6.22817	6.01786	6.65281	10.336	7.21436	G1	8142683	8146247	2038	protein_coding	-
β-ionone	Blink	PRUPE.1G102100	0.83321	45.2265	37.827	23.3551	22.2177	21.3282	18.8386	36.3162	23.8823	22.0973	20.7929	11.0798	11.4083	G1	8146558	8148953	864	protein_coding	PF01632:Ribosomal protein L35
β-ionone	Blink	PRUPE.1G102200	0.585903	7.10298	2.4314	0.857209	0.754274	1.73367	1.49721	2.60432	3.31204	2.72267	1.46569	0.824708	2.15072	G1	8148988	8150118	1131	protein_coding	-
β-ionone	Blink	PRUPE.1G102300	0.805718	38.8168	30.1333	12.227	10.6696	23.5343	16.6716	30.2298	27.0096	22.5698	13.7254	10.2469	14.6836	G1	8151598	8156819	2636	protein_coding	-
β-ionone	Blink	PRUPE.1G102400	-0.430134	14.8433	13.721	12.6629	11.0776	17.3936	19.6539	14.1396	13.2544	12.842	14.1387	19.0347	26.3242	G1	8159583	8168714	4835	protein_coding	PF10377:Autophagy-related protein 11|PF04108:Autophagy protein Apg17
β-ionone	Blink	PRUPE.1G102500	0.763243	3.34858	1.60691	1.044	0.995853	0.616072	0.367343	1.9174	1.99832	1.66475	1.31047	0.761582	0.562308	G1	8187231	8197287	4100	protein_coding	PF06241:Castor and Pollux, part of voltage-gated ion channel
β-ionone	Blink	PRUPE.1G102600	-0.81793	27.7966	38.1668	68.4625	108.076	101.578	89.5649	39.2623	65.5268	62.7469	91.0986	89.4584	66.3103	G1	8204490	8214876	1630	protein_coding	PF00291:Pyridoxal-phosphate dependent enzyme
β-ionone	Blink	PRUPE.1G102800	0.880822	1.48842	1.74054	1.23588	0.963137	0.960859	0.473942	1.78801	1.7365	1.41987	1.01429	0.772081	1.0358	G1	8212786	8213570	785	protein_coding	-
β-ionone	Blink	PRUPE.1G103000	-0.248317	4.71904	3.14381	9.5609	5.41905	6.01409	7.4827	4.58373	9.39949	12.4615	5.12412	5.29366	8.93331	G1	8228565	8232618	2912	protein_coding	PF05184:Saposin-like type B, region 1|PF00026:Eukaryotic aspartyl protease|PF03489:Saposin-like type B, region 2
β-ionone	Blink Hotspot with soluble solid content	PRUPE.3G103200	0.855056	17.9059	20.8858	12.3618	8.845	3.82012	4.0725	21.9881	5.92796	4.45945	4.3156	2.09397	0	G3	8097111	8098590	1018	protein_coding	-
β-ionone	Blink Hotspot with soluble solid content	PRUPE.3G103300	0.309395	6.82394	5.25497	4.79294	4.54321	3.43715	4.52823	4.73152	4.40645	4.79299	4.9095	4.22165	6.01169	G3	8108269	8112617	1356	protein_coding	PF06699:GPI biosynthesis protein family Pig-F
β-ionone	Blink Hotspot with soluble solid content	PRUPE.3G103400	0.271575	0	0.037751	0	0	0	0	0	0	0	0	0	0	G3	8134236	8135336	1101	protein_coding	-
β-ionone	Blink Hotspot with soluble solid content	PRUPE.3G103500	0.324637	0.795243	0.976531	0.827736	0.493923	0.273645	0.380512	0.818137	2.9579	2.68771	0.423288	0.616138	0.711387	G3	8139410	8146080	4176	protein_coding	-
β-ionone	Blink Hotspot with soluble solid content	PRUPE.3G103600	-0.217828	20.1405	23.0174	15.7392	17.6503	26.248	31.5392	23.2672	18.5606	21.4051	18.4691	20.4579	30.6183	G3	8153188	8156245	2959	protein_coding	-
β-ionone	Blink Hotspot with soluble solid content	PRUPE.3G103700	0.932504	183.969	152.175	27.53	19.7548	30.2069	24.4945	166.499	140.809	63.0291	22.1487	14.3696	19.206	G3	8155785	8160858	2718	protein_coding	-
β-ionone	Blink Hotspot with soluble solid content	PRUPE.3G103900	0.748028	2.69076	6.91046	5.20936	4.58625	0.211379	0.00558071	6.93428	4.11469	5.11166	1.1366	0.0741125	0.00648627	G3	8179596	8182294	2140	protein_coding	PF14543:Xylanase inhibitor N-terminal|PF14541:Xylanase inhibitor C-terminal
β-ionone	Blink Hotspot with soluble solid content	PRUPE.3G104000	-0.387137	1.8674	2.3088	2.11986	3.04292	2.3665	2.11189	2.07226	2.00932	2.91632	2.56516	2.55124	1.97589	G3	8182329	8187137	2980	protein_coding	PF03092:BT1 family
β-ionone	Blink Hotspot with soluble solid content	PRUPE.3G104100	0.844438	5.64581	6.72728	2.9716	1.45818	1.90924	1.32908	6.60466	2.25619	1.89826	2.94281	1.60741	1.75802	G3	8204233	8207634	1818	protein_coding	PF00847:AP2 domain
β-ionone	Blink Hotspot with soluble solid content	PRUPE.3G104300	-0.385517	2.02594	3.47439	3.58041	4.39435	3.62481	4.01462	3.63031	4.30476	4.43384	3.83904	5.21106	3.10448	G3	8228678	8234777	5504	protein_coding	-
β-ionone	Blink	PRUPE.4G218300	0.385214	91.9106	6.37278	0.516269	0.137175	0.0882739	0.0512864	2.14066	0.2283	0.0360949	0.0111478	0.0148327	0.106169	G4	13724337	13725270	934	protein_coding	PF04885:Stigma-specific protein, Stig1
β-ionone	Blink	PRUPE.4G218800	-0.318859	6.95374	5.61754	9.21937	9.30418	9.37666	9.32221	5.11578	6.41473	7.73456	6.04779	4.65413	4.98058	G4	13761822	13765117	1172	protein_coding	PF01168:Alanine racemase, N-terminal domain
β-ionone	Blink	PRUPE.4G219000	-0.591401	1.64106	3.49584	2.26233	4.86233	5.08951	6.12204	4.17266	2.54682	3.59984	5.03924	5.53742	4.24059	G4	13769471	13778642	4197	protein_coding	-
β-ionone	Blink	PRUPE.4G219100	0.230887	13.4128	10.0442	11.2169	8.75152	9.58815	9.86471	8.71458	7.5833	6.92048	8.3258	8.15191	8.52779	G4	13780011	13785169	2441	protein_coding	PF04078:Cell differentiation family, Rcd1-like
β-ionone	Blink	PRUPE.4G219200	0.538638	20.6446	21.6064	20.6796	23.1619	20.1798	19.5747	25.5108	26.5912	28.4841	19.0686	20.3066	17.0877	G4	13787080	13789315	1629	protein_coding	PF14709:double strand RNA binding domain from DEAD END PROTEIN 1|PF00636:Ribonuclease III domain
β-ionone	Blink	PRUPE.4G219300	-0.0141424	4.63888	5.60333	4.26828	3.00705	4.33959	6.79097	2.91135	2.74198	3.35885	3.04447	2.91038	2.0968	G4	13789348	13791624	1942	protein_coding	PF14709:double strand RNA binding domain from DEAD END PROTEIN 1|PF00035:Double-stranded RNA binding motif|PF00636:Ribonuclease III domain
β-ionone	Blink	PRUPE.4G219500	0.359421	4.05387	3.40785	0.98643	0.614742	0.99837	1.92695	0.690918	0.607721	0.959724	0.992619	0.425447	0.624948	G4	13794015	13798795	3596	protein_coding	-
β-ionone	Blink	PRUPE.4G219600	0.0317592	1.69106	2.7789	2.50083	3.177	1.19287	1.01505	1.01844	1.48489	1.72433	2.42242	1.30083	0.261036	G4	13799183	13801327	1780	protein_coding	PF00636:Ribonuclease III domain|PF00035:Double-stranded RNA binding motif|PF14709:double strand RNA binding domain from DEAD END PROTEIN 1
β-ionone	Blink	PRUPE.4G219700	0.228408	0.756397	1.71672	2.38819	2.09203	1.06369	0.49895	1.54845	1.34271	1.036	1.58018	0.974888	0.231121	G4	13807289	13809101	1078	protein_coding	PF00636:Ribonuclease III domain
β-ionone	Blink	PRUPE.4G220300	0.448029	123.246	16.756	0.955271	1.34755	16.2616	5.91944	12.1761	23.1563	16.6928	2.92944	5.81869	3.52259	G4	13839440	13840514	1075	protein_coding	PF05553:Cotton fibre expressed protein
β-ionone	Blink	PRUPE.4G220400	0.180976	4.93483	3.46708	3.33381	1.65245	2.05172	2.56759	0.0702123	0.154054	0.0760578	0.029425	0.0535823	0.0163754	G4	13842778	13848214	2461	protein_coding	PF05786:Condensin complex subunit 2
β-ionone	Blink	PRUPE.4G220500	-0.773402	3.06004	5.92527	7.19331	22.5602	37.2769	51.5653	6.57031	6.41155	6.6597	28.327	32.5377	45.0505	G4	13848366	13852385	2115	protein_coding	PF01145:SPFH domain / Band 7 family
β-ionone	Blink	PRUPE.4G220600	-0.202756	48.5939	42.6729	62.7087	51.2858	51.1877	44.0096	41.4631	71.3497	62.4839	50.6277	49.6623	64.2989	G4	13852982	13856922	1067	protein_coding	-
β-ionone	Blink	PRUPE.4G220700	-0.0321071	3.44449	2.58436	6.97311	2.35217	4.22222	2.0188	3.03888	3.75975	2.48538	3.68273	2.45354	4.11574	G4	13853683	13854944	1262	protein_coding	-
β-ionone	Blink	PRUPE.4G220800	-0.368379	67.473	122.151	88.6713	199.33	346.032	121.083	142.031	70.6587	83.4476	298.771	102.062	122.36	G4	13881721	13884906	2334	protein_coding	-
β-ionone	Blink	PRUPE.4G220900	0.501457	89.1823	51.3701	35.3175	55.941	47.7233	53.9763	51.0493	62.6969	48.5969	44.0622	38.4834	36.3053	G4	13886441	13886708	268	protein_coding	-
β-ionone	Blink	PRUPE.4G221000	-0.564816	3.24636	2.96557	2.68913	2.81158	3.21879	3.48115	2.40151	2.34885	2.79406	2.81933	3.26637	3.88852	G4	13887043	13891184	3274	protein_coding	PF13893:RNA recognition motif. (a.k.a. RRM, RBD, or RNP domain)
β-ionone	Blink	PRUPE.4G221100	-0.1247	20.298	19.0209	14.6012	16.3862	19.2601	23.0697	18.4852	17.9726	16.0404	17.8837	21.7675	18.3866	G4	13890919	13895083	1434	protein_coding	PF00899:ThiF family|PF00581:Rhodanese-like domain

## Sheet: Linalool
Trait	Model	gene.id	Correlation with phenotype value	JC_1	JC_2	JC_3	JC_4	JC_5	JC_6	HH_1	HH_2	HH_3	HH_4	HH_5	HH_6	gene_chr	gene_start	gene_end	gene_length	gene_biotype	gene_description
Linalool	Blink/MLMM	PRUPE.4G026200	-0.400879	12.5397	8.58577	9.91957	8.20188	8.85313	9.10642	7.81362	10.5382	10.8639	9.53068	10.0166	13.3753	G4	1225216	1228309	1680	protein_coding	PF00226:DnaJ domain
Linalool	Blink/MLMM	PRUPE.4G026400	0.507998	9.2493	19.0219	43.7078	53.3527	39.2025	40.9739	21.9712	33.5314	40.6896	41.436	33.2949	23.4204	G4	1236780	1238706	1714	protein_coding	PF03618:Kinase/pyrophosphorylase
Linalool	Blink/MLMM	PRUPE.4G026600	-0.0613845	17.0914	30.8073	6.74278	15.3985	16.3924	18.3011	14.6536	19.6115	18.8094	10.0388	10.0675	17.9904	G4	1239324	1242707	1902	protein_coding	-
Linalool	Blink/MLMM	PRUPE.4G026800	-0.172412	0.905831	1.10505	1.14699	1.12602	1.0191	0.285132	1.35991	1.11532	1.19972	1.78267	0.62724	0.0676239	G4	1250856	1251891	1036	protein_coding	PF03168:Late embryogenesis abundant protein
Linalool	Blink/MLMM	PRUPE.4G027000	-0.450756	0.286876	0.498632	0.469228	0.310602	0.25004	0.181392	0.498328	0.317748	0.453573	0.289209	0.220626	0.138075	G4	1254906	1255824	919	protein_coding	PF03168:Late embryogenesis abundant protein
Linalool	Blink/MLMM	PRUPE.4G027100	0.740375	3.82266	2.73382	3.47381	5.95745	4.87726	6.16699	2.94868	3.99579	3.54204	4.18069	4.23143	4.72177	G4	1255928	1258763	1383	protein_coding	PF00132:Bacterial transferase hexapeptide (six repeats)
Linalool	Blink/MLMM	PRUPE.4G027300	-0.558526	36.3938	33.0794	20.4182	11.9954	10.9228	8.65153	31.6055	30.5834	23.4445	10.4694	12.6475	65.0507	G4	1266235	1271530	2571	protein_coding	PF01657:Salt stress response/antifungal|PF07714:Protein tyrosine kinase
Linalool	Blink/MLMM	PRUPE.4G027700	-0.143121	0.616679	0.793092	0.196685	0.392651	0.492269	0.311789	0.639215	0.0735398	0.16594	0.320177	0.237728	3.08775	G4	1282528	1285955	2507	protein_coding	PF07714:Protein tyrosine kinase|PF01657:Salt stress response/antifungal
Linalool	Blink/MLMM	PRUPE.4G028100	-0.209914	2.92721	2.38827	0.372907	0.283386	0.588313	0.957274	0.95346	0.608245	0.605324	0.170802	0.163927	14.5499	G4	1320491	1321988	1498	protein_coding	PF01657:Salt stress response/antifungal
Linalool	Blink/MLMM	PRUPE.4G028200	-0.351697	22.4076	6.46346	1.38604	1.09785	1.67895	0.840655	3.08881	3.07719	2.82471	1.04241	1.08602	7.45601	G4	1325714	1329074	2777	protein_coding	PF01657:Salt stress response/antifungal|PF00069:Protein kinase domain
Linalool	Blink/MLMM	PRUPE.4G028600	-0.344176	11.4837	3.28943	0.0284152	0.383856	0.180871	0.393943	1.54037	0.752941	0.45068	0.15506	0.0411976	5.3384	G4	1336756	1337791	938	protein_coding	PF01657:Salt stress response/antifungal
Linalool	Blink/MLMM	PRUPE.4G029000	0.0104472	52.4069	33.762	35.3214	28.0347	36.3153	40.6041	28.6091	27.9695	29.1687	29.8751	33.1358	47.3408	G4	1352386	1355330	1489	protein_coding	PF00010:Helix-loop-helix DNA-binding domain
Linalool	Blink/MLMM	PRUPE.4G029100	-0.522628	1373.89	693.046	144.998	28.5207	18.2421	10.857	631.452	546.721	443.951	19.5663	27.8824	32.6626	G4	1355794	1357268	913	protein_coding	PF00085:Thioredoxin
Linalool	Blink/MLMM	PRUPE.4G029200	-0.0977586	2.05758	1.55819	3.71392	3.31485	3.33903	1.71341	1.41896	7.00724	4.71073	6.2513	3.68502	1.42111	G4	1357502	1362751	2990	protein_coding	PF00225:Kinesin motor domain
Linalool	Blink/MLMM	PRUPE.4G029300	-0.465844	1922.99	943.4	68.3578	7.72556	1.96242	0.714669	1042.99	497.187	312.403	10.556	7.34804	2.07474	G4	1365077	1366413	995	protein_coding	PF05757:Oxygen evolving enhancer protein 3 (PsbQ)
Linalool	Blink/MLMM	PRUPE.4G029400	-0.593115	24.238	21.5933	7.75024	9.84649	7.44683	6.54863	27.0552	21.6002	18.5442	8.41413	9.61206	8.50727	G4	1374611	1375801	1122	protein_coding	PF04504:Protein of unknown function, DUF573
Linalool	Blink/MLMM	PRUPE.4G029500	-0.239012	422.592	81.7815	37.9713	52.6359	63.1259	54.1981	64.0708	96.4108	83.1214	65.3414	48.2909	37.3919	G4	1377927	1378641	615	protein_coding	PF16211:C-terminus of histone H2A|PF00125:Core histone H2A/H2B/H3/H4
Linalool	Blink/MLMM	PRUPE.4G029600	-0.0568224	0.529002	0.732309	0.618133	0.816772	0.660219	0.453582	0.676029	0.70809	1.09519	1.03369	0.506736	0.152724	G4	1378642	1380095	1281	protein_coding	PF06749:Protein of unknown function (DUF1218)
Linalool	Blink/MLMM	PRUPE.4G029700	-0.513786	50.6171	38.3303	32.6399	30.9996	29.7513	33.6755	34.0199	38.7925	38.0074	29.9619	34.9882	34.3063	G4	1380339	1385702	2048	protein_coding	PF02679:(2R)-phospho-3-sulfolactate synthase (ComA)|PF01370:NAD dependent epimerase/dehydratase family
Linalool	Blink/MLMM	PRUPE.4G029900	0.0221163	0	0.0281759	0.0337062	0.0131787	0.0191286	0.00666082	0.0283028	0	0	0.00495339	0.00612803	0.0207607	G4	1390452	1393161	2102	protein_coding	PF01397:Terpene synthase, N-terminal domain|PF03936:Terpene synthase family, metal binding domain
Linalool	Blink/MLMM	PRUPE.4G030000	-0.521264	53.8859	69.943	59.4699	52.9636	52.5849	48.2406	64.6611	66.6115	69.8077	46.5387	56.0645	49.311	G4	1398399	1402709	2725	protein_coding	-
Linalool	Blink/MLMM	PRUPE.4G030200	0.467777	13.0459	16.2328	28.0067	20.9716	27.2118	27.7488	18.1893	18.3231	18.718	20.5119	27.9622	28.3991	G4	1406877	1412398	4890	protein_coding	PF01363:FYVE zinc finger
Linalool	Blink/MLMM	PRUPE.4G030300	0.514468	0.126676	0.163382	23.6957	13.096	20.9028	18.2611	0.15665	0.104418	0.220078	11.8738	12.378	25.2331	G4	1413599	1416201	1949	protein_coding	PF01397:Terpene synthase, N-terminal domain|PF03936:Terpene synthase family, metal binding domain
Linalool	Blink/MLMM	PRUPE.4G030400	0.311342	0.30218	23.5444	121.05	95.893	67.2222	32.6417	16.0335	65.3052	32.0116	62.2433	20.7403	4.60062	G4	1419829	1422386	2010	protein_coding	PF03936:Terpene synthase family, metal binding domain|PF01397:Terpene synthase, N-terminal domain
Linalool	Blink/MLMM	PRUPE.4G030500	0.569357	7.69193	4.45006	8.44427	14.5153	11.9648	21.5224	6.09916	8.19455	9.37822	11.8112	14.3367	16.3206	G4	1422491	1423669	1179	protein_coding	PF13041:PPR repeat family
Linalool	Blink/MLMM	PRUPE.4G030700	0.076207	8.65818	10.8361	17.0846	17.5101	11.2023	19.7297	13.0341	13.4458	16.9634	11.1968	18.3137	21.462	G4	1425760	1426843	845	protein_coding	PF04398:Protein of unknown function, DUF538
Linalool	Blink/MLMM	PRUPE.4G030800	-0.369424	41.3076	42.3807	31.2124	33.9031	30.5567	22.1904	44.7142	43.2809	26.3522	29.7433	28.113	21.6376	G4	1427558	1429125	1568	protein_coding	-
Linalool	FarmCPU	PRUPE.3G067800	-0.44413	35.2423	31.5053	28.7296	22.7384	25.7963	27.0539	36.222	29.2433	23.7111	25.6398	23.9606	28.4612	G3	4889883	4892783	1410	protein_coding	PF02826:D-isomer specific 2-hydroxyacid dehydrogenase, NAD binding domain|PF00389:D-isomer specific 2-hydroxyacid dehydrogenase, catalytic domain
Linalool	FarmCPU	PRUPE.3G067900	0.27881	15.1808	18.9114	31.1768	40.147	39.2394	48.3107	20.7456	22.9204	32.3625	43.6216	61.8517	69.4973	G3	4892844	4898104	2125	protein_coding	PF13848:Thioredoxin-like domain|PF00085:Thioredoxin
Linalool	FarmCPU	PRUPE.3G068000	-0.522414	21.7902	19.5325	9.12049	9.15112	4.92672	3.70622	19.8684	11.9524	14.8142	7.14263	4.23729	1.75811	G3	4898847	4901338	1759	protein_coding	-
Linalool	FarmCPU	PRUPE.3G068100	-0.398098	186.564	93.9408	3.05698	3.35859	1.36056	1.56776	71.5308	22.3839	15.9029	1.72743	0.95279	1.10615	G3	4909886	4911230	1238	protein_coding	-
Linalool	FarmCPU	PRUPE.3G068200	-0.497307	3.36487	3.28971	1.66489	2.11957	1.63615	0.933821	3.31754	2.13534	2.32079	2.72466	2.5504	0.944372	G3	4913774	4917695	2502	protein_coding	PF01925:Sulfite exporter TauE/SafE
Linalool	FarmCPU	PRUPE.3G068400	0.36114	0.447632	0.323212	0.783315	1.56073	0.910525	0.554266	0.567247	0.744717	1.13502	0.830685	0.805974	0.118388	G3	4925016	4930204	2791	protein_coding	PF01925:Sulfite exporter TauE/SafE
Linalool	FarmCPU	PRUPE.3G068600	-0.25267	29.2799	30.8125	19.8009	15.8292	14.0696	12.0694	22.7749	16.6817	12.5524	10.0008	7.53571	2.54131	G3	4936004	4936725	722	protein_coding	-
Linalool	FarmCPU	PRUPE.3G068700	0.23645	25.8094	22.904	19.9138	21.1837	29.0252	26.5881	22.9175	21.8347	18.8859	27.1733	29.8243	34.8466	G3	4937365	4941309	1143	protein_coding	PF00071:Ras family
Linalool	FarmCPU	PRUPE.3G068800	-0.215489	7.31255	6.17422	6.49926	5.87631	5.04309	5.85996	5.55557	4.07774	4.76723	6.15827	6.37392	9.71871	G3	4942585	4947436	2298	protein_coding	PF07714:Protein tyrosine kinase
Linalool	FarmCPU	PRUPE.3G068900	-0.340127	11.7464	10.1719	11.6631	9.04951	9.53704	9.44794	8.61626	10.5424	9.51859	9.01681	9.2047	10.307	G3	4982612	4990323	4744	protein_coding	PF00787:PX domain|PF08628:Sorting nexin C terminal|PF02194:PXA domain
Linalool	FarmCPU	PRUPE.3G069000	0.0145846	254.533	179.893	142.228	163.048	156.016	209.837	164.937	159.286	144.029	140.72	171.329	154.74	G3	4990805	4992109	834	protein_coding	-
Linalool	FarmCPU	PRUPE.3G069100	-0.0177778	0.0879803	0.370531	2.41252	0.899525	2.10635	2.5451	0.697161	3.95853	3.09756	2.0417	5.98197	2.21213	G3	4992445	4998398	3281	protein_coding	PF06733:DEAD_2|PF13307:Helicase C-terminal domain
Linalool	FarmCPU	PRUPE.3G069200	-0.279647	0.409257	0.486546	0.450798	0.605343	0.152773	0.0813302	0.492669	0.36984	0.362871	0.19846	0.0498945	0.0176484	G3	4999207	5000741	1535	protein_coding	-
Linalool	FarmCPU	PRUPE.3G069400	0.524833	3.45569	6.51218	16.9478	23.554	24.295	22.1236	7.85429	9.4385	8.9735	25.574	32.0683	23.2711	G3	5005337	5011443	2926	protein_coding	PF00225:Kinesin motor domain
Linalool	FarmCPU	PRUPE.3G069500	-0.425512	1.48926	0.717468	0.722209	0.599647	0.582122	0.241433	1.02036	0.689431	0.822256	0.300202	0.308209	0.569324	G3	5018520	5019944	1425	protein_coding	PF01680:SOR/SNZ family
Linalool	FarmCPU	PRUPE.3G069700	-0.263239	0.37579	1.0578	0.465658	0.451643	0.253866	0.273543	0.963123	0.175147	0.242875	0.413836	0.213115	0.12365	G3	5024382	5027561	1823	protein_coding	PF00153:Mitochondrial carrier protein
Linalool	FarmCPU	PRUPE.3G069800	0.7539	9.75922	9.60013	11.5108	16.7767	14.3101	16.7563	7.91661	11.7903	12.9472	9.75309	10.4943	9.41803	G3	5028385	5030951	1959	protein_coding	-
Linalool	FarmCPU	PRUPE.3G069900	-0.247414	962.361	979.102	955.185	1214.89	884.968	983.536	1248.39	1115.26	1302.98	851.008	877.97	862.123	G3	5031558	5033274	807	protein_coding	-
Linalool	FarmCPU	PRUPE.3G070000	-0.147446	0.78589	0.823899	0.591515	1.0472	0.594535	0.43772	0.772588	0.676308	0.787057	0.796081	0.568599	0.427395	G3	5033641	5038186	3708	protein_coding	PF07714:Protein tyrosine kinase|PF08276:PAN-like domain|PF01453:D-mannose binding lectin|PF11883:Domain of unknown function (DUF3403)
Linalool	FarmCPU	PRUPE.3G070200	-0.390034	0.991569	1.80137	1.11889	0.863625	1.32703	0.788635	1.46074	3.84018	1.75352	1.08957	1.20947	2.57823	G3	5050458	5055510	4541	protein_coding	PF03398:Regulator of Vps4 activity in the MVB pathway
Linalool	FarmCPU	PRUPE.3G070300	-0.287557	8.12445	10.3174	10.5905	11.2591	9.26258	8.801	10.1601	14.2759	13.1194	10.9826	9.8922	8.57164	G3	5055813	5058756	984	protein_coding	-
Linalool	FarmCPU	PRUPE.3G070400	0.59638	19.3187	15.6446	20.5299	19.4824	25.9724	25.436	15.0719	15.9661	17.7929	22.7514	24.5996	25.5274	G3	5059779	5065055	2886	protein_coding	PF04782:Protein of unknown function (DUF632)|PF04783:Protein of unknown function (DUF630)
Linalool	FarmCPU	PRUPE.3G070500	0.545833	12.7224	17.1175	23.3846	24.8308	29.6503	30.0118	18.4292	16.0246	19.2164	29.9367	32.6829	29.5582	G3	5065146	5068074	1050	protein_coding	PF00071:Ras family
Linalool	FarmCPU	PRUPE.3G070600	-0.746578	9.73301	5.30756	6.94648	5.06078	3.20755	3.43137	7.64799	10.6607	8.82497	6.6601	7.60274	4.96767	G3	5072119	5074305	1552	protein_coding	-
Linalool	FarmCPU	PRUPE.3G070700	-0.00132631	1.58094	1.1605	0.706171	1.78566	0.661389	1.0441	0.751707	1.02674	1.08846	1.64708	1.28228	0.230808	G3	5074392	5075127	736	protein_coding	-
Linalool	FarmCPU	PRUPE.3G070800	0.723006	7.79243	9.82479	12.6269	17.6938	17.5069	23.7906	10.0411	9.3782	12.6494	15.5168	19.523	12.7089	G3	5078883	5080629	1147	protein_coding	-
Linalool	FarmCPU	PRUPE.3G070900	0.480172	2.0435	6.56221	21.9618	76.7046	46.4972	45.0402	9.7564	12.1326	47.6756	64.5897	75.9188	20.2104	G3	5082748	5084084	1337	protein_coding	PF04844:Transcriptional repressor, ovate
Linalool	FarmCPU	PRUPE.1G192600	-0.438133	14.923	12.9986	10.3222	11.9391	12.4965	11.1982	14.1334	14.4389	16.4441	12.3061	16.8953	13.259	G1	18018195	18024853	6659	protein_coding	-
Linalool	FarmCPU	PRUPE.1G192800	0.582324	3.32118	4.07569	4.76333	7.74775	8.51415	8.23707	4.45533	4.81515	5.76785	8.52849	7.42718	9.67642	G1	18039190	18049226	2070	protein_coding	PF15024:Glycosyltransferase family 18|PF10218:Uncharacterized conserved protein (DUF2054)
Linalool	FarmCPU	PRUPE.1G192900	-0.448708	0.160305	0.194197	0.325931	0.295931	0.0743218	0.0246619	0.121759	0.217173	0.378523	0.168515	0.0999566	0.203528	G1	18057111	18059417	2307	protein_coding	PF13499:EF-hand domain pair
Linalool	FarmCPU	PRUPE.1G193000	-0.435025	25.1851	19.3201	0.865039	0.866526	0.0430456	0	21.3622	3.33926	1.97886	0.29224	0.127869	0	G1	18067522	18068366	845	protein_coding	PF05419:GUN4-like
Linalool	FarmCPU	PRUPE.1G193100	0.222043	0.127999	0.131538	0.250742	0.230894	0.427219	0.626688	0.219314	0.299561	0.548355	0.713049	0.726445	0.534178	G1	18073655	18074728	1074	protein_coding	-
Linalool	FarmCPU	PRUPE.1G193200	-0.224909	0.169332	0.352366	0.524129	0.541204	0.568016	0.43352	0.889104	1.04889	1.09166	1.83203	1.19473	0.864266	G1	18076343	18077106	764	protein_coding	-
Linalool	FarmCPU	PRUPE.1G193300	0.733407	0	0	0	0	0.0489254	0	0	0	0	0	0	0	G1	18121804	18122259	456	protein_coding	-
Linalool	FarmCPU	PRUPE.1G193400	-0.117301	118.733	94.5947	94.7642	110.828	83.5177	98.6178	80.5315	127.786	86.4767	82.1841	87.2773	86.051	G1	18143261	18145681	877	protein_coding	PF01781:Ribosomal L38e protein family
Linalool	FarmCPU	PRUPE.1G193500	0.583501	0.87755	1.55677	1.78419	3.52875	3.42557	5.06192	1.71285	1.27433	2.11473	2.93962	4.98336	3.60729	G1	18146524	18155251	6129	protein_coding	PF00270:DEAD/DEAH box helicase|PF00271:Helicase conserved C-terminal domain|PF07717:Oligonucleotide/oligosaccharide-binding (OB)-fold|PF04408:Helicase associated domain (HA2)
Linalool	FarmCPU	PRUPE.1G193700	0.20559	0.670297	0.295856	0.968262	1.52786	0.89499	1.62802	0.63881	0.882689	1.62246	1.44552	0.719258	2.10693	G1	18218069	18219352	384	protein_coding	PF10218:Uncharacterized conserved protein (DUF2054)
Linalool	FarmCPU	PRUPE.1G193800	0.373561	0.106915	0.107997	0.300987	0.822367	0.113881	0.629982	0.117234	0.150944	0.267288	0.356302	0.428629	0.359736	G1	18226227	18227051	825	protein_coding	-
Linalool	FarmCPU	PRUPE.8G103100	-0.0846368	0.335277	0.133254	0.275422	0.262077	0.325997	0.294712	0.174456	0.208808	0.321122	0.270476	0.190965	1.6487	G8	13424776	13428025	3250	protein_coding	-
Linalool	FarmCPU	PRUPE.8G103400	0.137022	6.05673	13.0637	9.41322	11.3829	13.6748	10.7523	12.433	10.2843	13.7018	16.7386	16.174	11.2341	G8	13436300	13441549	3830	protein_coding	PF01553:Acyltransferase|PF16076:Acyltransferase C-terminus
Linalool	FarmCPU	PRUPE.8G103800	0.714732	0.425863	0.239037	0.350966	0.826856	0.638101	0.855903	0.198324	0.257848	0.53772	0.734727	0.479717	0.42572	G8	13451625	13458381	2602	protein_coding	-
Linalool	FarmCPU	PRUPE.8G104200	-0.203007	0	0	0	0	0	0	0	0	0.0481508	0	0	0	G8	13497350	13497835	486	protein_coding	PF00188:Cysteine-rich secretory protein family
Linalool	FarmCPU	PRUPE.8G104400	0.53969	18.0875	19.0605	27.6384	32.6931	35.5336	33.8736	20.2524	27.3897	25.5332	34.1895	38.4506	35.9585	G8	13534982	13543586	2588	protein_coding	PF08172:CASP C terminal
Linalool	FarmCPU	PRUPE.8G104600	0.580583	9.17353	13.3663	21.0143	20.3328	24.8945	28.8135	15.2746	14.1118	15.1949	23.7619	25.3527	26.3364	G8	13547404	13560247	3559	protein_coding	PF09070:PFU (PLAA family ubiquitin binding)|PF08324:PUL domain
Linalool	FarmCPU	PRUPE.8G104700	-0.256674	1.7141	3.81155	3.70473	2.1133	3.02673	2.23146	3.44624	2.77371	4.62245	2.88307	2.3889	2.07411	G8	13554347	13554924	578	protein_coding	-
Linalool	FarmCPU	PRUPE.8G104800	-0.489229	4.15508	3.80247	0.692496	0.370216	0.162246	0.0939991	3.96032	1.62294	0.804165	0.169917	0.0461661	0	G8	13560542	13561369	828	protein_coding	PF02536:mTERF
Linalool	FarmCPU	PRUPE.8G104900	0.0294295	0.0709104	0.54861	0.488874	0.547697	0.387857	0.230164	0.580463	0.307326	0.48894	0.398989	0.126512	0.123266	G8	13575662	13580954	1651	protein_coding	PF01222:Ergosterol biosynthesis ERG4/ERG24 family

## Sheet: cis-3-hexenyl acetate
Trait	Model	gene.id	Correlation with phenotype value	JC_1	JC_2	JC_3	JC_4	JC_5	JC_6	HH_1	HH_2	HH_3	HH_4	HH_5	HH_6	gene_chr	gene_start	gene_end	gene_length	gene_biotype	gene_description
cis-3-hexenyl_acetate	Blink	PRUPE.1G245400	-0.0728875	38.5246	2.00648	0.332762	2.63504	8.0263	3.61652	0.901196	0.324859	0.643536	1.067	0.428739	0.632632	G1	25892694	25894736	1642	protein_coding	PF00248:Aldo/keto reductase family
cis-3-hexenyl_acetate	Blink	PRUPE.1G245600	-0.602995	18.3364	20.3241	8.8358	4.21202	1.26229	0.522486	27.4863	11.7712	10.2465	2.41114	1.42377	0.380257	G1	25917115	25918610	1496	protein_coding	-
cis-3-hexenyl_acetate	Blink	PRUPE.1G245700	-0.211859	1.26737	2.8229	3.14811	4.30181	2.19806	4.98332	2.78913	4.24652	2.7626	1.88245	4.92817	1.65692	G1	25920012	25923723	3349	protein_coding	PF03000:NPH3 family
cis-3-hexenyl_acetate	Blink	PRUPE.1G245800	0.357804	23.2487	23.9564	43.5545	45.8435	37.294	41.3405	22.04	34.4428	27.552	37.8758	52.1064	52.3614	G1	25934709	25938018	2459	protein_coding	-
cis-3-hexenyl_acetate	Blink	PRUPE.1G245900	-0.477701	8.57443	5.09475	2.34876	3.08309	1.84538	1.64197	5.61392	2.81146	2.84492	1.26749	1.24572	1.77521	G1	25938082	25939485	1404	protein_coding	-
cis-3-hexenyl_acetate	Blink	PRUPE.1G246000	-0.531096	472.15	406.987	172.359	67.4895	64.2188	47.4203	399.173	143.595	120.655	91.6716	68.4496	93.4871	G1	25940317	25941014	698	protein_coding	-
cis-3-hexenyl_acetate	Blink	PRUPE.1G246100	-0.523014	34.4174	30.0626	14.6753	7.24544	4.23742	5.37196	25.5403	6.81025	6.01228	3.38752	3.49328	3.02555	G1	25941338	25942769	1432	protein_coding	-
cis-3-hexenyl_acetate	Blink	PRUPE.1G246200	0.39833	21.6385	22.1217	26.4598	21.8134	24.2239	21.3431	20.5753	16.0725	18.4543	21.3844	22.683	29.5173	G1	25944062	25949432	3147	protein_coding	PF05212:Protein of unknown function (DUF707)
cis-3-hexenyl_acetate	Blink	PRUPE.1G246300	0.676889	5.95378	10.2368	13.8929	14.6173	17.9596	18.0569	9.69579	9.026	8.63021	15.7084	14.0909	13.0498	G1	25953007	25956724	2555	protein_coding	-
cis-3-hexenyl_acetate	Blink	PRUPE.1G246400	-0.286711	2.25676	0.402441	0.13344	0.304499	0.217078	0.0330056	0.606519	0.236772	0.212324	0.465738	0.0646669	0.0196914	G1	25957401	25960514	2148	protein_coding	PF00481:Protein phosphatase 2C
cis-3-hexenyl_acetate	Blink	PRUPE.1G246500	-0.377419	10.3766	4.159	0.694951	0.553015	0.767432	0.767516	3.29382	0.806586	1.17392	0.306025	0.109361	0.161092	G1	25961537	25962463	927	protein_coding	PF05910:Plant protein of unknown function (DUF868)
cis-3-hexenyl_acetate	Blink	PRUPE.1G246700	-0.480946	7.48095	2.37185	0.809441	0.820118	0.284585	0.112593	3.69831	2.05003	1.37682	0.442827	0.16119	0.0417344	G1	25967940	25970684	1330	protein_coding	PF00657:GDSL-like Lipase/Acylhydrolase
cis-3-hexenyl_acetate	Blink	PRUPE.1G246800	0.548145	41.8969	46.0059	59.889	62.9015	67.6832	73.0283	45.2044	48.7142	50.0692	64.1028	79.7133	73.6146	G1	25972187	25975809	2059	protein_coding	PF06273:Plant specific eukaryotic initiation factor 4B
cis-3-hexenyl_acetate	Blink	PRUPE.1G246900	-0.131352	5.08088	2.58131	3.69068	3.40622	3.56399	4.27149	2.71027	6.04009	4.24439	3.08282	4.51853	4.85197	G1	25976987	25979370	2384	protein_coding	PF02657:Fe-S metabolism associated domain
cis-3-hexenyl_acetate	Blink	PRUPE.1G247000	-0.244786	54.6832	37.9874	32.6912	35.9378	26.9262	25.5565	37.8363	22.5771	25.5143	25.7708	23.6408	42.2026	G1	25982356	25987373	2479	protein_coding	PF16499:Alpha galactosidase A
cis-3-hexenyl_acetate	Blink	PRUPE.1G247100	0.354789	9.7457	11.4668	13.3963	16.5359	14.3235	14.9411	12.6986	13.0083	13.5382	14.8826	19.086	15.7529	G1	25990462	25995851	3134	protein_coding	-
cis-3-hexenyl_acetate	Blink	PRUPE.1G247200	0.576379	5.50142	4.35111	6.26025	7.87417	8.57137	8.52373	4.25594	6.07346	6.43718	10.2724	10.0608	9.62542	G1	25995186	25998370	1880	protein_coding	PF00156:Phosphoribosyl transferase domain|PF13793:N-terminal domain of ribose phosphate pyrophosphokinase
cis-3-hexenyl_acetate	Blink	PRUPE.1G247300	-0.362305	0.341518	0.125962	0.334974	0.148726	0.155099	0.0761273	0.146147	0.254507	0.315169	0.108119	0.0986553	0.0694172	G1	25998579	26000729	2151	protein_coding	-
cis-3-hexenyl_acetate	Blink	PRUPE.1G247400	-0.139714	10.8085	10.3059	13.9253	9.88109	9.24938	14.1128	11.7057	12.7414	14.1938	15.366	14.8885	16.6942	G1	26026249	26030019	2580	protein_coding	-
cis-3-hexenyl_acetate	Blink	PRUPE.1G247500	0.231319	6.95458	5.36686	5.08255	6.95848	6.22335	7.661	4.31381	5.79408	7.30371	7.71475	5.43444	6.49146	G1	26032657	26035577	1412	protein_coding	-
cis-3-hexenyl_acetate	Blink	PRUPE.1G247600	-0.355381	1.57791	1.0868	1.56624	1.5586	1.08881	1.04349	0.957474	2.59921	1.78808	1.10112	1.3071	1.30144	G1	26036030	26039515	1742	protein_coding	-
cis-3-hexenyl_acetate	Blink	PRUPE.1G248000	0.680686	30.0657	39.2192	57.7107	70.6579	82.9434	83.2516	39.3965	43.7773	45.7531	72.0686	83.7412	79.698	G1	26072172	26075694	2307	protein_coding	PF00928:Adaptor complexes medium subunit family|PF01217:Clathrin adaptor complex small chain
cis-3-hexenyl_acetate	Blink	PRUPE.1G248100	0.147102	0.0746009	0.0741901	0.214962	0.194348	0.167613	0.336289	0.0201669	0.154473	0.133095	0.0213002	0	0.0929687	G1	26077414	26078460	590	protein_coding	-
cis-3-hexenyl_acetate	Blink	PRUPE.2G004000	0.608589	0.734256	0.633583	0.569128	0.504711	5.86488	7.08691	0.62007	0.445461	0.584227	0.78517	1.71258	8.28333	G2	413711	416208	2011	protein_coding	PF02183:Homeobox associated leucine zipper|PF00046:Homeobox domain
cis-3-hexenyl_acetate	Blink	PRUPE.2G004100	0.0945887	8.8058	7.06172	7.99175	6.3636	7.44125	9.61891	6.46309	6.7758	5.38353	6.72656	10.2046	9.48939	G2	418507	426576	1716	protein_coding	-
cis-3-hexenyl_acetate	Blink	PRUPE.2G004200	0.572215	4.11567	5.03477	4.87235	6.95471	7.17509	6.81413	4.17919	5.063	6.34138	7.6991	7.15802	10.5334	G2	427402	430843	2576	protein_coding	PF14736:Protein N-terminal asparagine amidohydrolase
cis-3-hexenyl_acetate	Blink	PRUPE.2G004300	0.330099	31.283	13.5621	14.5522	14.0379	25.5571	24.2461	14.6952	18.3931	21.8349	14.9808	16.5558	31.202	G2	437412	442589	2908	protein_coding	PF00249:Myb-like DNA-binding domain|PF00439:Bromodomain
cis-3-hexenyl_acetate	Blink	PRUPE.2G004500	-0.355723	1.01275	1.15556	2.3679	1.74694	0.730886	0.459967	1.1508	0.963515	2.02562	1.15526	1.05163	0.463005	G2	458463	461628	2417	protein_coding	PF01494:FAD binding domain
cis-3-hexenyl_acetate	Blink	PRUPE.2G004600	-0.705298	9.94281	9.02524	7.81803	6.58762	5.43256	5.83673	8.70834	7.69778	8.40315	5.63521	6.14643	5.07964	G2	462313	468272	2442	protein_coding	PF03735:ENT domain
cis-3-hexenyl_acetate	Blink	PRUPE.2G004700	-0.133175	0.169511	0.0545769	0.0576691	0.070584	0.0609324	0.0227382	0.0513668	0.0550679	0.0336513	0.0765172	0.0417804	0.0520638	G2	470054	473058	2463	protein_coding	PF01453:D-mannose binding lectin|PF00069:Protein kinase domain
cis-3-hexenyl_acetate	Blink	PRUPE.2G004800	0.546026	28.7448	27.656	21.5207	29.4015	37.6803	28.6605	27.6189	33.1615	33.0893	35.9102	40.8959	41.2689	G2	474348	478763	3210	protein_coding	PF00069:Protein kinase domain
cis-3-hexenyl_acetate	Blink	PRUPE.2G005000	-0.385904	8.81463	7.87679	5.17799	5.95747	5.79909	5.93676	7.95796	4.95884	6.6152	4.80688	6.64439	4.71248	G2	491565	495683	2225	protein_coding	PF04438:HIT zinc finger
cis-3-hexenyl_acetate	Blink	PRUPE.2G005100	-0.449605	5.06279	2.73737	0.213266	0.0441402	0.0440406	0	3.94156	0.309849	0.362547	0.0112745	0.0150013	0	G2	496543	499981	1847	protein_coding	PF00232:Glycosyl hydrolase family 1
cis-3-hexenyl_acetate	Blink	PRUPE.2G005200	0.707573	25.0787	12.9399	47.3423	24.5548	59.9447	38.5384	8.6644	11.1551	6.99717	37.98	33.5346	64.1425	G2	508224	513226	3368	protein_coding	PF10250:GDP-fucose protein O-fucosyltransferase
cis-3-hexenyl_acetate	Blink	PRUPE.2G005300	-0.522488	496.216	690.479	174.045	51.0195	7.83945	3.10222	704.128	112.475	129.491	54.3761	4.19286	0.754608	G2	513145	518559	3336	protein_coding	PF00305:Lipoxygenase|PF01477:PLAT/LH2 domain
cis-3-hexenyl_acetate	Blink	PRUPE.2G005400	-0.469104	6.42932	6.65009	4.33023	3.48668	2.81843	3.62866	6.06152	2.11862	3.3387	2.81977	2.62949	2.89599	G2	527325	528449	1009	protein_coding	-
cis-3-hexenyl_acetate	Blink	PRUPE.2G005500	-0.462297	1.28307	0.862626	0.0752401	0.0272809	0.0327649	0.103645	1.11479	0.0786179	0.166833	0.0812382	0.00414584	0	G2	533324	539881	3107	protein_coding	PF01477:PLAT/LH2 domain|PF00305:Lipoxygenase
cis-3-hexenyl_acetate	Blink	PRUPE.2G005900	-0.0431364	13.134	3.17829	4.05924	2.5273	4.84636	6.31089	3.87353	3.79414	4.33101	2.74948	4.56554	8.73893	G2	592603	596105	1952	protein_coding	PF00590:Tetrapyrrole (Corrin/Porphyrin) Methylases
cis-3-hexenyl_acetate	Blink	PRUPE.2G006000	0.0526987	6.02979	1.92672	2.65864	2.70199	1.15371	0.764008	1.16635	1.90226	3.41547	3.93948	1.36426	12.2285	G2	598485	598817	333	protein_coding	-
cis-3-hexenyl_acetate	Blink	PRUPE.2G006100	-0.188903	37.2167	1.28945	0.280885	0.238185	1.79901	0.982661	0.917999	0.255614	0.280139	0.438238	0.204462	5.08664	G2	620738	620926	189	protein_coding	-
cis-3-hexenyl_acetate	FarmCPU	PRUPE.2G273500	0.184931	0.271161	0.411367	0.317935	0.255308	0.436922	0.237633	0.473786	0.19963	0.292028	0.285236	0.306838	0.157447	G2	27630021	27632480	1356	protein_coding	PF04511:Der1-like family
cis-3-hexenyl_acetate	FarmCPU	PRUPE.2G273600	0.0787176	20.2781	20.0411	21.4082	24.5857	20.898	28.2782	18.5897	20.8687	30.9303	19.4203	25.6097	29.3754	G2	27639674	27644134	2195	protein_coding	PF00781:Diacylglycerol kinase catalytic domain
cis-3-hexenyl_acetate	FarmCPU	PRUPE.2G273700	-0.222413	13.3931	11.0991	12.0271	11.3096	11.0679	10.9619	10.5921	13.8276	12.6199	12.3592	11.4737	13.3465	G2	27645199	27648901	2627	protein_coding	PF01112:Asparaginase
cis-3-hexenyl_acetate	FarmCPU	PRUPE.2G274000	0.0584922	56.7118	64.951	53.5631	54.5618	59.0496	57.2199	66.031	52.9382	58.4784	62.8164	56.4192	60.2774	G2	27652538	27656896	2794	protein_coding	-
cis-3-hexenyl_acetate	FarmCPU	PRUPE.2G274300	-0.448982	4.60884	4.12187	0.0296744	0.022486	0.0387154	0.0449074	0.894685	0.692067	1.31114	0.0107319	0.0567233	0.0409221	G2	27663409	27665736	2002	protein_coding	PF00083:Sugar (and other) transporter
cis-3-hexenyl_acetate	FarmCPU	PRUPE.2G274500	-0.318247	103.388	89.4767	105.718	98.5163	93.3794	87.6505	98.0523	119.216	128.197	91.4273	70.9615	74.5551	G2	27669972	27673755	1630	protein_coding	PF08240:Alcohol dehydrogenase GroES-like domain|PF00107:Zinc-binding dehydrogenase
cis-3-hexenyl_acetate	FarmCPU	PRUPE.2G274600	-0.509237	10.2559	5.56186	2.24671	1.32346	0.811998	0.633149	6.03106	2.53464	1.96914	0.988202	0.466525	0.256335	G2	27673787	27677776	1656	protein_coding	PF00107:Zinc-binding dehydrogenase|PF16884:N-terminal domain of oxidoreductase
cis-3-hexenyl_acetate	FarmCPU	PRUPE.2G274800	-0.188161	4.86446	2.6539	2.76216	2.53128	2.72998	3.59876	2.58653	3.95143	2.50748	2.84059	3.13984	3.95202	G2	27707169	27712762	4025	protein_coding	-
cis-3-hexenyl_acetate	FarmCPU	PRUPE.2G274900	-0.0498355	3.95658	0.413723	32.6764	4.56602	3.28729	0.755659	0.528927	0.959683	1.13896	5.12576	2.72146	10.0338	G2	27713316	27717314	3999	protein_coding	PF00931:NB-ARC domain
cis-3-hexenyl_acetate	FarmCPU	PRUPE.2G275100	-0.197534	15.333	13.344	15.3564	10.9463	12.9397	12.3363	14.5366	14.2993	13.0025	12.3957	17.0921	16.3778	G2	27720990	27726776	5787	protein_coding	PF00076:RNA recognition motif. (a.k.a. RRM, RBD, or RNP domain)|PF16275:Splicing factor 1 helix-hairpin domain|PF00013:KH domain
cis-3-hexenyl_acetate	FarmCPU	PRUPE.2G275200	0.697258	3.86918	2.5688	3.08158	3.76436	4.95899	3.69076	2.56596	3.54373	3.36099	3.69758	3.57317	2.85363	G2	27727837	27731921	2150	protein_coding	PF05132:RNA polymerase III RPC4
cis-3-hexenyl_acetate	FarmCPU	PRUPE.2G275300	-0.506979	31.0217	19.2752	5.73205	5.61953	4.14232	2.50891	19.1072	9.18821	9.57278	3.8623	3.53245	0.958519	G2	27731184	27733889	1920	protein_coding	-
cis-3-hexenyl_acetate	FarmCPU	PRUPE.2G275400	-0.288667	0.268671	0.212846	0.227188	0.299877	0.132855	0.101076	0.128008	0.17782	0.0548165	0.048642	0.075054	0.0965519	G2	27734567	27736278	897	protein_coding	PF00827:Ribosomal L15
cis-3-hexenyl_acetate	FarmCPU	PRUPE.2G275500	-0.547895	69.0135	35.0555	13.5968	10.7918	2.78263	1.01077	27.9053	23.1191	20.6707	7.67526	3.79241	0.096536	G2	27744001	27748279	3691	protein_coding	PF08263:Leucine rich repeat N-terminal domain|PF00069:Protein kinase domain|PF13855:Leucine rich repeat
cis-3-hexenyl_acetate	FarmCPU	PRUPE.2G275800	0.072233	2.44928	3.80536	8.67655	5.4304	6.71781	6.31988	5.1528	9.78879	8.76884	7.14125	10.3288	6.22727	G2	27757923	27770123	4207	protein_coding	PF02463:RecF/RecN/SMC N terminal domain
cis-3-hexenyl_acetate	FarmCPU	PRUPE.2G275900	-0.457736	2.35779	1.42417	1.06232	1.15352	0.788337	0.774051	1.39931	0.924312	1.03563	1.33271	1.20615	0.788545	G2	27771170	27773667	2095	protein_coding	-
cis-3-hexenyl_acetate	FarmCPU	PRUPE.2G276000	0.485431	9.20074	17.0134	23.5734	20.4686	21.7744	15.7934	16.5335	13.4564	13.869	24.444	18.7683	18.2959	G2	27774322	27778742	1437	protein_coding	PF13207:AAA domain
cis-3-hexenyl_acetate	FarmCPU	PRUPE.2G276200	-0.0635037	0.101737	0.18609	0.0883581	0.49432	0.143745	0.448962	0.165926	0.285685	0.27781	0.149381	0.138156	0.212496	G2	27784296	27785637	768	protein_coding	PF00248:Aldo/keto reductase family
cis-3-hexenyl_acetate	FarmCPU	PRUPE.2G276400	-0.0205262	1.2467	0.694012	3.69953	1.87239	2.41716	1.09124	0.93342	5.74681	3.26296	4.67341	2.37989	1.07378	G2	27787712	27795112	4246	protein_coding	PF02463:RecF/RecN/SMC N terminal domain|PF06470:SMC proteins Flexible Hinge Domain
cis-3-hexenyl_acetate	FarmCPU	PRUPE.2G276500	0.643628	11.4278	17.186	22.2743	27.5229	31.7442	34.6742	17.5766	20.322	17.1125	26.3503	27.3596	24.4642	G2	27795373	27799010	1707	protein_coding	PF01926:50S ribosome-binding GTPase
cis-3-hexenyl_acetate	FarmCPU	PRUPE.2G276700	-0.224409	29.5514	24.2619	21.4299	20.5141	20.8833	19.9746	23.9456	21.6863	20.602	19.1169	22.1997	28.2155	G2	27802340	27805188	1634	protein_coding	-
cis-3-hexenyl_acetate	FarmCPU	PRUPE.2G276900	0.193438	20.6631	19.9873	19.6084	20.1358	22.0279	19.2165	19.97	21.8857	22.1165	21.1645	20.972	18.28	G2	27807249	27811825	2719	protein_coding	PF03194:LUC7 N_terminus
cis-3-hexenyl_acetate	FarmCPU	PRUPE.2G277000	0.620242	18.8666	23.4702	33.5415	41.9299	46.5812	47.1826	25.204	29.0178	27.7021	49.5899	52.3121	53.666	G2	27811925	27816540	2914	protein_coding	PF10191:Golgi complex component 7 (COG7)
cis-3-hexenyl_acetate	FarmCPU	PRUPE.2G277100	-0.0761575	1.35213	0.0929138	0.0549227	0.262294	0.281743	0.255644	0	0.0864646	0.52116	0.117464	0.162851	0.355709	G2	27828779	27829421	643	protein_coding	-
cis-3-hexenyl_acetate	FarmCPU	PRUPE.2G277200	0.0172307	37.3147	2.53245	0.94975	9.496	13.935	11.8149	0.59484	17.5806	29.9206	8.86529	5.42007	22.5181	G2	27829641	27831623	1641	protein_coding	PF07690:Major Facilitator Superfamily
cis-3-hexenyl_acetate	FarmCPU	PRUPE.2G277300	0.635628	26.0746	21.5928	22.3626	28.0285	37.2482	38.3513	18.4294	28.3579	27.691	26.6024	33.2071	40.1228	G2	27835062	27835232	171	protein_coding	-
cis-3-hexenyl_acetate	Blink/FarmCPU	PRUPE.5G162800	0.592478	1.05835	0.852797	1.14137	2.77625	2.32563	2.71241	0.795366	0.950068	1.29239	1.54692	1.72499	1.79759	G5	14238661	14241447	2787	protein_coding	PF13041:PPR repeat family|PF01535:PPR repeat
cis-3-hexenyl_acetate	Blink/FarmCPU	PRUPE.5G163100	0.138342	42.4466	33.9792	31.8976	29.8938	34.4561	24.0291	30.8151	32.3126	19.6747	25.9074	19.4619	53.2566	G5	14245670	14249855	3169	protein_coding	PF13920:Zinc finger, C3HC4 type (RING finger)|PF07002:Copine
cis-3-hexenyl_acetate	Blink/FarmCPU	PRUPE.5G163400	-0.332629	31.5716	18.1449	16.4476	12.1832	12.0236	12.4097	11.3291	12.774	9.79357	7.10554	4.95334	8.37852	G5	14268133	14271668	1481	protein_coding	PF00581:Rhodanese-like domain
cis-3-hexenyl_acetate	Blink/FarmCPU	PRUPE.5G163600	-0.275204	28.3257	36.7568	31.7555	23.6276	28.284	23.9983	34.8907	36.0312	30.5302	24.8277	22.8824	35.7839	G5	14283767	14287511	2813	protein_coding	PF00069:Protein kinase domain
cis-3-hexenyl_acetate	Blink/FarmCPU	PRUPE.5G163800	0.362603	0.0865622	0.841602	2.0871	1.27655	1.55168	1.54634	0.422741	0.36719	0.228791	0.244188	0.628792	0.885466	G5	14294374	14296467	2003	protein_coding	PF00067:Cytochrome P450
cis-3-hexenyl_acetate	Blink/FarmCPU	PRUPE.5G164300	0.408251	4.47577	1.97798	5.99378	4.60544	6.29439	6.93578	2.40574	5.61548	5.00607	6.3052	8.09341	12.0623	G5	14320427	14324593	2807	protein_coding	PF02657:Fe-S metabolism associated domain|PF02445:Quinolinate synthetase A protein
cis-3-hexenyl_acetate	Blink/FarmCPU	PRUPE.5G164400	0.352701	1.19398	1.65353	2.54507	2.278	2.474	3.91533	2.13003	1.52896	1.97995	2.83289	3.83716	4.68335	G5	14325026	14327541	2516	protein_coding	PF00149:Calcineurin-like phosphoesterase
cis-3-hexenyl_acetate	Blink/FarmCPU	PRUPE.5G164500	0.117919	0.623664	2.28154	3.14316	4.44927	2.02055	2.4253	2.08139	0.748638	1.59133	2.18867	1.60424	1.61358	G5	14327625	14329336	1501	protein_coding	PF16974:High-affinity nitrate transporter accessory
cis-3-hexenyl_acetate	Blink/FarmCPU	PRUPE.5G164600	-0.330423	0.00700903	0	0	0	0	0	0.011012	0	0	0	0	0	G5	14335693	14338883	2161	protein_coding	-
cis-3-hexenyl_acetate	Blink/FarmCPU	PRUPE.5G164700	-0.527626	4.62456	2.77222	0.640822	0.935729	0.781208	0.507421	4.38518	3.28771	1.69561	0.749453	0.43917	0.37488	G5	14339485	14341365	1881	protein_coding	PF05910:Plant protein of unknown function (DUF868)
cis-3-hexenyl_acetate	Blink/FarmCPU	PRUPE.5G164800	0.315182	3.64453	7.17615	4.64486	7.3878	8.84066	17.2534	7.58159	4.88495	4.4022	7.40954	14.8074	15.6789	G5	14342350	14345434	1637	protein_coding	PF01245:Ribosomal protein L19
cis-3-hexenyl_acetate	Blink/FarmCPU	PRUPE.5G164900	0.582914	14.8398	11.6093	16.7837	20.3583	32.4501	39.8676	12.7632	16.7046	15.5939	23.0504	35.8891	39.2659	G5	14346969	14351255	2835	protein_coding	PF00069:Protein kinase domain
cis-3-hexenyl_acetate	Blink/FarmCPU	PRUPE.5G165000	-0.594638	39.7127	36.0646	13.9777	10.4766	3.84799	2.93642	42.7997	19.7027	13.6775	10.1632	4.84162	1.01868	G5	14352333	14354454	2122	protein_coding	PF00009:Elongation factor Tu GTP binding domain|PF03143:Elongation factor Tu C-terminal domain|PF03144:Elongation factor Tu domain 2
cis-3-hexenyl_acetate	Blink/FarmCPU	PRUPE.5G165100	-0.424983	14.8094	16.3744	7.36212	6.55909	7.90825	6.58057	14.0877	9.93458	6.4132	9.3957	6.58336	4.95773	G5	14354825	14359049	1304	protein_coding	PF05605:Drought induced 19 protein (Di19), zinc-binding|PF14571:Stress-induced protein Di19, C-terminal
cis-3-hexenyl_acetate	Blink/FarmCPU	PRUPE.5G165200	-0.0045533	4.0305	4.51242	2.29476	3.92817	3.30963	6.44423	4.79131	2.24354	1.88744	3.53208	6.16508	4.18288	G5	14363766	14365982	1898	protein_coding	PF12854:PPR repeat
cis-3-hexenyl_acetate	Blink/FarmCPU	PRUPE.5G165300	-0.0940231	0.672913	0.628798	2.02374	0.9838	1.13393	0.888602	0.548236	2.67787	1.65326	2.1601	1.26265	0.538595	G5	14365983	14369744	1715	protein_coding	PF00004:ATPase family associated with various cellular activities (AAA)
cis-3-hexenyl_acetate	Blink/FarmCPU	PRUPE.5G165400	-0.61426	3.70875	5.269	2.49158	1.91428	1.37117	1.71793	4.28872	3.15253	3.40427	1.31859	0.932856	0.962814	G5	14370857	14371935	1079	protein_coding	-
cis-3-hexenyl_acetate	Blink/FarmCPU	PRUPE.5G165500	-0.488134	22.1144	37.1136	27.0378	18.0423	9.77471	5.25446	67.5417	22.8615	31.5511	25.4101	12.8899	2.24057	G5	14372153	14373278	1126	protein_coding	-
cis-3-hexenyl_acetate	Blink/FarmCPU	PRUPE.5G165600	0.562028	0.96915	0.476864	1.47844	2.89291	2.38217	2.9806	0.76978	0.911699	1.26982	1.96666	2.64369	2.67443	G5	14373623	14375722	2100	protein_coding	PF13041:PPR repeat family|PF14432:DYW family of nucleic acid deaminases
cis-3-hexenyl_acetate	Blink/FarmCPU	PRUPE.5G165700	-0.424419	15.8582	17.5371	13.8465	10.915	13.8824	14.9006	16.445	17.5467	13.446	11.802	11.9173	11.9922	G5	14376198	14379344	1496	protein_coding	PF07714:Protein tyrosine kinase
cis-3-hexenyl_acetate	Blink/FarmCPU	PRUPE.5G165800	-0.100018	391.972	382.467	194.204	159.481	290.232	265.425	331.128	223.583	319.332	217.296	180.259	328.536	G5	14380476	14384621	2817	protein_coding	PF16158:Ig-like domain from next to BRCA1 gene|PF00569:Zinc finger, ZZ type|PF00564:PB1 domain
cis-3-hexenyl_acetate	Blink/FarmCPU	PRUPE.5G165900	-0.188382	3.74499	3.07043	2.32667	2.04077	2.33602	2.53559	2.02933	3.82062	3.44072	2.05784	1.87448	4.31823	G5	14385260	14387371	1517	protein_coding	PF00564:PB1 domain
cis-3-hexenyl_acetate	Blink/FarmCPU	PRUPE.5G166000	0.299727	0.397482	0.167808	0.123721	0.15884	2.13842	6.14258	0.110699	0.227653	0.23333	1.04621	1.98343	18.1809	G5	14387372	14393317	3707	protein_coding	PF16016:Domain of unknown function (DUF4782)|PF02893:GRAM domain|PF00168:C2 domain
cis-3-hexenyl_acetate	Blink/FarmCPU	PRUPE.5G166100	-0.406503	55.2051	19.7247	16.8575	16.2114	14.0487	14.3532	18.548	28.342	25.1967	16.2421	13.9192	17.5837	G5	14393912	14396532	1118	protein_coding	PF15243:Anaphase-promoting complex subunit 15
cis-3-hexenyl_acetate	Blink/FarmCPU	PRUPE.5G166200	-0.137128	86.4758	12.0299	11.2891	7.40555	16.1279	6.82696	10.068	9.77286	8.05552	16.841	4.87703	19.5764	G5	14396533	14398095	1438	protein_coding	PF00564:PB1 domain
cis-3-hexenyl_acetate	Blink/FarmCPU	PRUPE.5G166300	-0.388218	18.8381	6.3645	4.53214	3.32636	3.25902	1.79606	6.67946	7.45406	5.21773	4.91228	3.57428	5.94812	G5	14401925	14404626	2702	protein_coding	PF00139:Legume lectin domain|PF00069:Protein kinase domain
cis-3-hexenyl_acetate	Blink/FarmCPU	PRUPE.5G166400	-0.366504	7.3956	8.83319	5.50219	6.10427	5.18836	3.62351	6.67771	5.52679	10.4701	7.13024	6.02206	3.49517	G5	14405158	14408373	2516	protein_coding	PF01794:Ferric reductase like transmembrane component|PF08030:Ferric reductase NAD binding domain|PF08022:FAD-binding domain
cis-3-hexenyl_acetate	Blink/FarmCPU	PRUPE.5G166500	0.558322	1.86242	1.10722	2.128	1.33735	3.3382	2.8159	1.4208	2.53786	1.63012	3.70551	2.56624	1.81312	G5	14411407	14413945	1749	protein_coding	-
cis-3-hexenyl_acetate	Blink/FarmCPU	PRUPE.5G166600	0.403906	21.9332	19.515	37.3133	26.4823	34.9055	33.3454	18.8547	21.5913	31.6146	27.9565	44.3552	64.2877	G5	14414272	14418596	3395	protein_coding	PF00271:Helicase conserved C-terminal domain|PF00270:DEAD/DEAH box helicase
cis-3-hexenyl_acetate	Blink/FarmCPU	PRUPE.5G166900	-0.214748	19.199	13.1166	14.5112	11.2319	12.5619	12.1798	12.8701	13.9073	10.717	12.5349	12.4723	15.5323	G5	14434202	14436508	2307	protein_coding	-
cis-3-hexenyl_acetate	Blink/FarmCPU	PRUPE.5G167000	-0.324555	1.79031	0.953913	0.7224	0.597931	0.495969	0.467771	0.388543	0.509293	0.805582	0.21588	0.289497	0.664297	G5	14436825	14437654	830	protein_coding	-
cis-3-hexenyl_acetate	FarmCPU	PRUPE.8G051200	-0.441258	11.5808	8.40484	5.19055	7.45646	6.48356	7.34214	8.63933	11.145	9.13398	7.82542	7.00376	8.29243	G8	5586449	5587049	601	protein_coding	-
cis-3-hexenyl_acetate	FarmCPU	PRUPE.8G051300	-0.329289	5.39767	5.48519	3.86838	5.14274	4.31611	6.45055	6.27616	8.0225	6.23708	5.60436	5.96559	6.98617	G8	5589898	5591691	288	protein_coding	-
cis-3-hexenyl_acetate	FarmCPU	PRUPE.8G051500	0.0384947	0.104341	0.0393912	0.0675871	0.0856532	0.0998513	0.0714921	0.111758	0.142727	0.19205	0.144416	0.0788102	0.113939	G8	5622889	5626125	3237	protein_coding	PF00439:Bromodomain
cis-3-hexenyl_acetate	FarmCPU	PRUPE.8G051900	-0.400469	11.2342	4.18475	2.93354	2.20127	2.06563	1.58738	4.00831	4.63319	3.80887	2.61937	2.07045	4.2234	G8	5671231	5674225	2995	protein_coding	PF00954:S-locus glycoprotein domain|PF00069:Protein kinase domain|PF01453:D-mannose binding lectin
cis-3-hexenyl_acetate	FarmCPU	PRUPE.8G052000	-0.546164	0.103624	0.0802446	0.161208	0.154749	0.0439628	0.061816	0.19655	0.0982959	0.154943	0.0920048	0.0917854	0.014204	G8	5702612	5706861	2790	protein_coding	-
cis-3-hexenyl_acetate	FarmCPU	PRUPE.8G052100	0.175599	0.368564	0.49187	0.206801	0.634899	0.521609	1.60456	0.55198	0.29215	0.277735	0.710515	1.4332	0.993949	G8	5708961	5713363	4403	protein_coding	-
cis-3-hexenyl_acetate	FarmCPU	PRUPE.8G052200	0.402317	15.6063	27.3527	27.379	28.1283	27.7467	27.5265	25.2893	17.0778	19.8594	28.3002	29.1051	25.0869	G8	5730428	5736309	1786	protein_coding	PF00102:Protein-tyrosine phosphatase
cis-3-hexenyl_acetate	FarmCPU	PRUPE.8G052300	-0.451034	16.0018	24.3915	11.2582	12.0573	13.4969	14.2695	22.7949	19.6846	24.0975	12.1305	14.7872	13.3581	G8	5742926	5754062	3864	protein_coding	PF05003:Protein of unknown function (DUF668)|PF11961:Domain of unknown function (DUF3475)
cis-3-hexenyl_acetate	FarmCPU	PRUPE.8G052400	-0.327511	3.07937	5.711	2.97916	3.8519	3.48907	2.78508	5.13663	7.46508	7.19967	3.03468	3.87344	4.72549	G8	5750801	5751179	379	protein_coding	-

## Sheet: γ-hexalactone
Trait	Model	Gene.id	Correlation with phenotype value	JC_1	JC_2	JC_3	JC_4	JC_5	JC_6	HH_1	HH_2	HH_3	HH_4	HH_5	HH_6	gene_chr	gene_start	gene_end	gene_length	gene_biotype	gene_description
γ-Hexalactone	Blink	PRUPE.3G174500	-0.769526	19.9263	12.5026	4.24341	5.4094	1.85452	1.00613	11.6144	25.3236	14.2907	2.78017	1.57655	1.20721	G3	19156568	19161062	3349	protein_coding	-
γ-Hexalactone	Blink	PRUPE.3G174700	-0.715082	16.9339	9.58158	2.55092	0.794153	0.141705	0.281811	22.7633	13.5561	6.34277	0.466102	0.355706	0.0642779	G3	19181948	19183068	1121	protein_coding	PF00504:Chlorophyll A-B binding protein
γ-Hexalactone	Blink	PRUPE.3G174900	-0.374037	6.45025	7.41603	6.25965	6.47612	5.7763	5.86878	5.91648	6.05758	6.12503	5.48313	6.41698	6.06682	G3	19185955	19188316	2362	protein_coding	-
γ-Hexalactone	Blink	PRUPE.3G175000	-0.572147	1.36851	4.41772	5.69093	4.95325	3.25243	2.01909	3.83564	5.86929	6.54284	6.06052	3.62949	0.955485	G3	19188974	19206491	6511	protein_coding	PF14288:1,3-beta-glucan synthase subunit FKS1, domain-1|PF04652:Vta1 like|PF02364:1,3-beta-glucan synthase component
γ-Hexalactone	Blink	PRUPE.3G175100	-0.70042	147.762	88.3237	13.3381	8.11563	4.22939	6.40804	94.5334	87.4067	44.0519	5.96781	4.62218	10.4976	G3	19206983	19213546	2347	protein_coding	PF06454:Protein of unknown function (DUF1084)
γ-Hexalactone	Blink	PRUPE.3G175200	-0.731432	7.29435	3.64419	1.30091	1.03917	0.639526	0.519503	4.27356	3.71729	3.34146	0.778737	0.574374	0.585218	G3	19217265	19217998	734	protein_coding	-
γ-Hexalactone	Blink	PRUPE.3G175300	0.619926	9.54795	8.02208	8.40777	11.4458	10.634	14.1029	8.20407	14.467	9.02669	12.0821	19.5746	20.4116	G3	19218633	19223648	3763	protein_coding	PF10392:Golgi transport complex subunit 5
γ-Hexalactone	Blink	PRUPE.3G175600	-0.690366	0.177151	0.546787	0.278465	0.391177	0.351995	0.062197	0.335193	0.497137	0.635689	0.396974	0.21792	0	G3	19233906	19236565	2410	protein_coding	PF00931:NB-ARC domain
γ-Hexalactone	Blink	PRUPE.3G175700	-0.488888	0.063039	0.152671	0.161097	0.216623	0.142866	0.0771353	0.134721	0.190163	0.290275	0.23118	0.0685338	0.00573342	G3	19239432	19241852	2421	protein_coding	-
γ-Hexalactone	Blink	PRUPE.3G175800	-0.711042	0.249543	0.516259	0.408724	0.375718	0.256195	0.0995935	0.256265	0.337161	0.503235	0.484645	0.267716	0.00929091	G3	19278817	19286059	2988	protein_coding	PF00931:NB-ARC domain
γ-Hexalactone	Blink	PRUPE.3G176000	-0.761156	0.310467	0.320512	0.246198	0.196999	0.145821	0.113053	0.106391	0.324081	0.223978	0.229759	0.203024	0.0106874	G3	19314691	19320705	1236	protein_coding	-
γ-Hexalactone	Blink	PRUPE.3G176100	-0.882001	2.86637	3.10901	1.23103	1.57148	0.353731	0.0845674	3.82984	2.7573	2.10997	1.02302	0.50315	0.0582369	G3	19344699	19347606	2076	protein_coding	PF00931:NB-ARC domain
γ-Hexalactone	Blink	PRUPE.3G176200	-0.822617	3.76972	8.47722	6.51013	7.26431	3.06469	1.58886	9.53568	7.08693	6.29989	4.74245	3.05107	0.550591	G3	19349245	19359156	4715	protein_coding	PF00931:NB-ARC domain
γ-Hexalactone	FarmCPU	PRUPE.5G031400	0.689291	10.2782	9.19685	10.6054	10.759	13.0084	13.7744	10.4178	8.02231	10.3151	10.5763	12.051	10.0215	G5	3592997	3598794	2627	protein_coding	PF01485:IBR domain, a half RING-finger domain|PF05773:RWD domain|PF13639:Ring finger domain
γ-Hexalactone	FarmCPU	PRUPE.5G031500	0.866042	6.22715	12.1031	26.2342	36.1466	50.9872	48.0859	14.0245	15.427	25.2761	36.6725	36.7417	36.8612	G5	3611007	3618106	4250	protein_coding	PF00982:Glycosyltransferase family 20|PF02358:Trehalose-phosphatase
γ-Hexalactone	FarmCPU	PRUPE.5G031800	0.11627	9.85124	3.54594	1.40908	1.78826	4.1564	3.5963	3.18062	2.81334	2.32792	3.17646	3.08226	6.42465	G5	3653837	3659420	5584	protein_coding	PF05770:Inositol 1, 3, 4-trisphosphate 5/6-kinase
γ-Hexalactone	FarmCPU	PRUPE.5G032000	-0.120499	32.5601	18.9967	17.8675	15.7702	18.1176	19.7577	17.0755	20.0036	28.2726	19.8392	24.0856	24.7848	G5	3660342	3661361	901	protein_coding	-
γ-Hexalactone	FarmCPU	PRUPE.5G032200	-0.762789	63.8669	49.8128	25.3182	26.3745	26.0756	22.9044	41.8394	51.8519	50.3356	25.4417	23.7601	21.624	G5	3690180	3693123	1438	protein_coding	PF09335:SNARE associated Golgi protein
γ-Hexalactone	FarmCPU	PRUPE.5G032300	0.312612	34.3397	39.0223	35.0527	34.8555	41.7398	37.9802	39.5893	27.528	30.4955	36.1101	39.2386	32.8494	G5	3693826	3697387	2024	protein_coding	PF14259:RNA recognition motif (a.k.a. RRM, RBD, or RNP domain)
γ-Hexalactone	FarmCPU	PRUPE.5G032400	-0.833447	242.469	157.407	94.5807	138.45	75.1415	28.3669	125.147	177.945	178.236	100.56	56.7117	27.9691	G5	3707153	3709129	1272	protein_coding	-
γ-Hexalactone	FarmCPU	PRUPE.5G032500	-0.0369915	18.4019	19.3155	19.3028	19.3455	18.7312	20.149	18.7584	18.6951	18.7113	19.0874	20.428	17.0487	G5	3716176	3720509	2763	protein_coding	-
γ-Hexalactone	FarmCPU	PRUPE.5G032600	0.725677	0.585302	0.501308	0.627768	0.693133	1.58659	1.44353	0.366807	0.840947	0.990707	1.38921	0.81613	1.08587	G5	3720410	3723723	1579	protein_coding	PF00579:tRNA synthetases class I (W and Y)
γ-Hexalactone	FarmCPU	PRUPE.5G032800	-0.249977	20.8919	20.6499	37.409	49.5772	41.0649	31.7414	19.1934	68.8235	50.2378	46.5448	30.7714	10.2153	G5	3729774	3733907	1573	protein_coding	PF01370:NAD dependent epimerase/dehydratase family
γ-Hexalactone	FarmCPU	PRUPE.5G033000	0.433914	9.38164	13.0351	13.0614	12.0676	12.1904	12.7957	12.741	10.055	11.4165	10.1232	13.7844	13.4556	G5	3747286	3752315	2030	protein_coding	PF00642:Zinc finger C-x8-C-x5-C-x3-H type (and similar)
γ-Hexalactone	FarmCPU	PRUPE.5G033200	0.869367	5.88667	6.29258	10.1021	7.60307	10.0692	11.4351	6.47928	6.98911	7.2318	8.83983	10.7053	12.3201	G5	3755392	3765568	3618	protein_coding	PF06423:GWT1
γ-Hexalactone	FarmCPU	PRUPE.5G033400	0.322954	0.696681	0.653245	1.42831	2.17478	1.20591	1.35094	0.528097	1.39616	1.5666	1.77334	2.11707	1.38265	G5	3789352	3792840	3489	protein_coding	-
γ-Hexalactone	FarmCPU	PRUPE.5G033500	-0.237458	20.0725	19.3429	22.4407	18.0654	20.0125	19.3929	19.5691	17.0939	19.985	18.3909	18.637	17.2921	G5	3792997	3796966	3266	protein_coding	PF00179:Ubiquitin-conjugating enzyme
γ-Hexalactone	FarmCPU	PRUPE.5G033600	-0.0660577	5.54186	1.83014	2.67614	1.26153	2.21611	1.59305	1.94543	1.73034	1.54527	1.33377	1.64037	3.40462	G5	3849513	3851544	1241	protein_coding	PF00179:Ubiquitin-conjugating enzyme

## Sheet: γ-octalactone
Trait	Model	Ggene.id	Correlation with phenotype value	JC_1	JC_2	JC_3	JC_4	JC_5	JC_6	HH_1	HH_2	HH_3	HH_4	HH_5	HH_6	Gene_chr	Gene_start	Gene_end	Gene_length	Gene_biotype	Gene_description
γ-octalactone	FarmCPU	PRUPE.3G023800	0.299397	1.19139	2.83093	3.67346	2.82497	3.80883	3.57021	3.01862	3.17024	2.67245	3.69424	3.22465	2.71239	G3	1750431	1765454	10555	protein_coding	PF13086:AAA domain|PF13087:AAA domain
γ-octalactone	FarmCPU	PRUPE.3G024200	-0.139336	3.46833	5.45702	4.56707	4.27386	4.60162	3.38603	4.58176	3.43522	3.57253	4.48053	2.78253	4.06421	G3	1790303	1795658	2577	protein_coding	PF14559:Tetratricopeptide repeat
γ-octalactone	FarmCPU	PRUPE.3G024300	0.140197	7.11566	10.8609	5.6653	9.78621	9.25464	12.0004	8.91009	4.42357	5.52752	9.18534	8.39538	4.49017	G3	1796111	1796554	444	protein_coding	-
γ-octalactone	FarmCPU	PRUPE.3G024400	-0.680533	0.539918	0.615173	0.328078	0.382606	0.283969	0.276018	0.605677	0.408214	0.328674	0.277322	0.140006	0.0427236	G3	1797043	1799128	1749	protein_coding	PF13855:Leucine rich repeat
γ-octalactone	FarmCPU	PRUPE.3G024600	0.670562	0.00727499	0.00665448	0.0937205	0.277033	0.255513	0.248153	0.0168041	0.0158034	0.0790514	0.132833	0.161655	0.164151	G3	1802966	1805184	2082	protein_coding	PF13855:Leucine rich repeat
γ-octalactone	FarmCPU	PRUPE.3G024800	0.739538	11.727	13.1037	21.5098	25.8401	27.4855	28.755	12.4773	16.3965	18.7356	27.4864	29.8727	31.7449	G3	1812282	1820034	4466	protein_coding	PF03030:Inorganic H+ pyrophosphatase
γ-octalactone	FarmCPU	PRUPE.3G025200	0.640671	2.52899	3.34474	2.34788	3.5044	4.14839	5.2712	3.42556	2.78867	2.52768	3.76436	5.0693	3.60032	G3	1836894	1841732	3300	protein_coding	-
γ-octalactone	FarmCPU	PRUPE.3G025300	-0.273081	0.160487	0.221252	0.21437	0.218285	0.212354	0.149624	0.0757323	0.13657	0.11851	0.145128	0.125604	0.0406113	G3	1841946	1843881	1449	protein_coding	-
γ-octalactone	FarmCPU	PRUPE.3G025800	-0.326271	7.27535	1.69999	0.194574	0.38491	0.275393	0.182772	1.29097	0.486552	0.604764	0.333448	0.206828	0.185831	G3	1889271	1901421	2384	protein_coding	PF13249:Squalene-hopene cyclase N-terminal domain|PF13243:Squalene-hopene cyclase C-terminal domain
γ-octalactone	FarmCPU	PRUPE.3G025900	-0.521396	91.9486	51.6039	4.51444	1.06364	2.77195	2.51029	56.5791	22.4933	41.5849	0.66948	0.690738	2.37219	G3	1902154	1908533	3564	protein_coding	PF13243:Squalene-hopene cyclase C-terminal domain|PF13249:Squalene-hopene cyclase N-terminal domain
γ-octalactone	FarmCPU	PRUPE.3G026100	-0.540549	60.8682	52.0199	26.9409	17.7832	22.7473	14.7438	51.7061	41.8517	27.879	17.5965	12.0539	20.8091	G3	1917134	1925413	3805	protein_coding	PF13243:Squalene-hopene cyclase C-terminal domain|PF13249:Squalene-hopene cyclase N-terminal domain
γ-octalactone	FarmCPU	PRUPE.3G026200	-0.714513	2.34431	1.91571	0.686737	0.866212	0.425957	0.248971	1.42709	1.0444	1.42431	0.598807	0.267678	0.0309013	G3	1924585	1930665	3744	protein_coding	PF13243:Squalene-hopene cyclase C-terminal domain|PF13249:Squalene-hopene cyclase N-terminal domain
γ-octalactone	Blink Hotspot with γ-decalactone	PRUPE.2G025400	-0.673125	0.382476	0.30959	0.320585	0.33614	0.291982	0.189016	0.50027	0.332106	0.310325	0.299346	0.204706	0.196293	G2	2520232	2527162	5331	protein_coding	PF00931:NB-ARC domain
γ-octalactone	Blink Hotspot with γ-decalactone	PRUPE.2G025800	-0.539706	1.97325	1.20458	0.571693	0.802079	0.705534	0.6678	1.76361	1.17357	1.23507	0.583588	0.573046	0.541233	G2	2656608	2659529	2922	protein_coding	PF07716:Basic region leucine zipper
γ-octalactone	Blink Hotspot with γ-decalactone	PRUPE.2G026000	-0.750636	18.4336	21.1927	21.4552	15.5788	11.9042	8.63121	22.9034	12.1764	14.9806	11.8547	9.49332	5.72678	G2	2684722	2689792	4359	protein_coding	-
γ-octalactone	Blink Hotspot with γ-decalactone	PRUPE.2G026400	-0.298674	4.79499	5.3075	4.4072	4.4398	4.16651	4.23986	5.03689	3.32999	4.16992	4.04317	3.94021	3.9838	G2	2716597	2721839	5158	protein_coding	-
γ-octalactone	Blink Hotspot with γ-decalactone	PRUPE.2G026500	0.820726	12.7678	15.8739	31.8136	26.7926	37.8836	39.9077	17.4224	17.0596	16.1765	32.4954	44.0992	52.3855	G2	2722405	2727231	2613	protein_coding	PF01210:NAD-dependent glycerol-3-phosphate dehydrogenase N-terminus|PF07479:NAD-dependent glycerol-3-phosphate dehydrogenase C-terminus
γ-octalactone	Blink Hotspot with γ-decalactone	PRUPE.2G026600	-0.0639231	2.79401	1.99188	3.80754	5.89903	4.93812	3.66159	1.77919	4.03616	5.58985	8.95225	6.16532	2.55439	G2	2749486	2751078	1593	protein_coding	-
γ-octalactone	Blink Hotspot with γ-decalactone	PRUPE.2G026700	-0.495758	0.933862	1.14442	1.37759	1.50081	0.954688	0.665374	1.17189	2.20215	2.36095	1.79569	0.746738	1.18609	G2	2753797	2759413	5015	protein_coding	PF09265:Cytokinin dehydrogenase 1, FAD and cytokinin binding|PF01565:FAD binding domain
γ-octalactone	Blink Hotspot with γ-decalactone	PRUPE.2G026800	0.295597	0.53631	0.88867	2.27003	3.86943	2.54014	2.48167	1.10966	0.87033	1.54092	1.28911	1.39054	1.38844	G2	2767780	2770974	2505	protein_coding	PF13178:Protein of unknown function (DUF4005)
γ-octalactone	Blink Hotspot with γ-decalactone	PRUPE.2G026900	0.550751	8.2801	5.50963	9.85402	7.44741	7.4032	9.96556	6.33227	7.09852	8.67311	6.45369	9.35337	11.0243	G2	2774115	2776962	1652	protein_coding	-
γ-octalactone	Blink Hotspot with γ-decalactone	PRUPE.2G027000	-0.237156	3.25642	2.39546	1.84002	2.11554	1.92207	2.2635	2.58636	2.46692	2.58969	1.71079	2.76367	2.33048	G2	2779285	2783106	3822	protein_coding	-
γ-octalactone	Blink Hotspot with γ-decalactone	PRUPE.2G027100	-0.714129	14.0567	11.4206	10.3564	7.38781	5.68142	7.31063	11.3871	14.7734	9.29646	6.67936	4.5654	3.72469	G2	2782516	2784667	1228	protein_coding	-
γ-octalactone	Blink Hotspot with γ-decalactone	PRUPE.2G027200	-0.752228	6.82975	8.552	7.867	6.0916	5.82128	3.35082	9.19856	6.83707	7.35242	7.37784	4.83201	5.2837	G2	2793183	2806204	11986	protein_coding	PF00931:NB-ARC domain

## Sheet: γ-decalactone
Trait	Model	gene.id	Correlation with phenotype value	JC_1	JC_2	JC_3	JC_4	JC_5	JC_6	HH_1	HH_2	HH_3	HH_4	HH_5	HH_6	gene_chr	gene_start	gene_end	gene_length	gene_biotype	gene_description
γ-decalactone	Blink	PRUPE.1G201300	-0.64701	11.3453	10.4813	11.0023	10.6086	10.758	10.9908	10.8975	11.7538	11.5355	10.8196	10.6943	9.20659	G1	19829921	19835928	3093	protein_coding	-
γ-decalactone	Blink	PRUPE.1G201400	-0.517581	8.74733	5.52024	3.3775	3.09184	2.44672	2.21066	5.18793	5.25803	4.56072	2.61333	2.26813	2.67426	G1	19856731	19863733	6955	protein_coding	-
γ-decalactone	Blink	PRUPE.1G201500	0.598969	7.09821	7.94678	7.43985	7.19404	8.24851	8.36305	7.47201	7.00572	6.55138	8.08611	8.79069	8.31851	G1	19906387	19913745	4732	protein_coding	-
γ-decalactone	Blink	PRUPE.1G201600	-0.345531	9.4988	9.28243	6.12891	6.49972	6.79402	7.67142	9.3308	8.14195	8.47312	5.74965	6.78522	6.57633	G1	19913628	19917352	1429	protein_coding	PF13041:PPR repeat family
γ-decalactone	Blink	PRUPE.1G201700	-0.630754	41.3377	25.3774	19.9115	8.85986	5.10619	5.80437	27.1736	31.2173	23.8678	7.64517	4.78749	4.99411	G1	19924995	19925857	863	protein_coding	-
γ-decalactone	Blink	PRUPE.1G201800	0.613498	3.03162	3.57242	3.80762	5.41095	5.66619	7.42833	3.8139	3.85411	4.52465	5.59692	7.65746	6.46247	G1	19926354	19930929	4576	protein_coding	-
γ-decalactone	Blink	PRUPE.1G201900	-0.597013	0.21626	0.490482	0.724854	0.646042	0.436208	0.308752	0.480753	0.777562	0.836234	0.94352	0.535221	0.18806	G1	20010019	20020186	4119	protein_coding	PF13086:AAA domain|PF13087:AAA domain
γ-decalactone	FarmCPU	PRUPE.1G225700	-0.515762	204.6	229.215	20.0507	19.1369	1.85914	1.3219	283.588	99.5185	95.9146	9.28566	12.3782	0.758015	G1	23908446	23910213	1280	protein_coding	PF00504:Chlorophyll A-B binding protein
γ-decalactone	FarmCPU	PRUPE.1G225800	-0.40658	41.5267	20.446	5.7869	4.41921	2.95334	2.25482	17.0205	20.7281	12.0218	3.18969	2.75793	7.63583	G1	23925410	23927904	2150	protein_coding	PF01753:MYND finger
γ-decalactone	FarmCPU	PRUPE.1G225900	0.619489	46.2249	54.9632	44.1145	60.8478	53.5925	58.2164	48.9978	48.9589	51.1533	49.2554	43.8378	64.8642	G1	23929637	23931337	1701	protein_coding	-
γ-decalactone	FarmCPU	PRUPE.1G226000	-0.403751	213.731	92.8544	49.3895	39.7141	22.6557	32.5383	91.0154	136.621	86.2055	35.1628	43.1557	64.1541	G1	23931704	23934190	1584	protein_coding	PF05755:Rubber elongation factor protein (REF)
γ-decalactone	FarmCPU	PRUPE.1G226100	-0.239884	7.77168	2.86422	1.15137	0.884464	0.94889	0.60368	3.41914	2.86926	1.75734	0.848255	0.5436	2.54787	G1	23932576	23933266	691	protein_coding	-
γ-decalactone	FarmCPU	PRUPE.1G226200	-0.104519	0.298858	0.30384	0.941275	1.43005	1.24123	0.686747	0.24663	0.739438	0.968822	2.24714	1.39227	0.336347	G1	23936229	23941531	2348	protein_coding	PF02301:HORMA domain
γ-decalactone	FarmCPU	PRUPE.1G226400	0.182835	7.69079	5.89973	7.22844	5.98614	7.7136	7.55473	6.06029	8.57559	5.74971	9.26945	8.22764	7.41156	G1	23943483	23948350	3490	protein_coding	-
γ-decalactone	FarmCPU	PRUPE.1G226500	-0.445935	0.111245	1.25585	0.33587	0.133369	0.0249473	0	1.51791	0.393385	0.350613	0.040687	0.0132192	0	G1	23954665	23957649	2096	protein_coding	PF00067:Cytochrome P450
γ-decalactone	FarmCPU	PRUPE.1G226600	-0.279395	21.9377	22.2203	26.2726	27.6628	21.9669	25.569	20.8066	23.5866	22.1466	27.6366	21.9443	20.7	G1	23962377	23967842	3425	protein_coding	PF06552:Plant specific mitochondrial import receptor subunit TOM20
γ-decalactone	FarmCPU	PRUPE.1G226700	-0.127207	0.28221	0.444032	4.12898	1.93826	1.59872	3.24874	0.807128	8.47039	6.45651	3.39714	11.4602	2.73726	G1	24013089	24015470	2382	protein_coding	PF00808:Histone-like transcription factor (CBF/NF-Y) and archaeal histone
γ-decalactone	FarmCPU	PRUPE.1G226800	-0.662054	2.7076	2.68477	1.28035	1.24773	0.714693	0.478954	4.63656	2.7466	3.33614	1.33992	1.45395	0.523252	G1	24015428	24019786	3104	protein_coding	PF03999:Microtubule associated protein (MAP65/ASE1 family)
γ-decalactone	FarmCPU	PRUPE.1G227000	-0.168838	0.384322	1.14842	1.39838	2.56855	1.48828	1.05702	1.01072	1.15999	0.974544	1.54673	0.862188	0.629779	G1	24030479	24044053	1703	protein_coding	PF03404:Mo-co oxidoreductase dimerisation domain|PF00174:Oxidoreductase molybdopterin binding domain
γ-decalactone	FarmCPU	PRUPE.1G227200	-0.486404	7.77439	6.33138	6.19398	5.11562	4.53202	3.91443	6.40756	7.49874	6.0343	5.30921	5.12879	6.07904	G1	24044097	24047196	1731	protein_coding	PF03016:Exostosin family
γ-decalactone	FarmCPU	PRUPE.1G227300	0.838889	12.9344	11.7256	13.6767	10.3144	14.9878	18.1969	11.2859	11.1576	10.9858	13.6595	16.9867	26.1265	G1	24049965	24058277	3715	protein_coding	PF04389:Peptidase family M28
γ-decalactone	FarmCPU	PRUPE.1G227600	-0.533949	0.880637	0.870234	0.426001	0.389839	0.406542	0.341261	0.92996	0.859212	0.788478	0.244694	0.281977	0.292522	G1	24086817	24088713	1701	protein_coding	PF13041:PPR repeat family
γ-decalactone	FarmCPU Hotspot with γ-octalactone	PRUPE.2G025400	-0.59827	0.382476	0.30959	0.320585	0.33614	0.291982	0.189016	0.50027	0.332106	0.310325	0.299346	0.204706	0.196293	G2	2520232	2527162	5331	protein_coding	PF00931:NB-ARC domain
γ-decalactone	FarmCPU Hotspot with γ-octalactone	PRUPE.2G025800	-0.48186	1.97325	1.20458	0.571693	0.802079	0.705534	0.6678	1.76361	1.17357	1.23507	0.583588	0.573046	0.541233	G2	2656608	2659529	2922	protein_coding	PF07716:Basic region leucine zipper
γ-decalactone	FarmCPU Hotspot with γ-octalactone	PRUPE.2G026000	-0.697904	18.4336	21.1927	21.4552	15.5788	11.9042	8.63121	22.9034	12.1764	14.9806	11.8547	9.49332	5.72678	G2	2684722	2689792	4359	protein_coding	-
γ-decalactone	FarmCPU Hotspot with γ-octalactone	PRUPE.2G026400	-0.275362	4.79499	5.3075	4.4072	4.4398	4.16651	4.23986	5.03689	3.32999	4.16992	4.04317	3.94021	3.9838	G2	2716597	2721839	5158	protein_coding	-
γ-decalactone	FarmCPU Hotspot with γ-octalactone	PRUPE.2G026500	0.779116	12.7678	15.8739	31.8136	26.7926	37.8836	39.9077	17.4224	17.0596	16.1765	32.4954	44.0992	52.3855	G2	2722405	2727231	2613	protein_coding	PF01210:NAD-dependent glycerol-3-phosphate dehydrogenase N-terminus|PF07479:NAD-dependent glycerol-3-phosphate dehydrogenase C-terminus
γ-decalactone	FarmCPU Hotspot with γ-octalactone	PRUPE.2G026600	-0.136968	2.79401	1.99188	3.80754	5.89903	4.93812	3.66159	1.77919	4.03616	5.58985	8.95225	6.16532	2.55439	G2	2749486	2751078	1593	protein_coding	-
γ-decalactone	FarmCPU Hotspot with γ-octalactone	PRUPE.2G026700	-0.436737	0.933862	1.14442	1.37759	1.50081	0.954688	0.665374	1.17189	2.20215	2.36095	1.79569	0.746738	1.18609	G2	2753797	2759413	5015	protein_coding	PF09265:Cytokinin dehydrogenase 1, FAD and cytokinin binding|PF01565:FAD binding domain
γ-decalactone	FarmCPU Hotspot with γ-octalactone	PRUPE.2G026800	0.240143	0.53631	0.88867	2.27003	3.86943	2.54014	2.48167	1.10966	0.87033	1.54092	1.28911	1.39054	1.38844	G2	2767780	2770974	2505	protein_coding	PF13178:Protein of unknown function (DUF4005)
γ-decalactone	FarmCPU Hotspot with γ-octalactone	PRUPE.2G026900	0.528551	8.2801	5.50963	9.85402	7.44741	7.4032	9.96556	6.33227	7.09852	8.67311	6.45369	9.35337	11.0243	G2	2774115	2776962	1652	protein_coding	-
γ-decalactone	FarmCPU Hotspot with γ-octalactone	PRUPE.2G027000	-0.223564	3.25642	2.39546	1.84002	2.11554	1.92207	2.2635	2.58636	2.46692	2.58969	1.71079	2.76367	2.33048	G2	2779285	2783106	3822	protein_coding	-
γ-decalactone	FarmCPU Hotspot with γ-octalactone	PRUPE.2G027100	-0.673835	14.0567	11.4206	10.3564	7.38781	5.68142	7.31063	11.3871	14.7734	9.29646	6.67936	4.5654	3.72469	G2	2782516	2784667	1228	protein_coding	-
γ-decalactone	FarmCPU Hotspot with γ-octalactone	PRUPE.2G027200	-0.646963	6.82975	8.552	7.867	6.0916	5.82128	3.35082	9.19856	6.83707	7.35242	7.37784	4.83201	5.2837	G2	2793183	2806204	11986	protein_coding	PF00931:NB-ARC domain
γ-decalactone	FarmCPU	PRUPE.2G192300	-0.823652	1.78631	3.01054	2.71695	2.8226	1.84255	1.59555	2.53852	3.1398	2.60873	3.14793	2.97092	0.711525	G2	23145535	23147861	2327	protein_coding	PF02701:Dof domain, zinc finger
γ-decalactone	FarmCPU	PRUPE.2G192600	-0.599662	26.1645	29.2775	16.9499	16.8762	12.3629	9.99677	24.1788	15.2981	14.6774	13.2017	8.81877	8.41308	G2	23159141	23161752	1662	protein_coding	PF04970:Lecithin retinol acyltransferase
γ-decalactone	FarmCPU	PRUPE.2G192700	0.0649375	3.22346	6.70241	7.96068	8.37543	7.02529	7.18336	6.29817	3.90554	5.20759	8.29208	9.42418	5.76766	G2	23162217	23172939	4568	protein_coding	PF00288:GHMP kinases N terminal domain|PF07959:L-fucokinase
γ-decalactone	FarmCPU	PRUPE.2G192900	-0.508752	13.6921	14.0271	8.56151	7.30828	5.89541	8.81608	10.9216	11.4506	10.79	6.53776	6.83533	7.53859	G2	23172027	23174514	1177	protein_coding	PF01096:Transcription factor S-II (TFIIS)
γ-decalactone	FarmCPU	PRUPE.2G193100	-0.469339	1.75432	2.40208	1.82528	3.63199	0.956739	1.40073	1.95776	0.802465	1.73262	1.62651	0.898323	0.937063	G2	23178686	23179669	984	protein_coding	PF13833:EF-hand domain pair
γ-decalactone	FarmCPU	PRUPE.2G193200	0.0602047	30.0146	28.1075	14.5118	19.6468	28.3654	22.3565	28.5748	17.6756	24.893	17.9095	17.2372	20.2483	G2	23179980	23183022	1577	protein_coding	PF00076:RNA recognition motif. (a.k.a. RRM, RBD, or RNP domain)
γ-decalactone	FarmCPU	PRUPE.2G193500	-0.610553	32.7608	26.9241	18.6072	13.2575	10.8012	7.81547	31.6232	21.6912	18.2606	9.53495	6.21806	6.59977	G2	23197180	23198905	1101	protein_coding	PF00213:ATP synthase delta (OSCP) subunit
γ-decalactone	FarmCPU	PRUPE.2G193600	-0.782054	3.50338	6.49962	6.08672	7.83157	3.476	1.35871	5.70397	7.40144	6.33065	6.75982	3.27175	1.34654	G2	23201914	23204179	1299	protein_coding	PF00071:Ras family
γ-decalactone	FarmCPU	PRUPE.2G193700	0.686857	28.2347	9.4658	17.351	11.3061	17.0586	13.7988	8.7303	7.74194	10.4652	10.4756	11.3887	84.4462	G2	23208463	23210808	2346	protein_coding	PF00004:ATPase family associated with various cellular activities (AAA)|PF14363:Domain associated at C-terminal with AAA
γ-decalactone	FarmCPU	PRUPE.2G193800	-0.599366	21.9529	14.4861	5.03689	4.07189	2.04198	1.31465	15.2133	16.1364	7.74691	4.27574	1.86159	0.868558	G2	23218601	23220328	1067	protein_coding	PF13301:Protein of unknown function (DUF4079)
γ-decalactone	FarmCPU	PRUPE.2G194100	-0.236198	150.613	221.172	240.651	287.911	286.17	208.814	228.48	273.245	282.862	298.956	203.252	172.792	G2	23237839	23240525	1271	protein_coding	PF00173:Cytochrome b5-like Heme/Steroid binding domain
γ-decalactone	FarmCPU	PRUPE.2G194200	-0.365571	28.3863	6.16154	1.84787	2.89241	0.914422	1.47852	13.0876	3.5957	8.37609	1.03356	0.629086	1.8636	G2	23246097	23248256	2063	protein_coding	PF00067:Cytochrome P450
γ-decalactone	FarmCPU	PRUPE.2G194400	-0.440274	152.396	578.325	318.663	270.279	276.161	216.263	385.479	284.32	270.239	162.08	95.7311	49.3063	G2	23259153	23260534	1264	protein_coding	PF00046:Homeobox domain|PF02183:Homeobox associated leucine zipper
γ-decalactone	FarmCPU	PRUPE.2G194600	-0.463862	10.3355	11.141	3.14417	3.69535	2.64595	2.16014	13.2097	2.51464	4.45652	2.67056	3.02758	1.7855	G2	23275229	23276493	1265	protein_coding	PF02519:Auxin responsive protein
γ-decalactone	FarmCPU	PRUPE.2G194900	0.682867	7.52988	10.439	13.2285	12.4028	15.7864	17.2268	10.5246	12.9022	11.5134	15.9213	17.7174	18.0133	G2	23280409	23287168	2728	protein_coding	PF00069:Protein kinase domain
γ-decalactone	FarmCPU	PRUPE.2G195100	-0.610959	7.35146	8.01304	3.48949	4.15475	2.6349	1.18291	14.8027	5.66579	5.50151	6.028	1.73973	0.573855	G2	23298646	23302811	1934	protein_coding	PF00620:RhoGAP domain
γ-decalactone	FarmCPU	PRUPE.2G195300	0.292961	1.16785	1.34477	1.27188	2.63457	4.87212	4.74732	1.82342	2.45253	2.06055	4.27859	2.13575	0.818668	G2	23313615	23316156	2542	protein_coding	PF00010:Helix-loop-helix DNA-binding domain|PF14215:bHLH-MYC and R2R3-MYB transcription factors N-terminal
γ-decalactone	FarmCPU	PRUPE.2G195400	-0.453976	26.2975	9.88476	1.37627	0.745808	0.638469	0.218759	14.6206	6.68547	8.89927	0.971054	0.186156	0.278511	G2	23320912	23322266	1355	protein_coding	PF13578:Methyltransferase domain
γ-decalactone	FarmCPU	PRUPE.2G195600	-0.554326	132.667	123.777	72.1725	61.3477	60.794	61.9487	125.597	84.2446	84.3814	55.3089	49.7492	42.993	G2	23327157	23330843	1546	protein_coding	PF05030:SSXT protein (N-terminal region)
γ-decalactone	FarmCPU	PRUPE.2G195700	-0.0956247	14.7098	12.2059	12.8604	12.6781	11.812	12.3372	10.8007	9.72981	11.5179	13.0263	14.2334	11.7162	G2	23331254	23335455	2444	protein_coding	PF01529:DHHC palmitoyltransferase
γ-decalactone	FarmCPU	PRUPE.2G195900	-0.425112	170.507	85.0115	52.151	13.9568	10.9362	6.27387	78.6712	27.7776	24.1842	11.9354	7.09846	12.5372	G2	23340327	23344917	2380	protein_coding	PF03822:NAF domain|PF00069:Protein kinase domain
γ-decalactone	FarmCPU	PRUPE.3G192300	0.539023	6.79545	7.27425	6.68749	6.03374	8.01013	8.4333	7.33925	6.34168	6.8991	6.41361	8.10368	7.1377	G3	20446540	20455266	3602	protein_coding	PF14259:RNA recognition motif (a.k.a. RRM, RBD, or RNP domain)|PF07744:SPOC domain|PF00076:RNA recognition motif. (a.k.a. RRM, RBD, or RNP domain)
γ-decalactone	FarmCPU	PRUPE.3G192400	-0.557769	0.166881	0.0367235	0.0415953	0.0737328	0.0108073	0.0248153	0.0626937	0.0759404	0.0575444	0.0278278	0.032354	0.00976578	G3	20457157	20462817	2774	protein_coding	PF01699:Sodium/calcium exchanger protein
γ-decalactone	FarmCPU	PRUPE.3G192500	-0.472877	2.31156	2.34457	2	2.12549	2.02507	1.82402	2.38024	2.46822	3.2148	1.98344	2.34922	1.99933	G3	20462391	20466815	3920	protein_coding	-
γ-decalactone	FarmCPU	PRUPE.3G192600	0.54608	10.3208	27.5446	114.679	170.866	117.876	158.523	37.2393	102.533	94.7169	122.225	122.419	172.576	G3	20466452	20470025	1920	protein_coding	PF00483:Nucleotidyl transferase
γ-decalactone	FarmCPU	PRUPE.3G192700	-0.632322	18.281	19.3965	16.6111	16.3219	14.9553	16.9432	19.1552	17.9481	16.0764	16.3026	16.2975	15.0627	G3	20470976	20473190	1359	protein_coding	-
γ-decalactone	FarmCPU	PRUPE.3G192900	-0.81095	2.3523	5.80201	7.13124	5.48579	1.71108	0.96634	5.77651	7.59681	7.12615	4.63586	2.47084	0.117044	G3	20476174	20480004	2360	protein_coding	-
γ-decalactone	FarmCPU	PRUPE.3G193000	-0.844326	3.18076	5.45044	6.38987	6.18627	2.2807	1.31341	5.80223	6.62428	7.19202	4.92755	2.92193	0.579666	G3	20481970	20486074	2003	protein_coding	PF10354:Domain of unknown function (DUF2431)|PF06972:Protein of unknown function (DUF1296)
γ-decalactone	FarmCPU	PRUPE.3G193100	-0.724142	0.191845	0.386935	0.133079	0.28042	0.0502477	0	0.324354	0.45305	0.509135	0.156368	0.116046	0	G3	20484374	20484756	222	protein_coding	-
γ-decalactone	FarmCPU	PRUPE.3G193200	-0.7463	1.43741	2.20948	2.6937	2.51315	0.988306	0.273332	2.28089	2.94522	2.81406	4.77334	1.33857	0	G3	20491847	20493760	920	protein_coding	PF10354:Domain of unknown function (DUF2431)
γ-decalactone	FarmCPU	PRUPE.3G193300	0.687828	0.717098	0.793493	1.26243	2.65724	3.63634	3.97164	0.930631	1.32016	1.98905	2.91315	3.46382	3.06091	G3	20495590	20497376	1088	protein_coding	PF10354:Domain of unknown function (DUF2431)
γ-decalactone	FarmCPU	PRUPE.3G193600	0.646113	5.05765	1.86823	0.7018	0.34583	0.491036	0.740887	1.93614	0.462615	0.287528	0.683114	0.525572	36.7912	G3	20513153	20514299	880	protein_coding	-
γ-decalactone	FarmCPU	PRUPE.3G194000	-0.393353	20.3918	11.246	10.1677	11.0209	9.00939	10.627	10.3753	7.07877	9.27251	5.48161	5.65413	3.00426	G3	20546285	20548372	1433	protein_coding	PF08240:Alcohol dehydrogenase GroES-like domain|PF00107:Zinc-binding dehydrogenase
γ-decalactone	FarmCPU	PRUPE.3G194100	-0.0407988	1.39152	2.80147	4.60351	3.44285	3.60164	3.17552	3.33347	3.99353	3.45134	4.80675	4.52736	3.34212	G3	20566095	20574404	5983	protein_coding	-
γ-decalactone	FarmCPU	PRUPE.3G194500	-0.637427	77.7771	61.6161	33.0617	32.5127	28.8744	23.4899	59.0134	59.4689	44.5464	26.7089	16.6257	8.70485	G3	20605421	20610187	3496	protein_coding	PF06203:CCT motif
γ-decalactone	FarmCPU	PRUPE.3G194600	-0.295823	25.0168	17.6862	10.816	11.3609	11.0545	13.7315	16.257	14.9506	12.8626	11.6461	14.1564	12.9706	G3	20610237	20613593	1665	protein_coding	PF07890:Rrp15p
γ-decalactone	FarmCPU	PRUPE.3G194800	-0.457942	164.332	149.154	13.026	15.8194	32.5941	17.4759	151.756	133.8	40.2735	23.2341	15.4267	12.7197	G3	20644782	20647651	2870	protein_coding	-
γ-decalactone	FarmCPU	PRUPE.3G194900	-0.489729	13.7467	9.43883	4.37306	2.88335	3.43953	3.83969	8.79779	8.41173	5.54545	2.96959	3.25711	2.57328	G3	20648649	20655707	4498	protein_coding	-
γ-decalactone	FarmCPU	PRUPE.4G159700	-0.503735	124.386	158.175	20.6976	13.2719	7.91824	2.37718	198.801	60.9813	50.2588	18.3311	7.40886	0.552686	G4	9151272	9152571	930	protein_coding	-
γ-decalactone	FarmCPU	PRUPE.4G159900	0.142142	157.4	136.529	120.084	124.577	138.891	124.831	148.739	128.815	126.064	144.915	129.013	147.1	G4	9156226	9161867	1742	protein_coding	PF07722:Peptidase C26
γ-decalactone	FarmCPU	PRUPE.4G160000	-0.0333628	3.41577	5.06812	12.8505	6.99176	8.26904	9.50507	5.75749	15.2036	11.584	9.90475	15.6233	8.77244	G4	9162148	9167536	2348	protein_coding	PF09507:DNA polymerase subunit Cdc27
γ-decalactone	FarmCPU	PRUPE.4G160100	-0.575075	26.0904	21.2465	21.0371	25.9	21.8098	22.1193	20.1022	30.2582	26.5107	20.0784	19.4082	13.2458	G4	9168220	9172742	1132	protein_coding	PF16455:Ubiquitin-binding domain
γ-decalactone	FarmCPU	PRUPE.4G160200	0.0281832	10.701	12.7451	19.8749	16.9474	14.7537	15.2596	13.2379	16.0974	15.667	14.7026	15.7122	15.3724	G4	9174240	9179399	2520	protein_coding	PF01436:NHL repeat
γ-decalactone	FarmCPU	PRUPE.4G160300	0.497034	35.8828	36.347	52.7971	42.2398	47.1952	44.8989	41.4571	61.1219	47.7687	55.54	68.0424	83.7745	G4	9181304	9184609	2281	protein_coding	PF00344:SecY translocase|PF10559:Plug domain of Sec61p
γ-decalactone	FarmCPU	PRUPE.4G160500	0.266488	1.3235	1.20525	4.80394	1.69503	1.04442	0.525804	1.00821	1.14872	2.09594	1.54365	0.915218	5.13347	G4	9206351	9211472	5122	protein_coding	PF04859:Plant protein of unknown function (DUF641)
γ-decalactone	FarmCPU	PRUPE.4G160700	-0.341672	0.0718133	0.0235208	0	0	0	0.0075234	0.0447552	0.00622815	0.00554079	0	0	0	G4	9219606	9222019	1861	protein_coding	PF08241:Methyltransferase domain
γ-decalactone	FarmCPU	PRUPE.4G161200	0.482208	0.0205969	1.77712	2.49498	3.58326	5.3215	3.39704	1.89456	0.107269	0.306163	3.55555	2.79941	2.02816	G4	9236032	9239054	2842	protein_coding	PF08387:FBD
γ-decalactone	FarmCPU	PRUPE.4G161400	0.926424	1.19813	2.57401	0.0421927	0.423945	60.1604	64.6366	0.412649	0.447071	0.515315	9.73322	25.3475	173.845	G4	9250919	9251197	279	protein_coding	-
γ-decalactone	FarmCPU	PRUPE.4G161600	0.0102775	12.1182	13.8353	26.4312	20.9103	20.225	21.1953	14.104	35.7243	23.574	26.6371	23.0796	23.3252	G4	9264210	9267220	1103	protein_coding	PF00071:Ras family
γ-decalactone	FarmCPU	PRUPE.4G161700	0.195051	1.89618	1.97069	1.89033	2.53075	3.67289	3.24994	2.57631	2.15818	4.00359	3.54695	3.06474	2.15654	G4	9270185	9277513	1792	protein_coding	PF12895:Anaphase-promoting complex, cyclosome, subunit 3|PF13424:Tetratricopeptide repeat
γ-decalactone	FarmCPU	PRUPE.4G162300	-0.350103	1.64022	1.16323	1.35178	1.13501	0.957609	0.98484	1.45903	1.2787	1.90587	1.26101	1.27991	1.45887	G4	9310724	9318372	2339	protein_coding	PF13424:Tetratricopeptide repeat
γ-decalactone	FarmCPU	PRUPE.4G269200	0.660423	2.31601	6.26202	10.0578	12.5978	13.7528	15.301	7.53035	6.57637	8.69124	13.8429	14.9511	15.973	G4	21416820	21428591	2156	protein_coding	PF08637:ATP synthase regulation protein NCA2
γ-decalactone	FarmCPU	PRUPE.4G269300	-0.379477	3.89978	3.19644	1.78211	1.87572	1.73198	1.63667	3.6268	3.10642	2.43649	2.22201	2.34015	2.645	G4	21465070	21475129	2291	protein_coding	PF03222:Tryptophan/tyrosine permease family
γ-decalactone	FarmCPU	PRUPE.4G269400	0.398413	9.59124	6.32161	7.48431	10.1506	10.9338	10.4678	5.32398	3.13423	3.31185	7.9984	5.91645	6.69861	G4	21475516	21479465	2635	protein_coding	PF00288:GHMP kinases N terminal domain
γ-decalactone	FarmCPU	PRUPE.4G269500	0.776717	14.6102	13.5688	16.103	16.8758	18.954	24.4084	13.9082	13.0882	12.4982	18.5374	23.0387	25.7419	G4	21495384	21501682	2023	protein_coding	PF00483:Nucleotidyl transferase
γ-decalactone	FarmCPU	PRUPE.4G269600	-0.276588	0.54863	0.539872	0.332524	1.52675	0.829184	0.181479	0.271901	0.397229	0.404887	2.1018	0.369229	0	G4	21517057	21519910	1743	protein_coding	PF00134:Cyclin, N-terminal domain|PF02984:Cyclin, C-terminal domain
γ-decalactone	FarmCPU	PRUPE.4G269700	-0.347987	53.0357	38.3389	38.7885	31.3167	27.9969	29.1044	42.4072	43.3813	54.4275	27.0563	34.4938	41.2994	G4	21520054	21521346	1293	protein_coding	PF02391:MoaE protein
γ-decalactone	FarmCPU	PRUPE.4G270000	-0.00861758	15.8133	12.9485	14.7595	13.925	14.918	14.196	13.9831	13.2765	13.1334	18.8879	15.8593	14.3132	G4	21585261	21598071	2724	protein_coding	PF16711:Actin-binding domain of plant-specific actin-binding protein|PF16712:Coiled-coil regions of plant-specific actin-binding protein|PF16709:Fused Ig-PH domain of plant-specific actin-binding protein
γ-decalactone	FarmCPU	PRUPE.4G270100	0.26218	2.00247	6.06117	6.78941	8.18637	12.4415	4.51069	8.25561	2.96989	3.17336	19.0119	10.0795	10.1264	G4	21709137	21711694	1211	protein_coding	PF02298:Plastocyanin-like domain
γ-decalactone	FarmCPU	PRUPE.5G088800	-0.529113	11.9953	9.11557	12.2671	3.41969	1.96857	1.13139	8.55494	3.95843	5.12295	3.26038	1.20378	3.23433	G5	9952578	9953729	1152	protein_coding	PF03634:TCP family transcription factor
γ-decalactone	FarmCPU	PRUPE.5G088900	0.766099	56.6572	41.7992	31.7883	34.7024	45.5973	54.7324	36.946	24.45	37.9215	34.4335	42.9749	94.3604	G5	9955688	9960814	2689	protein_coding	PF08540:Hydroxymethylglutaryl-coenzyme A synthase C terminal|PF01154:Hydroxymethylglutaryl-coenzyme A synthase N terminal
γ-decalactone	FarmCPU	PRUPE.5G089000	-0.379939	1.75182	0.5668	0.0419246	0.134436	0.00586487	0.0125581	0.355421	0.291328	0.346957	0.0132146	0.00677241	0	G5	9970826	9972727	1902	protein_coding	-
γ-decalactone	FarmCPU	PRUPE.5G089200	-0.138653	123.114	58.052	41.0122	30.8682	56.5321	42.1283	60.5958	60.5017	49.0221	43.0772	37.6342	51.1584	G5	9985848	9994052	4216	protein_coding	-
γ-decalactone	FarmCPU	PRUPE.5G089300	-0.323062	1.25211	1.9452	2.60882	2.85735	2.14583	2.59617	1.62733	3.12723	2.76146	2.54519	2.49923	1.33014	G5	10003602	10014795	5080	protein_coding	PF04997:RNA polymerase Rpb1, domain 1|PF00623:RNA polymerase Rpb1, domain 2|PF05000:RNA polymerase Rpb1, domain 4|PF04983:RNA polymerase Rpb1, domain 3|PF11523:Protein of unknown function (DUF3223)
γ-decalactone	FarmCPU	PRUPE.5G089400	-0.306334	0.310932	0.641018	0.914868	1.05993	0.851543	0.937476	0.546875	1.34801	1.0203	1.19674	1.04439	0.352494	G5	10014835	10017090	2256	protein_coding	-
γ-decalactone	FarmCPU	PRUPE.5G089500	0.190512	1.08622	1.94084	5.60156	6.41395	5.56398	4.8653	1.86121	4.71914	3.38977	6.96318	6.06656	4.12255	G5	10023487	10027385	2750	protein_coding	PF00069:Protein kinase domain
γ-decalactone	FarmCPU	PRUPE.5G089600	-0.268151	11.6991	12.0761	12.9688	8.79808	9.05891	10.0398	10.6871	9.64013	10.0652	8.69288	8.60079	10.1288	G5	10028154	10035558	3261	protein_coding	PF00638:RanBP1 domain
γ-decalactone	FarmCPU	PRUPE.5G089700	-0.148343	8.12153	8.85431	7.96066	9.62746	5.04184	5.28109	6.779	5.12692	12.3517	5.12209	4.34511	9.48984	G5	10036495	10039968	2005	protein_coding	PF08449:UAA transporter family
γ-decalactone	FarmCPU	PRUPE.5G089800	-0.636472	2.05868	3.09771	2.01452	0.45045	0.0673927	0.0140433	2.10173	3.55998	2.29248	0.382175	0.0214008	0.239945	G5	10042928	10046847	2414	protein_coding	-
γ-decalactone	FarmCPU	PRUPE.5G089900	-0.334715	5.19995	0.99119	0.0169867	0.129805	0.0727809	0.0244592	0.255496	1.46635	1.21346	0.0181344	0.0905257	0	G5	10049939	10050631	693	protein_coding	PF00847:AP2 domain
γ-decalactone	FarmCPU	PRUPE.5G091000	-0.513241	5.99713	4.85586	3.33007	2.21767	2.01949	2.76327	5.08451	4.96779	5.05067	1.74318	2.74618	2.72716	G5	10127967	10132489	4523	protein_coding	PF00687:Ribosomal protein L1p/L10e family
γ-decalactone	FarmCPU	PRUPE.5G129800	-0.415261	715.221	909.046	104.708	64.4786	188.901	63.8166	697.099	387.378	238.962	83.7078	16.99	76.1019	G5	12550056	12553428	2543	protein_coding	PF01053:Cys/Met metabolism PLP-dependent enzyme
γ-decalactone	FarmCPU	PRUPE.5G130000	-0.65533	9.95528	10.9648	9.35195	8.34181	8.09333	7.7852	10.9265	9.22991	9.78953	7.63232	7.46317	6.91786	G5	12570627	12573129	1872	protein_coding	PF09748:Transcription factor subunit Med10 of Mediator complex
γ-decalactone	FarmCPU	PRUPE.5G130100	-0.356092	0.267646	0.347664	0.169149	0.252486	0.194008	0.148451	0.268678	0.324994	0.283672	0.116082	0.205798	0.227417	G5	12576017	12577680	994	protein_coding	-
γ-decalactone	FarmCPU	PRUPE.5G130300	-0.503033	61.3203	34.4749	5.87675	6.4866	2.35867	0.613259	34.4864	17.5763	15.9475	6.09341	1.72823	0.51973	G5	12591804	12593842	1878	protein_coding	PF00010:Helix-loop-helix DNA-binding domain|PF14215:bHLH-MYC and R2R3-MYB transcription factors N-terminal
γ-decalactone	FarmCPU	PRUPE.5G130400	-0.541447	0.394431	0.88691	0.142704	0.0342153	0.0127883	0	0.631733	0.382464	0.379808	0.0680618	0	0.0140777	G5	12598070	12601165	2958	protein_coding	PF00010:Helix-loop-helix DNA-binding domain|PF14215:bHLH-MYC and R2R3-MYB transcription factors N-terminal
γ-decalactone	FarmCPU	PRUPE.5G130700	0.129204	3.89667	1.65368	0.775529	0.510193	3.26873	1.82825	1.34976	0.883551	0.415279	0.342326	0.32832	0.222874	G5	12631561	12633739	2046	protein_coding	PF00010:Helix-loop-helix DNA-binding domain|PF14215:bHLH-MYC and R2R3-MYB transcription factors N-terminal
γ-decalactone	FarmCPU	PRUPE.5G130800	0.771416	0.160247	0.0416369	0.0432163	0.1232	0.621914	2.68805	0.125311	0.0340328	0.0718142	0.834337	2.33865	4.06799	G5	12638845	12642142	2115	protein_coding	PF00561:alpha/beta hydrolase fold
γ-decalactone	FarmCPU	PRUPE.5G131100	-0.269408	1.11336	0.209334	0.0335483	0.0447895	0.0282474	0.0339772	0.116813	0.0718449	0.115099	0.0569524	0.0313771	0.0290453	G5	12650337	12652362	2026	protein_coding	-
γ-decalactone	FarmCPU	PRUPE.5G131300	0.481711	0.363725	0.00636282	0.0117623	0.0519225	0.0807435	0.0956774	0	0.0775301	0.0191633	0.0342826	0.207517	0.393174	G5	12660396	12663252	2266	protein_coding	PF00759:Glycosyl hydrolase family 9
γ-decalactone	FarmCPU	PRUPE.5G131400	0.78608	66.0927	54.5201	70.6842	81.7444	103.162	108.489	55.8979	78.4862	64.5792	98.7202	138.537	187.913	G5	12663966	12665772	1807	protein_coding	PF06814:Lung seven transmembrane receptor
γ-decalactone	FarmCPU	PRUPE.5G131500	-0.692787	0.723267	1.63779	0.487391	1.03088	0.149058	0.0982889	1.81299	0.872908	0.788573	0.742055	0.180405	0	G5	12668485	12670120	1636	protein_coding	-
γ-decalactone	FarmCPU	PRUPE.5G131600	-0.724431	0.130933	0.156394	0.0582746	0.0878951	0.0104001	0.0461955	0.186136	0.113519	0.117326	0.145702	0.0724299	0.0474228	G5	12672069	12674667	2285	protein_coding	PF08879:WRC|PF08880:QLQ
γ-decalactone	FarmCPU	PRUPE.5G131800	-0.646302	1.59927	1.37904	1.6683	1.57036	0.942893	0.219011	0.837587	2.9356	2.98577	3.37015	0.960431	0.149033	G5	12682230	12683213	984	protein_coding	PF00462:Glutaredoxin
γ-decalactone	FarmCPU	PRUPE.5G132000	-0.832749	1.71468	2.87999	2.2651	2.27353	0.782045	0.338154	3.22573	3.60189	2.74533	1.92236	0.910376	0.0154603	G5	12701224	12702250	1027	protein_coding	PF14009:Domain of unknown function (DUF4228)
γ-decalactone	FarmCPU	PRUPE.5G132200	-0.474577	2.35475	1.94469	0.57403	0.193319	0.0161244	0.0727558	4.79088	1.25499	0.944046	0.305663	0.179055	0.0337843	G5	12705177	12706474	782	protein_coding	-
γ-decalactone	FarmCPU	PRUPE.5G132400	0.611645	26.2936	29.056	38.2449	36.0873	46.7728	49.3606	29.1116	28.3524	30.0322	49.6701	49.871	45.2929	G5	12711193	12715427	2047	protein_coding	PF00076:RNA recognition motif. (a.k.a. RRM, RBD, or RNP domain)|PF14259:RNA recognition motif (a.k.a. RRM, RBD, or RNP domain)
γ-decalactone	FarmCPU	PRUPE.5G132500	0.641353	35.5487	34.8218	33.395	33.4213	47.1062	46.8054	35.8882	36.2226	35.5607	42.7666	54.9955	46.4863	G5	12717302	12723036	4198	protein_coding	-
γ-decalactone	FarmCPU	PRUPE.5G132600	0.707272	9.40285	11.2058	16.3048	17.3197	21.9854	22.4185	11.1374	12.1445	13.5912	19.3451	26.5146	24.8001	G5	12731243	12740121	4146	protein_coding	PF00443:Ubiquitin carboxyl-terminal hydrolase|PF06337:DUSP domain
γ-decalactone	FarmCPU	PRUPE.5G132700	-0.769335	58.8273	55.9224	37.2117	43.6149	20.4017	12.3505	62.5641	76.1503	45.489	40.4535	15.7268	10.258	G5	12740904	12742801	1669	protein_coding	PF00332:Glycosyl hydrolases family 17
γ-decalactone	FarmCPU	PRUPE.5G132800	0.343118	39.7499	39.6529	89.8503	210.074	193.977	160.806	65.5116	70.9523	110.81	130.935	114.313	79.9698	G5	12744233	12749648	4228	protein_coding	PF00534:Glycosyl transferases group 1|PF08323:Starch synthase catalytic domain
γ-decalactone	FarmCPU	PRUPE.5G132900	-0.0612722	70.7847	48.228	20.5847	12.9112	11.312	12.1622	32.5459	40.0116	62.1575	6.96184	7.45569	61.432	G5	12752884	12754142	1095	protein_coding	-
γ-decalactone	FarmCPU	PRUPE.5G133000	0.445031	0.0865365	0.190395	0.0425569	0.100566	0.0759815	0.0670709	0.0394637	0.0249401	0.0916609	0.0781898	0.135836	0.231084	G5	12755099	12755933	835	protein_coding	-
γ-decalactone	FarmCPU Hotspot with γ-decalactone	PRUPE.6G130900	-0.773011	5.1323	5.62068	4.65734	3.82578	3.70328	2.82361	5.87457	5.30216	5.40589	5.05137	3.06505	2.69442	G6	10190833	10194554	1395	protein_coding	PF00328:Histidine phosphatase superfamily (branch 2)
γ-decalactone	FarmCPU Hotspot with γ-decalactone	PRUPE.6G131000	-0.568636	18.365	13.3489	9.76718	6.26468	6.00434	6.413	12.8827	13.1599	11.0691	6.11693	5.91534	5.89724	G6	10234819	10239872	3522	protein_coding	PF06102:Domain of unknown function (DUF947)
γ-decalactone	FarmCPU Hotspot with γ-decalactone	PRUPE.6G131200	0.546711	2.79379	2.72484	2.94724	2.70229	2.92387	3.25541	2.62126	2.08131	2.19002	2.80598	2.77272	2.958	G6	10260912	10267715	3187	protein_coding	PF00226:DnaJ domain
γ-decalactone	FarmCPU Hotspot with γ-decalactone	PRUPE.6G131300	-0.593421	1.63658	1.94502	1.50666	1.10233	1.19921	0.744916	2.94808	1.74232	1.80084	1.47468	0.986299	0.889623	G6	10262404	10263114	711	protein_coding	-
γ-decalactone	FarmCPU Hotspot with γ-decalactone	PRUPE.6G131400	-0.338649	14.3428	3.41039	1.18936	0.865394	0.38042	0.191628	3.337	0.867051	1.46073	0.723786	0.302958	0.0166607	G6	10291527	10295131	1626	protein_coding	PF12796:Ankyrin repeats (3 copies)|PF13962:Domain of unknown function
γ-decalactone	FarmCPU Hotspot with γ-decalactone	PRUPE.6G131500	-0.830813	4.90469	4.99869	4.61725	4.80223	4.0853	3.46711	5.24242	4.75332	4.79191	4.75208	3.84576	3.52362	G6	10325779	10329320	3015	protein_coding	PF13962:Domain of unknown function
γ-decalactone	FarmCPU Hotspot with γ-decalactone	PRUPE.6G131600	-0.549249	45.8539	33.5456	8.30397	4.44399	0.51509	0.128564	36.3566	14.7405	16.1941	3.93567	0.448439	0.0399289	G6	10348031	10353533	3890	protein_coding	-
γ-decalactone	FarmCPU Hotspot with γ-decalactone	PRUPE.6G131900	-0.164699	101.422	76.6267	61.7504	56.4717	57.6995	66.0454	75.3265	72.383	66.2489	51.1852	47.0599	69.8101	G6	10383391	10387421	1851	protein_coding	-
γ-decalactone	FarmCPU Hotspot with γ-decalactone	PRUPE.6G132000	-0.634761	7.33589	10.2641	9.3867	10.0655	7.7534	7.3649	12.1136	9.19639	7.95858	9.54937	6.86278	6.02364	G6	10393471	10398591	2860	protein_coding	-
γ-decalactone	FarmCPU Hotspot with γ-decalactone	PRUPE.6G132300	0.59375	2.83807	6.40256	3.69663	7.91772	14.4715	15.6146	11.4789	11.3568	7.66308	9.88674	8.75409	10.4994	G6	10434833	10437219	2387	protein_coding	PF11250:Fantastic Four meristem regulator
γ-decalactone	Blink Hotspot with γ-decalactone	PRUPE.6G133500	-0.588824	17.6893	17.4151	8.31231	7.63935	5.92508	6.71522	13.0795	12.0847	9.63035	6.62538	6.38976	5.01717	G6	10477401	10480206	1030	protein_coding	PF00411:Ribosomal protein S11
γ-decalactone	Blink Hotspot with γ-decalactone	PRUPE.6G133900	0.154226	0	0	0	0	0	0	0.0167543	0.0889781	0.0765531	0	0.0695296	0.0867313	G6	10500492	10502412	777	protein_coding	-
γ-decalactone	Blink Hotspot with γ-decalactone	PRUPE.6G134000	-0.185754	0.0301323	0	0	0	0	0	0	0	0	0	0	0	G6	10531506	10533341	1508	protein_coding	PF02365:No apical meristem (NAM) protein
γ-decalactone	Blink Hotspot with γ-decalactone	PRUPE.6G134100	-0.0286946	1.55748	1.40831	2.24044	1.3276	1.37023	1.7375	1.37668	1.85899	1.75542	1.58531	1.5623	1.77878	G6	10594258	10596507	2250	protein_coding	PF04520:Senescence regulator
γ-decalactone	Blink Hotspot with γ-decalactone	PRUPE.6G134300	-0.457997	0.277718	0.708648	0.150479	0.103123	0	0	0.272311	0.16783	0.0373602	0	0	0	G6	10605030	10605979	828	protein_coding	-
γ-decalactone	Blink Hotspot with γ-decalactone	PRUPE.6G134400	-0.0287447	5.30699	0.215169	11.3543	0.0440057	0.252764	0	0.211399	0.20763	0.034491	0.192329	0	4.26637	G6	10621079	10622787	1259	protein_coding	PF02365:No apical meristem (NAM) protein
γ-decalactone	FarmCPU	PRUPE.6G212200	-0.741673	20.7017	26.3657	14.1402	12.2682	3.3847	1.22923	27.8948	30.5169	21.4641	7.45236	4.30343	0.401704	G6	22050733	22055030	3801	protein_coding	-
γ-decalactone	FarmCPU	PRUPE.6G212400	0.561539	16.5258	18.5579	18.9771	17.3773	19.3876	21.9857	21.3444	16.2508	15.0074	18.3435	16.3706	20.9473	G6	22072112	22075285	1896	protein_coding	-
γ-decalactone	FarmCPU	PRUPE.6G212500	-0.288134	9.23746	2.72238	0.691283	1.05119	1.1513	0.451475	0.850192	1.13896	0.720019	1.06688	0.426079	0.0730853	G6	22077526	22079107	1112	protein_coding	-
γ-decalactone	FarmCPU	PRUPE.6G212600	-0.507995	23.0595	8.38127	4.92242	5.0915	4.76238	2.77996	7.50635	9.64032	7.74364	5.79649	4.53111	0.559922	G6	22084944	22089869	4127	protein_coding	PF13855:Leucine rich repeat|PF08263:Leucine rich repeat N-terminal domain|PF00069:Protein kinase domain
γ-decalactone	FarmCPU	PRUPE.6G212700	-0.35349	18.4755	17.8343	17.0622	29.1288	19.0414	18.5245	19.8949	51.8914	56.7563	28.5026	35.6064	19.2119	G6	22099624	22102291	1775	protein_coding	PF03953:Tubulin C-terminal domain|PF00091:Tubulin/FtsZ family, GTPase domain
γ-decalactone	FarmCPU	PRUPE.6G212900	0.500032	1.85485	0.418245	0.452547	0.140103	0.175055	0.234465	0.303997	0.329978	0.375985	0.0632157	0.0333628	3.37661	G6	22107162	22108722	1561	protein_coding	-
γ-decalactone	FarmCPU	PRUPE.6G213100	0.749384	101.476	59.7764	96.2521	134.969	135.247	154.213	64.3645	119.826	77.6652	122.228	118.656	171.037	G6	22114649	22116664	586	protein_coding	-
γ-decalactone	FarmCPU	PRUPE.6G213200	0.697083	2.74131	4.34669	5.02098	6.04888	12.6284	9.46323	4.75685	8.6333	3.99174	10.6652	11.829	11.5515	G6	22117612	22120939	3328	protein_coding	-
γ-decalactone	FarmCPU	PRUPE.6G213300	0.834682	25.9202	27.6292	25.0813	24.6168	42.5019	41.0873	28.7628	24.3611	18.9766	37.9331	39.4757	46.6977	G6	22121127	22122883	1757	protein_coding	PF00266:Aminotransferase class-V
γ-decalactone	FarmCPU	PRUPE.6G213500	-0.194441	38.6579	16.7604	20.9786	12.3323	14.1587	14.3032	15.9377	46.1325	33.1938	12.5305	11.0627	26.294	G6	22129629	22132752	1678	protein_coding	PF00179:Ubiquitin-conjugating enzyme
γ-decalactone	FarmCPU	PRUPE.6G213600	-0.360631	99.958	40.7886	1.34779	1.00993	0.0141202	0.0467375	114.007	7.20147	4.62142	0.533511	0.0571549	0.0489821	G6	22139410	22141164	1580	protein_coding	PF06955:Xyloglucan endo-transglycosylase (XET) C-terminus|PF00722:Glycosyl hydrolases family 16
γ-decalactone	FarmCPU	PRUPE.6G213700	-0.462174	1.92398	0.961086	0.93831	1.0126	0.637053	0.711763	1.025	0.910754	0.727245	0.617316	0.448589	0.514898	G6	22141399	22148086	3670	protein_coding	PF09765:WD-repeat region|PF11793:FANCL C-terminal domain
γ-decalactone	FarmCPU	PRUPE.6G213800	0.8716	4.71597	3.0242	3.27474	2.69195	9.44438	9.02482	3.29922	3.1751	1.85495	6.94139	9.9025	14.1682	G6	22151345	22152862	1284	protein_coding	PF00046:Homeobox domain|PF02183:Homeobox associated leucine zipper
γ-decalactone	FarmCPU	PRUPE.6G213900	0.209529	24.6963	32.8098	36.2365	31.6951	36.6651	34.5011	27.3016	23.8902	23.9312	29.187	24.027	25.0031	G6	22181014	22184959	2247	protein_coding	PF05577:Serine carboxypeptidase S28
γ-decalactone	FarmCPU	PRUPE.6G214100	-0.355481	19.3259	27.8879	20.879	18.3108	20.7852	20.3757	32.0616	21.0703	18.8954	21.1039	21.7924	17.3585	G6	22196458	22203172	4141	protein_coding	-
γ-decalactone	FarmCPU	PRUPE.6G214200	0.71624	73.8484	55.5736	53.1275	61.7813	86.192	83.5684	59.6954	48.2885	41.9992	53.6915	57.6663	70.038	G6	22210608	22216091	2027	protein_coding	PF01063:Amino-transferase class IV
γ-decalactone	FarmCPU	PRUPE.7G053600	0.377522	17.4782	16.9265	7.34249	12.8665	15.2381	23.4021	17.1607	8.55873	9.76366	13.1494	19.9352	15.5715	G7	9197762	9203279	3018	protein_coding	PF08145:BOP1NT (NUC169) domain|PF00400:WD domain, G-beta repeat
γ-decalactone	FarmCPU	PRUPE.7G053700	0.106866	17.7832	14.3734	10.02	9.33809	10.4627	12.4897	13.2608	11.7759	14.1326	8.64398	9.44155	15.5878	G7	9212658	9215823	785	protein_coding	-
γ-decalactone	FarmCPU	PRUPE.7G053900	-0.645418	2.17099	2.6112	2.16599	2.55376	1.74654	1.55528	2.79455	3.28774	2.47047	2.07811	1.75854	1.86771	G7	9232965	9236649	3450	protein_coding	-
γ-decalactone	FarmCPU	PRUPE.7G054000	-0.615633	0.912553	0.705213	2.39011	1.91669	0.947832	0.715722	0.992322	1.80278	1.79099	1.62468	0.742737	0.200553	G7	9236781	9247122	4695	protein_coding	-
γ-decalactone	FarmCPU	PRUPE.7G054100	0.490402	2.04931	2.71563	6.92315	9.48185	6.98481	7.08353	3.37803	5.88873	5.11178	11.8052	12.2215	14.2095	G7	9253252	9257412	1450	protein_coding	PF03151:Triose-phosphate Transporter family
γ-decalactone	FarmCPU	PRUPE.7G054200	-0.489514	14.595	12.7931	21.5706	14.1632	5.89991	1.49364	11.978	10.6744	10.6857	16.6877	8.83157	13.0871	G7	9258060	9265159	4541	protein_coding	PF00122:E1-E2 ATPase|PF12515:Ca2+-ATPase N terminal autoinhibitory domain|PF00689:Cation transporting ATPase, C-terminus|PF12710:haloacid dehalogenase-like hydrolase|PF00690:Cation transporter/ATPase, N-terminus
γ-decalactone	FarmCPU	PRUPE.7G054300	0.195325	8.11147	6.55898	12.4666	6.71891	4.8651	2.00065	6.53299	4.73284	6.07605	6.63264	5.0907	14.9054	G7	9281092	9290764	5201	protein_coding	PF00122:E1-E2 ATPase|PF12710:haloacid dehalogenase-like hydrolase|PF00689:Cation transporting ATPase, C-terminus|PF12515:Ca2+-ATPase N terminal autoinhibitory domain|PF00690:Cation transporter/ATPase, N-terminus
γ-decalactone	FarmCPU	PRUPE.7G054400	0.0729445	7.71102	6.13333	15.9983	12.0395	9.76495	7.38187	5.6938	6.84047	8.31825	11.0297	10.992	10.6082	G7	9303583	9311374	6851	protein_coding	PF12710:haloacid dehalogenase-like hydrolase|PF00690:Cation transporter/ATPase, N-terminus|PF00122:E1-E2 ATPase|PF00689:Cation transporting ATPase, C-terminus
γ-decalactone	FarmCPU	PRUPE.7G054700	0.174162	6.79033	6.59798	6.81227	8.11791	7.71542	7.76243	6.58799	7.97878	7.2754	7.66893	9.02442	7.27325	G7	9342384	9345644	1321	protein_coding	PF02330:Mitochondrial glycoprotein
γ-decalactone	FarmCPU	PRUPE.7G054800	0.625547	14.2698	11.5787	13.1415	16.1443	20.853	26.0498	11.8307	14.1176	13.715	17.7164	22.246	17.7531	G7	9348163	9356768	3233	protein_coding	PF04097:Nup93/Nic96
γ-decalactone	FarmCPU	PRUPE.7G055000	-0.606126	18.1286	12.3248	7.94392	6.76845	5.54462	5.27131	13.4193	12.1967	12.9218	5.99284	5.43538	4.94054	G7	9358091	9361089	1773	protein_coding	-
γ-decalactone	FarmCPU	PRUPE.7G055200	0.337745	0.243828	0.0503177	0.0716521	0.46133	0.687242	0.221252	0.186629	0.677959	0.624667	0.721686	0.426761	0.643863	G7	9391528	9392970	1443	protein_coding	PF00201:UDP-glucoronosyl and UDP-glucosyl transferase
γ-decalactone	FarmCPU	PRUPE.7G055300	-0.00443187	0.363212	0.527729	0.505744	0.63022	0.49285	0.642349	0.192786	0.657639	0.532422	0.843451	0.593085	0.494756	G7	9411293	9415287	1121	protein_coding	PF00076:RNA recognition motif. (a.k.a. RRM, RBD, or RNP domain)

## Sheet: δ-decalactone
Trait	Model	gene.id	Correlation with phenotype value	JC_1	JC_2	JC_3	JC_4	JC_5	JC_6	HH_1	HH_2	HH_3	HH_4	HH_5	HH_6	gene_chr	gene_start	gene_end	gene_length	gene_biotype	gene_description
δ-decalactone	Blink/FarmCPU	PRUPE.1G280400	-0.111783	13.5692	5.73941	5.65092	6.18379	7.7595	5.3121	5.80953	6.36269	5.85623	5.82765	5.25529	5.11508	G1	28401744	28407364	2996	protein_coding	PF01529:DHHC palmitoyltransferase
δ-decalactone	Blink/FarmCPU	PRUPE.1G280700	-0.172792	13.9717	9.1474	7.29826	6.88785	8.13012	7.89277	8.87563	6.43453	7.02	8.72613	8.40601	7.38926	G1	28417709	28420876	2649	protein_coding	-
δ-decalactone	Blink/FarmCPU	PRUPE.1G280800	-0.480164	19.4291	16.7069	19.4302	20.2816	13.4887	16.1724	14.9166	16.6688	21.5377	15.3852	13.7613	16.6593	G1	28431067	28434791	1525	protein_coding	PF00696:Amino acid kinase family
δ-decalactone	Blink/FarmCPU	PRUPE.1G280900	-0.601395	1592.22	1022.65	961.524	982.613	725.294	766.794	863.689	1048.79	1225.05	746.451	741.998	570.783	G1	28434964	28437188	1054	protein_coding	PF01287:Eukaryotic elongation factor 5A hypusine, DNA-binding OB fold
δ-decalactone	Blink/FarmCPU	PRUPE.1G281000	-0.455157	0.842339	0.233166	0.765512	0.32375	0.369059	0.165331	0.344782	2.20725	1.23343	0.897798	0.367574	0.156435	G1	28437600	28440515	2171	protein_coding	-
δ-decalactone	Blink/FarmCPU	PRUPE.1G281100	0.475203	23.6868	34.2825	34.2511	45.9451	44.7092	50.3869	34.558	34.2208	33.0387	37.6786	35.3303	31.3482	G1	28440967	28443089	1011	protein_coding	PF03776:Septum formation topological specificity factor MinE
δ-decalactone	Blink/FarmCPU	PRUPE.1G281200	0.565363	4.47618	4.88926	5.56086	5.04772	4.95838	5.935	4.40417	3.48639	4.10721	5.07569	4.78088	6.17928	G1	28443182	28446625	1673	protein_coding	PF02582:Uncharacterised ACR, YagE family COG1723
δ-decalactone	Blink/FarmCPU	PRUPE.1G281300	-0.464532	27.6368	8.15432	7.09118	10.9048	7.41603	6.0703	9.68766	23.5738	13.7954	11.9029	10.164	7.33451	G1	28446626	28448198	1040	protein_coding	PF04398:Protein of unknown function, DUF538
δ-decalactone	Blink/FarmCPU	PRUPE.1G281400	0.500132	0.51538	0.440159	6.72972	12.0393	10.5464	12.998	0.67654	6.80135	4.11117	16.5934	13.9659	13.8914	G1	28448435	28451516	1291	protein_coding	-
δ-decalactone	Blink/FarmCPU	PRUPE.1G281700	-0.340897	8.10176	13.8096	9.32316	9.32004	10.5893	9.53598	12.4985	14.37	13.8728	8.06557	8.06991	7.30256	G1	28474503	28481153	5915	protein_coding	PF05904:Plant protein of unknown function (DUF863)
δ-decalactone	Blink/FarmCPU	PRUPE.1G281800	-0.156129	1.44378	0.953972	0.66697	0.862052	0.669345	1.07611	0.976497	0.657185	1.02305	0.666326	0.857261	0.872308	G1	28484030	28486820	2791	protein_coding	PF13041:PPR repeat family
δ-decalactone	Blink/FarmCPU	PRUPE.1G281900	0.141671	0.726849	0.87819	0.957477	1.0674	1.00344	1.17235	0.884564	0.693227	1.20609	0.98502	1.2322	0.793681	G1	28487743	28490097	2355	protein_coding	PF13041:PPR repeat family|PF01535:PPR repeat
δ-decalactone	Blink/FarmCPU	PRUPE.1G282000	0.34843	17.4517	33.6366	35.2406	40.6372	41.0964	40.6927	34.516	27.0647	33.5447	38.5084	35.3089	29.6622	G1	28490605	28492994	942	protein_coding	PF02151:UvrB/uvrC motif|PF08755:Hemimethylated DNA-binding protein YccV like
δ-decalactone	Blink/FarmCPU	PRUPE.1G282100	0.762425	36.9146	32.2035	28.8051	26.6618	38.7541	37.637	30.7288	25.8571	26.2672	30.7086	33.4015	38.3292	G1	28494060	28499115	2703	protein_coding	PF01661:Macro domain|PF13716:Divergent CRAL/TRIO domain
δ-decalactone	Blink/FarmCPU	PRUPE.1G282200	-0.484795	4.74952	1.50501	0.0677995	0.0426212	0	0.0153184	9.65709	5.16053	5.10089	0.338903	0.382328	0.120025	G1	28501190	28502574	914	protein_coding	-
δ-decalactone	Blink/FarmCPU	PRUPE.1G282300	-0.226392	2.34253	0.078484	0.013246	0	0	0	0.0522684	0	0.117398	0	0	0	G1	28503206	28505804	897	protein_coding	PF00201:UDP-glucoronosyl and UDP-glucosyl transferase
δ-decalactone	Blink/FarmCPU	PRUPE.1G282400	-0.239949	4.79572	5.73758	7.34331	4.85345	4.87618	6.8228	6.11368	11.7484	8.49323	5.76377	6.94982	6.62008	G1	28515255	28517051	849	protein_coding	PF12796:Ankyrin repeats (3 copies)|PF13637:Ankyrin repeats (many copies)
δ-decalactone	Blink/FarmCPU	PRUPE.1G282500	-0.52615	327.535	455.059	190.682	67.9769	71.2094	19.3799	457.442	305.117	186.491	61.2671	60.4309	145.95	G1	28518402	28519577	1176	protein_coding	-
δ-decalactone	Blink/FarmCPU	PRUPE.1G282600	-0.373938	0.840871	0.908009	0.921262	0.832374	0.593089	0.761213	0.966403	1.26773	1.05604	0.909518	0.756017	1.17185	G1	28520327	28523690	3364	protein_coding	-
δ-decalactone	Blink/FarmCPU	PRUPE.1G282700	-0.659816	2.00488	4.81149	2.4268	2.38514	2.02433	1.06278	2.96638	2.84038	4.04167	3.0869	1.79647	0.381959	G1	28523691	28525960	1599	protein_coding	PF03763:Remorin, C-terminal region
δ-decalactone	Blink/FarmCPU	PRUPE.1G282800	-0.451805	82.8332	33.8521	4.18476	1.93403	0.430911	0.0873829	42.942	16.2755	16.1796	0.820808	0.188191	0.0222421	G1	28525961	28528673	1962	protein_coding	PF03662:Glycosyl hydrolase family 79, N-terminal domain
δ-decalactone	Blink/FarmCPU	PRUPE.1G282900	-0.381863	3.71438	1.65703	0.556793	0.979332	0.651797	1.10415	1.79666	1.06754	1.4239	0.632613	0.912525	0.640101	G1	28529492	28531099	1608	protein_coding	PF13041:PPR repeat family
δ-decalactone	Blink/FarmCPU	PRUPE.1G283000	0.555682	23.5614	22.2189	31.8965	32.1833	31.0217	30.7963	20.8678	24.6948	25.5439	31.5428	38.9571	44.3188	G1	28531297	28534664	2259	protein_coding	PF13855:Leucine rich repeat
δ-decalactone	Blink/FarmCPU	PRUPE.1G283200	-0.648229	24.7833	18.9704	21.8239	27.9487	15.3215	16.0419	20.6139	21.7483	31.3162	18.0578	15.1738	13.4516	G1	28537288	28540452	3080	protein_coding	PF14008:Iron/zinc purple acid phosphatase-like protein C|PF16656:Purple acid Phosphatase, N-terminal domain|PF00149:Calcineurin-like phosphoesterase
δ-decalactone	Blink/FarmCPU	PRUPE.1G283400	-0.535624	7.36222	10.0531	6.4577	5.40555	5.86612	4.65242	10.4643	5.61448	6.90858	5.6476	3.00894	1.61122	G1	28542832	28548406	3709	protein_coding	PF00343:Carbohydrate phosphorylase
δ-decalactone	Blink/FarmCPU	PRUPE.1G283500	0.329159	17.5196	15.4684	30.834	35.5024	49.188	23.7246	17.6745	27.729	25.1318	61.1812	32.5526	33.1011	G1	28556367	28560635	2882	protein_coding	PF03106:WRKY DNA -binding domain
δ-decalactone	Blink/FarmCPU	PRUPE.1G283600	0.719805	0.495363	0.996458	1.72996	4.36231	4.92439	6.16149	1.54272	1.36732	1.87211	4.72966	6.39347	7.28337	G1	28565263	28566912	1650	protein_coding	PF13912:C2H2-type zinc finger
δ-decalactone	Blink/FarmCPU	PRUPE.1G284100	0.319077	17.9652	18.6813	16.7025	23.0722	23.2219	20.8829	18.4555	22.7427	27.4295	24.7061	25.0213	26.6272	G1	28582432	28583298	609	protein_coding	PF03141:Putative S-adenosyl-L-methionine-dependent methyltransferase
δ-decalactone	Blink/FarmCPU	PRUPE.1G284300	0.395007	85.1184	92.4271	101.108	124.332	132.729	133.251	95.9948	159.471	136.726	141.626	162.286	160.51	G1	28592036	28593888	1853	protein_coding	PF03721:UDP-glucose/GDP-mannose dehydrogenase family, NAD binding domain|PF03720:UDP-glucose/GDP-mannose dehydrogenase family, UDP binding domain|PF00984:UDP-glucose/GDP-mannose dehydrogenase family, central domain

## Sheet: γ-dodecalactone
Trait	Model	Gene.id	Correlation with phenotype value	JC_1	JC_2	JC_3	JC_4	JC_5	JC_6	HH_1	HH_2	HH_3	HH_4	HH_5	HH_6	gene_chr	gene_start	gene_end	gene_length	gene_biotype	gene_description
γ-dodecalactone	FarmCPU/Blink	PRUPE.2G192300	-0.307512	1.78631	3.01054	2.71695	2.8226	1.84255	1.59555	2.53852	3.1398	2.60873	3.14793	2.97092	0.711525	G2	23145535	23147861	2327	protein_coding	PF02701:Dof domain, zinc finger
γ-dodecalactone	FarmCPU/Blink	PRUPE.2G192600	-0.13564	26.1645	29.2775	16.9499	16.8762	12.3629	9.99677	24.1788	15.2981	14.6774	13.2017	8.81877	8.41308	G2	23159141	23161752	1662	protein_coding	PF04970:Lecithin retinol acyltransferase
γ-dodecalactone	FarmCPU/Blink	PRUPE.2G192700	-0.00736166	3.22346	6.70241	7.96068	8.37543	7.02529	7.18336	6.29817	3.90554	5.20759	8.29208	9.42418	5.76766	G2	23162217	23172939	4568	protein_coding	PF00288:GHMP kinases N terminal domain|PF07959:L-fucokinase
γ-dodecalactone	FarmCPU/Blink	PRUPE.2G192900	-0.337826	13.6921	14.0271	8.56151	7.30828	5.89541	8.81608	10.9216	11.4506	10.79	6.53776	6.83533	7.53859	G2	23172027	23174514	1177	protein_coding	PF01096:Transcription factor S-II (TFIIS)
γ-dodecalactone	FarmCPU/Blink	PRUPE.2G193100	-0.283407	1.75432	2.40208	1.82528	3.63199	0.956739	1.40073	1.95776	0.802465	1.73262	1.62651	0.898323	0.937063	G2	23178686	23179669	984	protein_coding	PF13833:EF-hand domain pair
γ-dodecalactone	FarmCPU/Blink	PRUPE.2G193200	0.41151	30.0146	28.1075	14.5118	19.6468	28.3654	22.3565	28.5748	17.6756	24.893	17.9095	17.2372	20.2483	G2	23179980	23183022	1577	protein_coding	PF00076:RNA recognition motif. (a.k.a. RRM, RBD, or RNP domain)
γ-dodecalactone	FarmCPU/Blink	PRUPE.2G193500	-0.150662	32.7608	26.9241	18.6072	13.2575	10.8012	7.81547	31.6232	21.6912	18.2606	9.53495	6.21806	6.59977	G2	23197180	23198905	1101	protein_coding	PF00213:ATP synthase delta (OSCP) subunit
γ-dodecalactone	FarmCPU/Blink	PRUPE.2G193600	-0.265713	3.50338	6.49962	6.08672	7.83157	3.476	1.35871	5.70397	7.40144	6.33065	6.75982	3.27175	1.34654	G2	23201914	23204179	1299	protein_coding	PF00071:Ras family
γ-dodecalactone	FarmCPU/Blink	PRUPE.2G193700	0.027767	28.2347	9.4658	17.351	11.3061	17.0586	13.7988	8.7303	7.74194	10.4652	10.4756	11.3887	84.4462	G2	23208463	23210808	2346	protein_coding	PF00004:ATPase family associated with various cellular activities (AAA)|PF14363:Domain associated at C-terminal with AAA
γ-dodecalactone	FarmCPU/Blink	PRUPE.2G193800	-0.192197	21.9529	14.4861	5.03689	4.07189	2.04198	1.31465	15.2133	16.1364	7.74691	4.27574	1.86159	0.868558	G2	23218601	23220328	1067	protein_coding	PF13301:Protein of unknown function (DUF4079)
γ-dodecalactone	FarmCPU/Blink	PRUPE.2G194100	0.209418	150.613	221.172	240.651	287.911	286.17	208.814	228.48	273.245	282.862	298.956	203.252	172.792	G2	23237839	23240525	1271	protein_coding	PF00173:Cytochrome b5-like Heme/Steroid binding domain
γ-dodecalactone	FarmCPU/Blink	PRUPE.2G194200	-0.0790095	28.3863	6.16154	1.84787	2.89241	0.914422	1.47852	13.0876	3.5957	8.37609	1.03356	0.629086	1.8636	G2	23246097	23248256	2063	protein_coding	PF00067:Cytochrome P450
γ-dodecalactone	FarmCPU/Blink	PRUPE.2G194400	-0.00176068	152.396	578.325	318.663	270.279	276.161	216.263	385.479	284.32	270.239	162.08	95.7311	49.3063	G2	23259153	23260534	1264	protein_coding	PF00046:Homeobox domain|PF02183:Homeobox associated leucine zipper
γ-dodecalactone	FarmCPU/Blink	PRUPE.2G194600	-0.13954	10.3355	11.141	3.14417	3.69535	2.64595	2.16014	13.2097	2.51464	4.45652	2.67056	3.02758	1.7855	G2	23275229	23276493	1265	protein_coding	PF02519:Auxin responsive protein
γ-dodecalactone	FarmCPU/Blink	PRUPE.2G194900	0.148787	7.52988	10.439	13.2285	12.4028	15.7864	17.2268	10.5246	12.9022	11.5134	15.9213	17.7174	18.0133	G2	23280409	23287168	2728	protein_coding	PF00069:Protein kinase domain
γ-dodecalactone	FarmCPU/Blink	PRUPE.2G195100	-0.193477	7.35146	8.01304	3.48949	4.15475	2.6349	1.18291	14.8027	5.66579	5.50151	6.028	1.73973	0.573855	G2	23298646	23302811	1934	protein_coding	PF00620:RhoGAP domain
γ-dodecalactone	FarmCPU/Blink	PRUPE.2G195300	0.483969	1.16785	1.34477	1.27188	2.63457	4.87212	4.74732	1.82342	2.45253	2.06055	4.27859	2.13575	0.818668	G2	23313615	23316156	2542	protein_coding	PF00010:Helix-loop-helix DNA-binding domain|PF14215:bHLH-MYC and R2R3-MYB transcription factors N-terminal
γ-dodecalactone	FarmCPU/Blink	PRUPE.2G195400	-0.106407	26.2975	9.88476	1.37627	0.745808	0.638469	0.218759	14.6206	6.68547	8.89927	0.971054	0.186156	0.278511	G2	23320912	23322266	1355	protein_coding	PF13578:Methyltransferase domain
γ-dodecalactone	FarmCPU/Blink	PRUPE.2G195600	-0.130518	132.667	123.777	72.1725	61.3477	60.794	61.9487	125.597	84.2446	84.3814	55.3089	49.7492	42.993	G2	23327157	23330843	1546	protein_coding	PF05030:SSXT protein (N-terminal region)
γ-dodecalactone	FarmCPU/Blink	PRUPE.2G195700	-0.0331546	14.7098	12.2059	12.8604	12.6781	11.812	12.3372	10.8007	9.72981	11.5179	13.0263	14.2334	11.7162	G2	23331254	23335455	2444	protein_coding	PF01529:DHHC palmitoyltransferase
γ-dodecalactone	FarmCPU/Blink	PRUPE.2G195900	-0.0901014	170.507	85.0115	52.151	13.9568	10.9362	6.27387	78.6712	27.7776	24.1842	11.9354	7.09846	12.5372	G2	23340327	23344917	2380	protein_coding	PF03822:NAF domain|PF00069:Protein kinase domain
γ-dodecalactone	FarmCPU	PRUPE.1G063400	-0.254302	79.795	106.106	73.4249	63.9133	46.8353	22.9596	103.073	107.265	95.2694	76.8058	35.8545	29.6853	G1	4491562	4502439	2446	protein_coding	PF13243:Squalene-hopene cyclase C-terminal domain|PF13249:Squalene-hopene cyclase N-terminal domain
γ-dodecalactone	FarmCPU	PRUPE.1G063600	0.108083	1.49374	2.67523	1.38847	2.97451	3.90742	6.44497	3.13033	1.60103	2.06258	3.48834	5.4831	3.98433	G1	4523192	4534081	3555	protein_coding	PF00400:WD domain, G-beta repeat|PF04192:Utp21 specific WD40 associated putative domain
γ-dodecalactone	FarmCPU	PRUPE.1G063800	0.30081	21.9433	22.0985	20.6511	17.2755	22.2188	23.1245	21.1125	16.1936	16.242	17.8027	20.4972	23.2817	G1	4548221	4555416	1951	protein_coding	-
γ-dodecalactone	FarmCPU	PRUPE.1G064000	0.00360296	5.12658	6.67413	6.73304	5.65554	6.07505	5.29087	7.27144	4.7145	5.97151	6.3663	5.60327	6.24403	G1	4564070	4569477	3266	protein_coding	-
γ-dodecalactone	FarmCPU	PRUPE.1G064400	-0.201162	4.2828	3.50818	5.48979	3.41011	2.69816	1.8588	3.43024	3.56399	4.37333	3.30161	3.04978	1.77204	G1	4584561	4588021	2984	protein_coding	-
γ-dodecalactone	FarmCPU	PRUPE.1G064600	-0.222632	10.8064	65.82	215.018	173.432	85.3729	91.3158	79.4128	136.235	147.389	129.436	94.7494	64.184	G1	4596091	4599995	1631	protein_coding	PF04570:zinc-finger of the FCS-type, C2-C2
γ-dodecalactone	FarmCPU	PRUPE.1G064700	0.210139	13.4829	15.8247	26.5992	34.0557	46.6366	61.5917	17.7876	18.7547	20.1505	38.8248	47.8251	62.5884	G1	4600146	4602306	707	protein_coding	-
γ-dodecalactone	FarmCPU	PRUPE.1G064800	0.216077	3.21196	3.67028	5.16764	6.0666	6.73894	7.30384	3.42292	5.06613	5.35955	7.05967	6.7871	5.82751	G1	4603379	4609802	3214	protein_coding	PF02786:Carbamoyl-phosphate synthase L chain, ATP binding domain|PF02785:Biotin carboxylase C-terminal domain|PF00289:Carbamoyl-phosphate synthase L chain, N-terminal domain
γ-dodecalactone	FarmCPU	PRUPE.1G065000	-0.13545	13.58	14.6979	13.5198	13.8467	13.6588	14.7775	14.558	12.777	14.1922	12.5914	15.4584	14.442	G1	4619014	4629033	4327	protein_coding	PF08148:DSHCT (NUC185) domain|PF13234:rRNA-processing arch domain|PF00270:DEAD/DEAH box helicase|PF00271:Helicase conserved C-terminal domain
γ-dodecalactone	FarmCPU	PRUPE.1G065100	-0.591027	1.12362	1.30888	0.832251	0.792755	0.412959	0.758425	1.35842	1.30331	1.15738	0.644949	1.05159	1.14243	G1	4619793	4620638	846	protein_coding	-
γ-dodecalactone	FarmCPU	PRUPE.1G065200	0.247502	49.1376	29.9119	43.3965	50.4125	61.1851	67.0551	29.8325	58.7246	44.6463	63.2284	58.7574	60.9552	G1	4653826	4657720	1144	protein_coding	PF00227:Proteasome subunit
γ-dodecalactone	FarmCPU	PRUPE.1G065300	0.390781	15.4623	21.1737	91.0968	68.5538	145.768	151.468	14.0051	62.1369	63.6804	84.9278	130.364	103.414	G1	4658133	4665858	4699	protein_coding	PF02362:B3 DNA binding domain|PF02309:AUX/IAA family|PF06507:Auxin response factor
γ-dodecalactone	FarmCPU	PRUPE.1G065500	0.273523	3.11346	3.30455	5.164	4.75121	6.62911	7.57191	2.71329	2.86003	3.69895	5.02466	7.38196	6.97709	G1	4691569	4695254	2137	protein_coding	PF03711:Orn/Lys/Arg decarboxylase, C-terminal domain|PF01276:Orn/Lys/Arg decarboxylase, major domain
γ-dodecalactone	FarmCPU	PRUPE.1G065600	0.134727	14.7666	13.9202	13.9991	16.0594	19.4066	20.2504	13.7415	15.4048	17.431	18.0939	24.69	24.5188	G1	4695534	4698407	2060	protein_coding	PF07496:CW-type Zinc Finger|PF01429:Methyl-CpG binding domain
γ-dodecalactone	FarmCPU	PRUPE.1G065700	-0.262264	68.0205	61.7765	55.6156	64.632	50.2325	71.9424	58.6797	52.8373	44.4005	52.7934	58.4795	61.3244	G1	4701470	4702162	693	protein_coding	-
γ-dodecalactone	FarmCPU	PRUPE.1G120100	0.18048	4.78286	6.3774	2.07572	3.49846	4.17862	2.33413	2.85834	1.38481	1.47155	4.78367	5.28644	0.938081	G1	9414529	9415136	608	protein_coding	-
γ-dodecalactone	FarmCPU	PRUPE.1G120200	0.126062	61.4252	49.5933	78.3313	57.5469	58.7454	27.3746	49.8929	59.7491	45.8942	73.8339	36.316	30.4835	G1	9455408	9457082	1578	protein_coding	PF01582:TIR domain
γ-dodecalactone	FarmCPU	PRUPE.1G120300	-0.125241	2.48688	1.58057	0.419347	0.491406	0.524447	0.528368	2.38145	1.07169	0.897705	0.578116	0.421683	0.709732	G1	9458673	9459770	1098	protein_coding	-
γ-dodecalactone	FarmCPU	PRUPE.1G120600	-0.257295	3.11419	6.45895	3.89949	3.50872	3.33356	2.09019	7.17741	6.09042	3.85744	8.99799	5.1724	2.65674	G1	9475769	9476499	731	protein_coding	-
γ-dodecalactone	FarmCPU	PRUPE.1G120700	-0.238684	210.483	242.157	326.674	300.482	235.946	189.131	411.426	276.78	311.578	505.683	276.033	188.622	G1	9478920	9479430	511	protein_coding	-
γ-dodecalactone	FarmCPU	PRUPE.1G120900	0.128711	1.26402	0.408829	0.829804	1.35926	0.946995	0.831098	1.14489	0.412892	1.20222	0.942576	0.347753	0.190362	G1	9482298	9483401	1104	protein_coding	-
γ-dodecalactone	FarmCPU	PRUPE.1G121000	-0.225382	141.957	165.146	77.3473	87.0537	46.9399	21.5631	341.799	58.0107	95.9182	107.12	77.533	99.7168	G1	9496652	9497408	757	protein_coding	-
γ-dodecalactone	FarmCPU	PRUPE.1G121100	-0.129433	6.14958	5.42944	3.39149	6.69176	4.7729	2.29535	17.6937	3.85681	2.49332	6.61473	9.50726	16.2016	G1	9501157	9502201	1045	protein_coding	-
γ-dodecalactone	FarmCPU	PRUPE.1G121200	-0.260294	36.7604	42.4364	32.7661	23.3422	11.7254	6.44943	66.6238	33.6653	25.7719	21.6623	12.8697	3.94666	G1	9516834	9517458	625	protein_coding	-
γ-dodecalactone	FarmCPU	PRUPE.1G121300	-0.323181	41.1023	82.3688	106.208	75.8376	22.245	11.402	196.132	97.4239	80.2223	61.2492	24.8045	20.1113	G1	9541635	9542661	1027	protein_coding	-
γ-dodecalactone	FarmCPU	PRUPE.1G121400	-0.262657	1.41551	2.60579	1.37323	1.09705	0.655092	0.518827	3.36715	1.36379	1.31888	1.33241	0.636885	0.470397	G1	9552153	9554216	2064	protein_coding	-
γ-dodecalactone	FarmCPU	PRUPE.1G121500	-0.248219	0.693961	0.774529	1.90791	1.18239	0.949433	1.22436	1.29205	1.96788	1.56442	1.50567	1.09245	0.350003	G1	9555906	9556483	578	protein_coding	-
γ-dodecalactone	FarmCPU	PRUPE.1G121600	-0.268085	4.79916	8.95884	4.896	3.60416	2.25134	1.91894	7.22197	4.8291	4.90146	3.42512	2.11766	0.913285	G1	9557232	9558028	797	protein_coding	-
γ-dodecalactone	FarmCPU	PRUPE.1G121700	-0.321175	7.9985	7.56075	11.0799	7.13365	4.45443	3.55855	15.2467	13.4013	12.7618	10.2693	3.64109	2.80905	G1	9558832	9559503	672	protein_coding	-
γ-dodecalactone	FarmCPU	PRUPE.1G121800	0.282339	2.11685	2.33455	1.3324	0.945048	1.89267	1.10309	2.39434	1.33471	1.06181	1.22794	0.996964	1.07341	G1	9561370	9563615	2038	protein_coding	-
γ-dodecalactone	FarmCPU	PRUPE.1G121900	-0.370454	7.66782	7.19306	7.19252	7.01233	6.36732	6.71236	8.09444	7.36922	8.43919	6.65902	6.93571	6.27942	G1	9569863	9583525	6643	protein_coding	-
γ-dodecalactone	FarmCPU	PRUPE.1G122000	-0.17967	11.3528	10.2088	8.14895	7.55134	7.28691	8.81119	9.44301	8.52038	9.56204	6.35634	7.52709	6.84994	G1	9583662	9586087	1177	protein_coding	PF02150:RNA polymerases M/15 Kd subunit|PF01096:Transcription factor S-II (TFIIS)
γ-dodecalactone	FarmCPU	PRUPE.1G122100	-0.128884	15.1216	11.0036	7.67025	6.62024	6.75873	7.02786	9.74124	9.54427	8.24668	6.65963	7.18372	8.08587	G1	9586699	9589044	2346	protein_coding	PF13917:Zinc knuckle
γ-dodecalactone	FarmCPU	PRUPE.1G122300	-0.082707	42.2834	41.0249	45.6251	31.0473	36.5626	33.8954	42.5318	36.665	36.5728	34.4519	38.0245	42.193	G1	9595293	9606286	3618	protein_coding	PF04802:Component of IIS longevity pathway SMK-1
γ-dodecalactone	FarmCPU	PRUPE.1G122400	0.108624	6.88074	10.1837	28.6801	40.1355	35.2029	46.9803	10.9714	24.2242	18.1613	35.8038	39.3927	41.7514	G1	9607732	9612719	2460	protein_coding	PF07992:Pyridine nucleotide-disulphide oxidoreductase|PF02852:Pyridine nucleotide-disulphide oxidoreductase, dimerisation domain
γ-dodecalactone	FarmCPU	PRUPE.1G122500	-0.216937	162.707	183.645	160.622	166.626	146.458	183.341	213.065	144.973	145.258	138.255	144.424	152.274	G1	9615920	9616800	772	protein_coding	-
γ-dodecalactone	FarmCPU	PRUPE.1G122600	0.126578	31.7724	27.3752	40.6219	42.7139	48.065	51.2665	26.6038	33.9732	33.5279	50.3637	53.6661	71.75	G1	9617434	9620581	1310	protein_coding	PF00025:ADP-ribosylation factor family
γ-dodecalactone	FarmCPU	PRUPE.1G122700	0.121133	107.42	96.9225	66.4945	64.1784	76.3592	65.6178	81.017	63.0038	70.7023	64.3159	61.8242	91.5173	G1	9621531	9623302	1144	protein_coding	PF00025:ADP-ribosylation factor family
γ-dodecalactone	FarmCPU	PRUPE.1G122800	-0.0850207	22.9066	27.8499	19.0328	18.1354	18.8636	16.4843	29.0675	18.8998	20.7675	18.3966	16.0196	16.5253	G1	9623357	9632236	3662	protein_coding	PF03859:CG-1 domain
γ-dodecalactone	FarmCPU	PRUPE.1G122900	-0.143522	5.5446	17.9897	1.66949	1.63591	1.26316	0.441272	33.748	1.94771	1.7288	1.2059	0.880299	0.00959932	G1	9637562	9639683	1446	protein_coding	PF00182:Chitinase class I
γ-dodecalactone	FarmCPU	PRUPE.1G123000	-0.0347055	139.743	162.044	70.3054	46.1624	76.7468	71.3825	173.58	87.576	90.7724	46.3591	35.551	54.4284	G1	9642746	9646673	2146	protein_coding	PF00501:AMP-binding enzyme|PF13193:AMP-binding enzyme C-terminal domain
γ-dodecalactone	MLMM	PRUPE.1G163300	0.055665	52.6656	47.5237	17.7404	21.6883	28.6609	27.966	47.1818	23.5816	21.2559	19.7534	14.3754	37.8201	G1	13125665	13127410	1160	protein_coding	PF00226:DnaJ domain
γ-dodecalactone	MLMM	PRUPE.1G164000	-0.297809	7.3495	9.40867	4.54968	4.37888	3.46094	3.409	7.65394	7.59788	7.43909	3.87502	3.87439	4.22089	G1	13214032	13221279	6182	protein_coding	PF00931:NB-ARC domain
γ-dodecalactone	MLMM	PRUPE.1G164100	0.205465	9.40771	10.2143	30.2818	14.8109	20.6898	17.9215	12.8361	10.4565	10.8629	16.6003	19.9419	18.6156	G1	13225297	13226896	299	protein_coding	-
γ-dodecalactone	MLMM	PRUPE.1G164200	0.187071	9.65453	12.1341	30.3389	17.6571	21.8954	17.4759	13.42	12.3007	12.9223	19.5973	20.8773	22.7222	G1	13226946	13236475	4016	protein_coding	-
γ-dodecalactone	MLMM	PRUPE.1G164300	0.177615	0.208866	0.769551	2.39557	1.21886	1.55134	1.48247	0.662737	0.815137	1.05486	1.1974	0.95419	1.17359	G1	13231064	13231551	488	protein_coding	-
γ-dodecalactone	MLMM	PRUPE.1G164600	-0.131057	36.3108	50.3283	31.2991	45.5898	37.4513	52.1132	54.525	39.1433	32.6206	36.6707	37.5798	28.1292	G1	13248972	13252086	1968	protein_coding	PF00076:RNA recognition motif. (a.k.a. RRM, RBD, or RNP domain)
γ-dodecalactone	MLMM	PRUPE.1G164700	-0.122171	0.582399	2.26727	0.645625	0.925557	0.682676	0.0807796	1.4108	1.39151	1.32006	0.698546	0.0980777	0.153052	G1	13252906	13253626	531	protein_coding	-
γ-dodecalactone	MLMM	PRUPE.1G164800	0.0603727	54.4556	224.029	933.907	693.859	511.206	304.453	213.957	200.305	208.035	577.729	385.144	768.244	G1	13267061	13269320	2260	protein_coding	PF01370:NAD dependent epimerase/dehydratase family
γ-dodecalactone	MLMM	PRUPE.1G164900	-0.0167289	4.72787	5.07524	5.1663	5.92385	5.11073	5.89218	4.88463	4.53792	3.64862	5.2372	6.53794	4.37032	G1	13283614	13289249	1959	protein_coding	PF01612:3'-5' exonuclease
γ-dodecalactone	MLMM	PRUPE.1G165000	0.011321	9.51557	11.9663	17.8609	14.7897	15.121	14.0473	13.5939	14.5867	14.5281	15.5441	17.2776	12.7318	G1	13315478	13336421	6918	protein_coding	-
γ-dodecalactone	FarmCPU	PRUPE.1G207900	0.00270305	0.0970891	0	0	0	0	0.032453	0	0	0	0	0	0.0179479	G1	22207692	22208427	736	protein_coding	-
γ-dodecalactone	FarmCPU	PRUPE.1G208100	0.308088	10.737	11.2027	10.129	11.9108	13.5587	14.4469	11.2881	12.2634	12.8811	10.976	12.2006	7.77653	G1	22217062	22221033	2026	protein_coding	-
γ-dodecalactone	MLMM	PRUPE.2G105700	-0.200114	0.460919	0.633785	0.131361	0.260909	0.226929	0.129582	0.597045	0.305454	0.555371	0.231233	0.336254	0.730829	G2	16382166	16387744	4583	protein_coding	PF01094:Receptor family ligand binding region|PF00060:Ligand-gated ion channel|PF10613:Ligated ion channel L-glutamate- and glycine-binding site
γ-dodecalactone	MLMM	PRUPE.2G105900	0.0577426	12.6368	12.0518	15.0902	21.3748	15.7642	12.064	11.3125	15.5146	14.7799	18.962	15.945	10.4794	G2	16400650	16402865	1028	protein_coding	PF02970:Tubulin binding cofactor A
γ-dodecalactone	MLMM	PRUPE.2G106000	-0.180455	5.5853	4.52772	5.44412	4.29104	3.85577	3.29978	5.00902	6.52762	5.74431	3.63888	3.56088	2.97917	G2	16404622	16410545	5145	protein_coding	PF06219:Protein of unknown function (DUF1005)
γ-dodecalactone	MLMM	PRUPE.2G106200	0.358551	11.1283	4.77372	6.23301	6.35753	9.17982	7.52735	6.35918	7.4795	5.98858	7.82417	6.62434	11.1435	G2	16425765	16429738	3510	protein_coding	-
γ-dodecalactone	MLMM	PRUPE.2G106300	0.033128	142.241	50.1017	141.95	34.9648	61.3211	29.569	52.1897	39.2821	32.8274	45.9476	32.5166	181.948	G2	16432624	16435004	1910	protein_coding	-
γ-dodecalactone	MLMM	PRUPE.2G106400	-0.261685	21.0144	19.4444	27.5796	14.7007	11.9046	7.5866	47.0507	28.1246	19.2832	22.7617	14.8894	8.14596	G2	16437067	16439238	1912	protein_coding	-
γ-dodecalactone	MLMM	PRUPE.2G106500	-0.0327673	3.13148	2.39759	3.03286	3.82288	3.4148	3.40374	3.36572	3.65881	4.38543	3.33385	3.62957	3.26079	G2	16439893	16442575	2683	protein_coding	PF13041:PPR repeat family
γ-dodecalactone	MLMM	PRUPE.2G106600	0.395665	12.8617	12.9661	10.1007	10.0185	13.3915	12.7804	11.6146	9.78733	9.35768	13.4849	12.2498	12.1167	G2	16442700	16446668	1695	protein_coding	PF02390:Putative methyltransferase
γ-dodecalactone	MLMM	PRUPE.2G106700	0.323354	7.22683	6.05751	4.56927	4.7586	6.27092	4.34632	4.95198	4.90901	4.68726	7.08166	5.74354	5.62952	G2	16443591	16444079	489	protein_coding	-
γ-dodecalactone	MLMM	PRUPE.2G106800	-0.0801771	3.46048	6.41426	4.1841	5.81746	4.01434	3.0739	5.44449	2.86322	3.03035	6.01359	4.08258	1.98522	G2	16454872	16458627	1657	protein_coding	PF07819:PGAP1-like protein
γ-dodecalactone	FarmCPU	PRUPE.3G129300	0.168091	30.8107	42.0198	29.1507	39.0067	42.4594	38.0229	36.9898	32.3709	36.0693	51.8189	43.9352	31.4623	G3	13123945	13124525	399	protein_coding	-
γ-dodecalactone	FarmCPU	PRUPE.3G129600	-0.0626001	0	0	0	0	0	0	0	0	0	0	0	0.019787	G3	13200224	13201713	1403	protein_coding	PF08100:Dimerisation domain|PF00891:O-methyltransferase
γ-dodecalactone	FarmCPU	PRUPE.3G145800	-0.0225121	2.2669	4.23571	2.8862	2.37755	2.3402	1.54298	3.76581	1.85983	2.41783	1.62331	1.18627	2.0648	G3	15911515	15916864	2662	protein_coding	PF13947:Wall-associated receptor kinase galacturonan-binding|PF14380:Wall-associated receptor kinase C-terminal|PF00069:Protein kinase domain
γ-dodecalactone	FarmCPU	PRUPE.3G146200	-0.217079	0.126759	0.103527	0.099667	0.254273	0.0742789	0.201012	0.088875	0.0634627	0.0831164	0.0618105	0.114516	0.103933	G3	15997033	16000654	2252	protein_coding	PF00069:Protein kinase domain|PF13947:Wall-associated receptor kinase galacturonan-binding|PF14380:Wall-associated receptor kinase C-terminal
γ-dodecalactone	FarmCPU	PRUPE.3G146300	0.18228	63.4052	49.2203	36.9081	29.1264	42.1109	35.7601	47.935	41.4721	34.8919	31.6179	24.1539	32.9856	G3	16001002	16007939	1713	protein_coding	PF12695:Alpha/beta hydrolase family
γ-dodecalactone	FarmCPU	PRUPE.3G146400	-0.14895	4.94112	3.52591	3.90423	2.70201	2.16215	1.92537	3.37732	2.36257	2.88323	3.05709	2.10533	1.2753	G3	16019145	16020676	1532	protein_coding	-
γ-dodecalactone	FarmCPU	PRUPE.3G146500	-0.0637278	22.5526	7.12098	2.31005	1.74189	2.22251	2.40587	6.2784	7.81615	5.32296	1.96238	1.80981	7.60224	G3	16021735	16025567	2860	protein_coding	PF14380:Wall-associated receptor kinase C-terminal|PF00069:Protein kinase domain
γ-dodecalactone	FarmCPU	PRUPE.3G146600	-0.099235	5.36725	2.68082	0.296089	0.148353	0.381329	0.434869	1.56017	1.71241	1.9729	0.163697	0.133101	2.71558	G3	16025452	16029694	1767	protein_coding	PF13947:Wall-associated receptor kinase galacturonan-binding|PF14380:Wall-associated receptor kinase C-terminal
γ-dodecalactone	FarmCPU	PRUPE.3G147400	-0.19292	1.20717	1.99729	0.417102	0.200482	0.083258	0.0182061	3.03259	0.444378	0.478145	0.198478	0.091855	0.27457	G3	16093960	16096288	1425	protein_coding	PF00295:Glycosyl hydrolases family 28
γ-dodecalactone	FarmCPU	PRUPE.3G147500	-0.0634681	0.748459	1.16711	4.08793	2.57601	3.77273	4.68585	1.82273	5.7814	4.35542	4.17683	7.32865	4.33182	G3	16128475	16140804	4652	protein_coding	PF13424:Tetratricopeptide repeat
γ-dodecalactone	FarmCPU	PRUPE.3G147600	-0.139602	7.06935	4.38414	1.95668	2.48153	2.02035	1.33345	3.89695	3.73879	5.11267	3.48473	1.72093	1.44918	G3	16164556	16166395	955	protein_coding	-
γ-dodecalactone	MLMM	PRUPE.6G171500	-0.124136	39.39	31.7404	34.5502	37.4994	30.4108	31.443	30.7544	37.6131	35.2944	29.1299	28.8585	24.7343	G6	17651590	17655198	1927	protein_coding	PF03874:RNA polymerase Rpb4
γ-dodecalactone	MLMM	PRUPE.6G171600	-0.127196	11.0808	9.58603	8.09151	7.29627	7.28385	8.79058	9.31042	7.95162	9.06456	6.39739	6.30176	7.48924	G6	17654106	17658994	2963	protein_coding	PF04194:Programmed cell death protein 2, C-terminal putative domain
γ-dodecalactone	MLMM	PRUPE.6G171700	-0.297252	38.0691	24.901	19.5956	13.5737	7.76889	10.9973	28.1602	28.6926	23.0746	11.2407	11.1487	9.809	G6	17689380	17692150	1417	protein_coding	PF01159:Ribosomal protein L6e|PF03868:Ribosomal protein L6, N-terminal domain
γ-dodecalactone	MLMM	PRUPE.6G171800	0.453546	23.6638	23.0122	28.1461	26.6312	39.0076	44.7965	23.5413	19.8791	22.0052	27.3067	32.0542	27.7624	G6	17692164	17696792	2610	protein_coding	PF00005:ABC transporter|PF12848:ABC transporter
γ-dodecalactone	MLMM	PRUPE.6G171900	-0.24531	73.4244	68.8457	52.8826	38.6979	38.5088	35.2417	69.024	53.5287	54.4319	40.9668	46.5948	44.4046	G6	17698677	17701291	1422	protein_coding	PF00106:short chain dehydrogenase
γ-dodecalactone	MLMM	PRUPE.6G172000	0.110499	66.1775	59.0359	38.6687	41.6896	51.7554	52.7684	58.0276	50.8495	48.4007	44.6259	52.7478	50.1702	G6	17703282	17708048	4767	protein_coding	PF00076:RNA recognition motif. (a.k.a. RRM, RBD, or RNP domain)
γ-dodecalactone	MLMM	PRUPE.6G172200	-0.00163909	55.9356	31.9775	45.8025	27.7934	44.3181	20.2954	38.1987	39.0812	33.7654	35.6983	53.2423	180.697	G6	17716709	17720796	1134	protein_coding	-
γ-dodecalactone	MLMM	PRUPE.6G172300	-0.115112	28.2813	23.1571	21.965	19.6356	20.3487	22.228	22.433	23.0328	21.2693	19.8062	21.4738	20.3609	G6	17724420	17731183	1675	protein_coding	PF01926:50S ribosome-binding GTPase|PF16897:C-terminal region of MMR_HSR1 domain|PF02824:TGS domain
γ-dodecalactone	MLMM	PRUPE.6G172400	0.0746731	2.36959	2.10464	1.07836	1.50957	1.86886	1.74069	1.8917	2.12035	2.12762	2.27732	1.47374	1.36293	G6	17727728	17728355	628	protein_coding	-
γ-dodecalactone	MLMM	PRUPE.6G172500	0.499807	22.4086	20.7734	20.7747	20.2816	25.7922	27.6045	21.435	18.1454	16.2902	20.5775	20.9114	20.319	G6	17731862	17740932	3584	protein_coding	PF08502:LeuA allosteric (dimerisation) domain|PF00682:HMGL-like
γ-dodecalactone	MLMM	PRUPE.6G172600	0.204755	0.887279	0.600515	0.886284	1.28447	1.3494	1.80527	0.638413	0.657292	1.00226	0.984423	1.61959	1.35313	G6	17753964	17756498	2535	protein_coding	PF13041:PPR repeat family|PF01535:PPR repeat
γ-dodecalactone	MLMM	PRUPE.6G172800	0.36158	3.17576	4.66016	11.7277	15.2276	17.7667	18.5937	5.55434	8.02622	8.10895	12.6012	13.8681	12.969	G6	17764909	17768867	2115	protein_coding	PF01202:Shikimate kinase
γ-dodecalactone	MLMM	PRUPE.6G172900	-0.270619	3.82357	3.70954	2.63692	2.77664	2.43221	2.63587	3.87564	3.40893	3.08791	2.46278	2.67013	2.43732	G6	17769143	17772476	3334	protein_coding	-
γ-dodecalactone	MLMM	PRUPE.6G173100	0.437348	5.11987	4.41588	2.87955	3.8765	4.76623	3.75096	4.24412	3.98012	3.29057	4.46972	2.87088	3.46252	G6	17807330	17811600	1424	protein_coding	-
γ-dodecalactone	MLMM	PRUPE.6G173200	0.325965	12.2358	26.9542	22.7317	17.7662	27.786	26.8391	23.598	20.669	16.9151	19.9521	14.7842	26.9487	G6	17812369	17822244	6848	protein_coding	-
γ-dodecalactone	MLMM	PRUPE.6G173300	-0.286088	4.49023	21.6335	9.46104	10.9962	5.18647	3.54439	16.6475	31.9911	25.235	6.2786	5.77203	4.1024	G6	17823850	17824669	820	protein_coding	-
γ-dodecalactone	MLMM	PRUPE.6G173600	-0.0257075	0.939549	1.30246	1.59462	2.66131	1.79339	1.94122	1.68786	0.772141	1.26881	2.17464	2.85142	2.12309	G6	17856888	17859424	1377	protein_coding	-
γ-dodecalactone	FarmCPU Hotspot with Soluble solid content	PRUPE.7G090000	-0.0485622	11.45	9.61901	4.04103	3.50921	4.15623	3.72842	7.76555	5.04576	4.69733	3.1194	2.99176	4.76906	G7	12360246	12364736	3921	protein_coding	-
γ-dodecalactone	FarmCPU Hotspot with Soluble solid content	PRUPE.7G090300	0.199967	17.0219	24.8761	59.1686	58.6895	89.2739	123.988	23.3068	38.2	38.0943	74.6182	103.111	102.362	G7	12379315	12381129	1815	protein_coding	-
γ-dodecalactone	FarmCPU Hotspot with Soluble solid content	PRUPE.7G090400	-0.0619591	24.9506	20.3782	12.6845	12.2704	14.5686	12.9571	20.2113	18.2535	17.7895	14.4413	12.6334	16.8862	G7	12387286	12390985	1970	protein_coding	-
γ-dodecalactone	FarmCPU Hotspot with Soluble solid content	PRUPE.7G090500	-0.0547616	20.5399	16.0849	12.6835	10.2385	11.2621	10.656	14.3687	13.4517	12.6701	11.6993	9.65163	9.68698	G7	12395639	12402056	4607	protein_coding	PF13639:Ring finger domain
γ-dodecalactone	FarmCPU Hotspot with Soluble solid content	PRUPE.7G090600	0.0076438	9.04767	11.0759	50.4631	27.4724	47.7799	26.2626	19.3817	43.2377	23.6119	45.0251	58.5257	209.737	G7	12405377	12409006	2054	protein_coding	PF02469:Fasciclin domain
γ-dodecalactone	FarmCPU Hotspot with Soluble solid content	PRUPE.7G090700	0.18491	15.249	30.0957	27.337	25.1742	29.274	21.9209	32.579	27.9165	19.7768	27.4407	18.6085	18.3205	G7	12413367	12417628	3082	protein_coding	PF06886:Targeting protein for Xklp2 (TPX2)
γ-dodecalactone	FarmCPU Hotspot with Soluble solid content	PRUPE.7G090900	-0.13491	50.5568	48.5866	39.7601	36.0949	31.561	30.8245	44.6922	38.3193	35.8437	29.6378	25.6354	27.415	G7	12427562	12429582	945	protein_coding	-
γ-dodecalactone	FarmCPU Hotspot with Soluble solid content	PRUPE.7G091000	0.176199	0.551725	0.387318	0.617756	1.10884	0.983801	1.39484	0.51517	0.521865	0.588803	0.741118	1.05309	1.02561	G7	12430594	12433737	3144	protein_coding	PF13041:PPR repeat family
γ-dodecalactone	FarmCPU Hotspot with Soluble solid content	PRUPE.7G091100	0.0642325	0.63095	2.18693	2.66272	3.43626	3.71601	6.3077	2.31215	0.92025	2.06374	3.29958	5.19431	5.15375	G7	12434222	12437627	1884	protein_coding	PF07743:HSCB C-terminal oligomerisation domain
γ-dodecalactone	FarmCPU Hotspot with Soluble solid content	PRUPE.7G091200	0.111763	97.9719	67.2658	87.554	59.1087	92.4586	88.9793	69.1614	138.555	108.228	70.6637	53.2036	89.4326	G7	12438414	12443392	3439	protein_coding	-
γ-dodecalactone	FarmCPU Hotspot with Soluble solid content	PRUPE.7G091300	-0.166449	14.0736	11.0009	5.09535	4.93825	4.64613	3.71652	10.2621	18.485	9.58528	4.80357	3.01448	3.67121	G7	12445448	12448360	2835	protein_coding	PF12776:Myb/SANT-like DNA-binding domain
γ-dodecalactone	FarmCPU Hotspot with Soluble solid content	PRUPE.7G091500	-0.307369	32.7208	27.18	27.7929	25.4396	24.9342	30.5272	29.5791	29.0812	27.0176	26.7748	26.7407	25.5012	G7	12451225	12453928	1437	protein_coding	PF00237:Ribosomal protein L22p/L17e
γ-dodecalactone	FarmCPU Hotspot with Soluble solid content	PRUPE.7G091600	-0.252927	18.4497	16.5493	14.2127	15.2342	13.6072	15.9216	18.4667	17.6082	17.8943	12.5699	15.9171	11.4538	G7	12454594	12456580	1241	protein_coding	PF02152:Dihydroneopterin aldolase
γ-dodecalactone	FarmCPU Hotspot with Soluble solid content	PRUPE.7G091700	0.187828	8.65933	11.6227	19.4683	19.7385	36.4036	43.0061	12.449	16.2848	23.7194	33.8379	47.1913	46.6938	G7	12457455	12468011	4939	protein_coding	-
γ-dodecalactone	FarmCPU Hotspot with Soluble solid content	PRUPE.7G091900	0.326471	8.8034	5.59457	3.35531	3.56889	14.6239	12.6809	5.15718	4.85456	4.79598	6.44006	5.16485	26.9293	G7	12479986	12484527	3319	protein_coding	PF10358:N-terminal C2 in EEIG1 and EHBP1 proteins
γ-dodecalactone	FarmCPU Hotspot with Soluble solid content	PRUPE.7G092100	0.157934	193.189	202.728	248.917	241.026	284.604	310.675	167.081	234.25	244.376	248.756	315.182	355.07	G7	12490255	12492891	893	protein_coding	PF02221:ML domain
γ-dodecalactone	FarmCPU Hotspot with Soluble solid content	PRUPE.7G092200	0.214111	13.4519	10.7009	7.81264	9.84197	10.8201	12.5641	10.3203	7.81726	8.24074	7.2521	10.4915	11.6994	G7	12494063	12495868	1806	protein_coding	PF00347:Ribosomal protein L6
γ-dodecalactone	FarmCPU Hotspot with Soluble solid content	PRUPE.7G092400	0.064864	6.77651	3.97178	4.8163	4.29666	4.53613	4.12012	3.69106	4.7375	4.45311	4.93856	5.11245	4.4631	G7	12503352	12507065	3331	protein_coding	PF02365:No apical meristem (NAM) protein
γ-dodecalactone	FarmCPU Hotspot with Soluble solid content	PRUPE.7G092500	-0.149654	19.9759	19.7653	16.9389	15.8603	18.1432	19.9153	16.122	22.1093	22.2902	22.1528	19.5181	17.9259	G7	12510785	12511291	507	protein_coding	PF13639:Ring finger domain
γ-dodecalactone	FarmCPU Hotspot with Soluble solid content	PRUPE.7G092600	-0.0144439	61.5412	43.2964	50.8842	42.4498	44.5368	42.5772	39.3865	46.8471	41.2277	45.3722	43.5883	72.9152	G7	12513067	12514533	1048	protein_coding	-
