# Supplementary material for: Multiple-statistical genome-wide association analysis and genomic prediction of fruit aroma and agronomic traits in peaches
Source: Hortic Res. 2023 May 31;10(7):uhad117. doi: 10.1093/hr/uhad117 (PMC10419450; doi:10.1093/hr/uhad117)
Supplement: Web_Material_uhad117 [file web_material_uhad117.zip › Table_S6.xlsx]

## Sheet: Sheet3
Loci code	Trait	Common SNP/Hotspot	gene.id	JC_1	JC_2	JC_3	JC_4	JC_5	JC_6	HH_1	HH_2	HH_3	HH_4	HH_5	HH_6	gene_chr	gene_start	gene_end	gene_length	gene_biotype	gene_description
1	δ-decalactone	Common SNP identified by multiple models	PRUPE.1G280400	13.5692	5.73941	5.65092	6.18379	7.7595	5.3121	5.80953	6.36269	5.85623	5.82765	5.25529	5.11508	G1	28401744	28407364	2996	protein_coding	PF01529:DHHC palmitoyltransferase
1	δ-decalactone	Common SNP identified by multiple models	PRUPE.1G280700	13.9717	9.1474	7.29826	6.88785	8.13012	7.89277	8.87563	6.43453	7.02	8.72613	8.40601	7.38926	G1	28417709	28420876	2649	protein_coding	-
1	δ-decalactone	Common SNP identified by multiple models	PRUPE.1G280800	19.4291	16.7069	19.4302	20.2816	13.4887	16.1724	14.9166	16.6688	21.5377	15.3852	13.7613	16.6593	G1	28431067	28434791	1525	protein_coding	PF00696:Amino acid kinase family
1	δ-decalactone	Common SNP identified by multiple models	PRUPE.1G280900	1592.22	1022.65	961.524	982.613	725.294	766.794	863.689	1048.79	1225.05	746.451	741.998	570.783	G1	28434964	28437188	1054	protein_coding	PF01287:Eukaryotic elongation factor 5A hypusine, DNA-binding OB fold
1	δ-decalactone	Common SNP identified by multiple models	PRUPE.1G281000	0.842339	0.233166	0.765512	0.32375	0.369059	0.165331	0.344782	2.20725	1.23343	0.897798	0.367574	0.156435	G1	28437600	28440515	2171	protein_coding	-
1	δ-decalactone	Common SNP identified by multiple models	PRUPE.1G281100	23.6868	34.2825	34.2511	45.9451	44.7092	50.3869	34.558	34.2208	33.0387	37.6786	35.3303	31.3482	G1	28440967	28443089	1011	protein_coding	PF03776:Septum formation topological specificity factor MinE
1	δ-decalactone	Common SNP identified by multiple models	PRUPE.1G281200	4.47618	4.88926	5.56086	5.04772	4.95838	5.935	4.40417	3.48639	4.10721	5.07569	4.78088	6.17928	G1	28443182	28446625	1673	protein_coding	PF02582:Uncharacterised ACR, YagE family COG1723
1	δ-decalactone	Common SNP identified by multiple models	PRUPE.1G281300	27.6368	8.15432	7.09118	10.9048	7.41603	6.0703	9.68766	23.5738	13.7954	11.9029	10.164	7.33451	G1	28446626	28448198	1040	protein_coding	PF04398:Protein of unknown function, DUF538
1	δ-decalactone	Common SNP identified by multiple models	PRUPE.1G281400	0.51538	0.440159	6.72972	12.0393	10.5464	12.998	0.67654	6.80135	4.11117	16.5934	13.9659	13.8914	G1	28448435	28451516	1291	protein_coding	-
1	δ-decalactone	Common SNP identified by multiple models	PRUPE.1G281700	8.10176	13.8096	9.32316	9.32004	10.5893	9.53598	12.4985	14.37	13.8728	8.06557	8.06991	7.30256	G1	28474503	28481153	5915	protein_coding	PF05904:Plant protein of unknown function (DUF863)
1	δ-decalactone	Common SNP identified by multiple models	PRUPE.1G281800	1.44378	0.953972	0.66697	0.862052	0.669345	1.07611	0.976497	0.657185	1.02305	0.666326	0.857261	0.872308	G1	28484030	28486820	2791	protein_coding	PF13041:PPR repeat family
1	δ-decalactone	Common SNP identified by multiple models	PRUPE.1G281900	0.726849	0.87819	0.957477	1.0674	1.00344	1.17235	0.884564	0.693227	1.20609	0.98502	1.2322	0.793681	G1	28487743	28490097	2355	protein_coding	PF13041:PPR repeat family|PF01535:PPR repeat
1	δ-decalactone	Common SNP identified by multiple models	PRUPE.1G282000	17.4517	33.6366	35.2406	40.6372	41.0964	40.6927	34.516	27.0647	33.5447	38.5084	35.3089	29.6622	G1	28490605	28492994	942	protein_coding	PF02151:UvrB/uvrC motif|PF08755:Hemimethylated DNA-binding protein YccV like
1	δ-decalactone	Common SNP identified by multiple models	PRUPE.1G282100	36.9146	32.2035	28.8051	26.6618	38.7541	37.637	30.7288	25.8571	26.2672	30.7086	33.4015	38.3292	G1	28494060	28499115	2703	protein_coding	PF01661:Macro domain|PF13716:Divergent CRAL/TRIO domain
1	δ-decalactone	Common SNP identified by multiple models	PRUPE.1G282200	4.74952	1.50501	0.0677995	0.0426212	0	0.0153184	9.65709	5.16053	5.10089	0.338903	0.382328	0.120025	G1	28501190	28502574	914	protein_coding	-
1	δ-decalactone	Common SNP identified by multiple models	PRUPE.1G282300	2.34253	0.078484	0.013246	0	0	0	0.0522684	0	0.117398	0	0	0	G1	28503206	28505804	897	protein_coding	PF00201:UDP-glucoronosyl and UDP-glucosyl transferase
1	δ-decalactone	Common SNP identified by multiple models	PRUPE.1G282400	4.79572	5.73758	7.34331	4.85345	4.87618	6.8228	6.11368	11.7484	8.49323	5.76377	6.94982	6.62008	G1	28515255	28517051	849	protein_coding	PF12796:Ankyrin repeats (3 copies)|PF13637:Ankyrin repeats (many copies)
1	δ-decalactone	Common SNP identified by multiple models	PRUPE.1G282500	327.535	455.059	190.682	67.9769	71.2094	19.3799	457.442	305.117	186.491	61.2671	60.4309	145.95	G1	28518402	28519577	1176	protein_coding	-
1	δ-decalactone	Common SNP identified by multiple models	PRUPE.1G282600	0.840871	0.908009	0.921262	0.832374	0.593089	0.761213	0.966403	1.26773	1.05604	0.909518	0.756017	1.17185	G1	28520327	28523690	3364	protein_coding	-
1	δ-decalactone	Common SNP identified by multiple models	PRUPE.1G282700	2.00488	4.81149	2.4268	2.38514	2.02433	1.06278	2.96638	2.84038	4.04167	3.0869	1.79647	0.381959	G1	28523691	28525960	1599	protein_coding	PF03763:Remorin, C-terminal region
1	δ-decalactone	Common SNP identified by multiple models	PRUPE.1G282800	82.8332	33.8521	4.18476	1.93403	0.430911	0.0873829	42.942	16.2755	16.1796	0.820808	0.188191	0.0222421	G1	28525961	28528673	1962	protein_coding	PF03662:Glycosyl hydrolase family 79, N-terminal domain
1	δ-decalactone	Common SNP identified by multiple models	PRUPE.1G282900	3.71438	1.65703	0.556793	0.979332	0.651797	1.10415	1.79666	1.06754	1.4239	0.632613	0.912525	0.640101	G1	28529492	28531099	1608	protein_coding	PF13041:PPR repeat family
1	δ-decalactone	Common SNP identified by multiple models	PRUPE.1G283000	23.5614	22.2189	31.8965	32.1833	31.0217	30.7963	20.8678	24.6948	25.5439	31.5428	38.9571	44.3188	G1	28531297	28534664	2259	protein_coding	PF13855:Leucine rich repeat
1	δ-decalactone	Common SNP identified by multiple models	PRUPE.1G283200	24.7833	18.9704	21.8239	27.9487	15.3215	16.0419	20.6139	21.7483	31.3162	18.0578	15.1738	13.4516	G1	28537288	28540452	3080	protein_coding	PF14008:Iron/zinc purple acid phosphatase-like protein C|PF16656:Purple acid Phosphatase, N-terminal domain|PF00149:Calcineurin-like phosphoesterase
1	δ-decalactone	Common SNP identified by multiple models	PRUPE.1G283400	7.36222	10.0531	6.4577	5.40555	5.86612	4.65242	10.4643	5.61448	6.90858	5.6476	3.00894	1.61122	G1	28542832	28548406	3709	protein_coding	PF00343:Carbohydrate phosphorylase
1	δ-decalactone	Common SNP identified by multiple models	PRUPE.1G283500	17.5196	15.4684	30.834	35.5024	49.188	23.7246	17.6745	27.729	25.1318	61.1812	32.5526	33.1011	G1	28556367	28560635	2882	protein_coding	PF03106:WRKY DNA -binding domain
1	δ-decalactone	Common SNP identified by multiple models	PRUPE.1G283600	0.495363	0.996458	1.72996	4.36231	4.92439	6.16149	1.54272	1.36732	1.87211	4.72966	6.39347	7.28337	G1	28565263	28566912	1650	protein_coding	PF13912:C2H2-type zinc finger
1	δ-decalactone	Common SNP identified by multiple models	PRUPE.1G284100	17.9652	18.6813	16.7025	23.0722	23.2219	20.8829	18.4555	22.7427	27.4295	24.7061	25.0213	26.6272	G1	28582432	28583298	609	protein_coding	PF03141:Putative S-adenosyl-L-methionine-dependent methyltransferase
1	δ-decalactone	Common SNP identified by multiple models	PRUPE.1G284300	85.1184	92.4271	101.108	124.332	132.729	133.251	95.9948	159.471	136.726	141.626	162.286	160.51	G1	28592036	28593888	1853	protein_coding	PF03721:UDP-glucose/GDP-mannose dehydrogenase family, NAD binding domain|PF03720:UDP-glucose/GDP-mannose dehydrogenase family, UDP binding domain|PF00984:UDP-glucose/GDP-mannose dehydrogenase family, central domain
2	γ-dodecalactone	Common SNP identified by multiple models	PRUPE.2G192300	1.78631	3.01054	2.71695	2.8226	1.84255	1.59555	2.53852	3.1398	2.60873	3.14793	2.97092	0.711525	G2	23145535	23147861	2327	protein_coding	PF02701:Dof domain, zinc finger
2	γ-dodecalactone	Common SNP identified by multiple models	PRUPE.2G192600	26.1645	29.2775	16.9499	16.8762	12.3629	9.99677	24.1788	15.2981	14.6774	13.2017	8.81877	8.41308	G2	23159141	23161752	1662	protein_coding	PF04970:Lecithin retinol acyltransferase
2	γ-dodecalactone	Common SNP identified by multiple models	PRUPE.2G192700	3.22346	6.70241	7.96068	8.37543	7.02529	7.18336	6.29817	3.90554	5.20759	8.29208	9.42418	5.76766	G2	23162217	23172939	4568	protein_coding	PF00288:GHMP kinases N terminal domain|PF07959:L-fucokinase
2	γ-dodecalactone	Common SNP identified by multiple models	PRUPE.2G192900	13.6921	14.0271	8.56151	7.30828	5.89541	8.81608	10.9216	11.4506	10.79	6.53776	6.83533	7.53859	G2	23172027	23174514	1177	protein_coding	PF01096:Transcription factor S-II (TFIIS)
2	γ-dodecalactone	Common SNP identified by multiple models	PRUPE.2G193100	1.75432	2.40208	1.82528	3.63199	0.956739	1.40073	1.95776	0.802465	1.73262	1.62651	0.898323	0.937063	G2	23178686	23179669	984	protein_coding	PF13833:EF-hand domain pair
2	γ-dodecalactone	Common SNP identified by multiple models	PRUPE.2G193200	30.0146	28.1075	14.5118	19.6468	28.3654	22.3565	28.5748	17.6756	24.893	17.9095	17.2372	20.2483	G2	23179980	23183022	1577	protein_coding	PF00076:RNA recognition motif. (a.k.a. RRM, RBD, or RNP domain)
2	γ-dodecalactone	Common SNP identified by multiple models	PRUPE.2G193500	32.7608	26.9241	18.6072	13.2575	10.8012	7.81547	31.6232	21.6912	18.2606	9.53495	6.21806	6.59977	G2	23197180	23198905	1101	protein_coding	PF00213:ATP synthase delta (OSCP) subunit
2	γ-dodecalactone	Common SNP identified by multiple models	PRUPE.2G193600	3.50338	6.49962	6.08672	7.83157	3.476	1.35871	5.70397	7.40144	6.33065	6.75982	3.27175	1.34654	G2	23201914	23204179	1299	protein_coding	PF00071:Ras family
2	γ-dodecalactone	Common SNP identified by multiple models	PRUPE.2G193700	28.2347	9.4658	17.351	11.3061	17.0586	13.7988	8.7303	7.74194	10.4652	10.4756	11.3887	84.4462	G2	23208463	23210808	2346	protein_coding	PF00004:ATPase family associated with various cellular activities (AAA)|PF14363:Domain associated at C-terminal with AAA
2	γ-dodecalactone	Common SNP identified by multiple models	PRUPE.2G193800	21.9529	14.4861	5.03689	4.07189	2.04198	1.31465	15.2133	16.1364	7.74691	4.27574	1.86159	0.868558	G2	23218601	23220328	1067	protein_coding	PF13301:Protein of unknown function (DUF4079)
2	γ-dodecalactone	Common SNP identified by multiple models	PRUPE.2G194100	150.613	221.172	240.651	287.911	286.17	208.814	228.48	273.245	282.862	298.956	203.252	172.792	G2	23237839	23240525	1271	protein_coding	PF00173:Cytochrome b5-like Heme/Steroid binding domain
2	γ-dodecalactone	Common SNP identified by multiple models	PRUPE.2G194200	28.3863	6.16154	1.84787	2.89241	0.914422	1.47852	13.0876	3.5957	8.37609	1.03356	0.629086	1.8636	G2	23246097	23248256	2063	protein_coding	PF00067:Cytochrome P450
2	γ-dodecalactone	Common SNP identified by multiple models	PRUPE.2G194400	152.396	578.325	318.663	270.279	276.161	216.263	385.479	284.32	270.239	162.08	95.7311	49.3063	G2	23259153	23260534	1264	protein_coding	PF00046:Homeobox domain|PF02183:Homeobox associated leucine zipper
2	γ-dodecalactone	Common SNP identified by multiple models	PRUPE.2G194600	10.3355	11.141	3.14417	3.69535	2.64595	2.16014	13.2097	2.51464	4.45652	2.67056	3.02758	1.7855	G2	23275229	23276493	1265	protein_coding	PF02519:Auxin responsive protein
2	γ-dodecalactone	Common SNP identified by multiple models	PRUPE.2G194900	7.52988	10.439	13.2285	12.4028	15.7864	17.2268	10.5246	12.9022	11.5134	15.9213	17.7174	18.0133	G2	23280409	23287168	2728	protein_coding	PF00069:Protein kinase domain
2	γ-dodecalactone	Common SNP identified by multiple models	PRUPE.2G195100	7.35146	8.01304	3.48949	4.15475	2.6349	1.18291	14.8027	5.66579	5.50151	6.028	1.73973	0.573855	G2	23298646	23302811	1934	protein_coding	PF00620:RhoGAP domain
2	γ-dodecalactone	Common SNP identified by multiple models	PRUPE.2G195300	1.16785	1.34477	1.27188	2.63457	4.87212	4.74732	1.82342	2.45253	2.06055	4.27859	2.13575	0.818668	G2	23313615	23316156	2542	protein_coding	PF00010:Helix-loop-helix DNA-binding domain|PF14215:bHLH-MYC and R2R3-MYB transcription factors N-terminal
2	γ-dodecalactone	Common SNP identified by multiple models	PRUPE.2G195400	26.2975	9.88476	1.37627	0.745808	0.638469	0.218759	14.6206	6.68547	8.89927	0.971054	0.186156	0.278511	G2	23320912	23322266	1355	protein_coding	PF13578:Methyltransferase domain
2	γ-dodecalactone	Common SNP identified by multiple models	PRUPE.2G195600	132.667	123.777	72.1725	61.3477	60.794	61.9487	125.597	84.2446	84.3814	55.3089	49.7492	42.993	G2	23327157	23330843	1546	protein_coding	PF05030:SSXT protein (N-terminal region)
2	γ-dodecalactone	Common SNP identified by multiple models	PRUPE.2G195700	14.7098	12.2059	12.8604	12.6781	11.812	12.3372	10.8007	9.72981	11.5179	13.0263	14.2334	11.7162	G2	23331254	23335455	2444	protein_coding	PF01529:DHHC palmitoyltransferase
2	γ-dodecalactone	Common SNP identified by multiple models	PRUPE.2G195900	170.507	85.0115	52.151	13.9568	10.9362	6.27387	78.6712	27.7776	24.1842	11.9354	7.09846	12.5372	G2	23340327	23344917	2380	protein_coding	PF03822:NAF domain|PF00069:Protein kinase domain
3	Linalool	Common SNP identified by multiple models	PRUPE.4G026200	12.5397	8.58577	9.91957	8.20188	8.85313	9.10642	7.81362	10.5382	10.8639	9.53068	10.0166	13.3753	G4	1225216	1228309	1680	protein_coding	PF00226:DnaJ domain
3	Linalool	Common SNP identified by multiple models	PRUPE.4G026400	9.2493	19.0219	43.7078	53.3527	39.2025	40.9739	21.9712	33.5314	40.6896	41.436	33.2949	23.4204	G4	1236780	1238706	1714	protein_coding	PF03618:Kinase/pyrophosphorylase
3	Linalool	Common SNP identified by multiple models	PRUPE.4G026600	17.0914	30.8073	6.74278	15.3985	16.3924	18.3011	14.6536	19.6115	18.8094	10.0388	10.0675	17.9904	G4	1239324	1242707	1902	protein_coding	-
3	Linalool	Common SNP identified by multiple models	PRUPE.4G026800	0.905831	1.10505	1.14699	1.12602	1.0191	0.285132	1.35991	1.11532	1.19972	1.78267	0.62724	0.0676239	G4	1250856	1251891	1036	protein_coding	PF03168:Late embryogenesis abundant protein
3	Linalool	Common SNP identified by multiple models	PRUPE.4G027000	0.286876	0.498632	0.469228	0.310602	0.25004	0.181392	0.498328	0.317748	0.453573	0.289209	0.220626	0.138075	G4	1254906	1255824	919	protein_coding	PF03168:Late embryogenesis abundant protein
3	Linalool	Common SNP identified by multiple models	PRUPE.4G027100	3.82266	2.73382	3.47381	5.95745	4.87726	6.16699	2.94868	3.99579	3.54204	4.18069	4.23143	4.72177	G4	1255928	1258763	1383	protein_coding	PF00132:Bacterial transferase hexapeptide (six repeats)
3	Linalool	Common SNP identified by multiple models	PRUPE.4G027300	36.3938	33.0794	20.4182	11.9954	10.9228	8.65153	31.6055	30.5834	23.4445	10.4694	12.6475	65.0507	G4	1266235	1271530	2571	protein_coding	PF01657:Salt stress response/antifungal|PF07714:Protein tyrosine kinase
3	Linalool	Common SNP identified by multiple models	PRUPE.4G027700	0.616679	0.793092	0.196685	0.392651	0.492269	0.311789	0.639215	0.0735398	0.16594	0.320177	0.237728	3.08775	G4	1282528	1285955	2507	protein_coding	PF07714:Protein tyrosine kinase|PF01657:Salt stress response/antifungal
3	Linalool	Common SNP identified by multiple models	PRUPE.4G028100	2.92721	2.38827	0.372907	0.283386	0.588313	0.957274	0.95346	0.608245	0.605324	0.170802	0.163927	14.5499	G4	1320491	1321988	1498	protein_coding	PF01657:Salt stress response/antifungal
3	Linalool	Common SNP identified by multiple models	PRUPE.4G028200	22.4076	6.46346	1.38604	1.09785	1.67895	0.840655	3.08881	3.07719	2.82471	1.04241	1.08602	7.45601	G4	1325714	1329074	2777	protein_coding	PF01657:Salt stress response/antifungal|PF00069:Protein kinase domain
3	Linalool	Common SNP identified by multiple models	PRUPE.4G028600	11.4837	3.28943	0.0284152	0.383856	0.180871	0.393943	1.54037	0.752941	0.45068	0.15506	0.0411976	5.3384	G4	1336756	1337791	938	protein_coding	PF01657:Salt stress response/antifungal
3	Linalool	Common SNP identified by multiple models	PRUPE.4G029000	52.4069	33.762	35.3214	28.0347	36.3153	40.6041	28.6091	27.9695	29.1687	29.8751	33.1358	47.3408	G4	1352386	1355330	1489	protein_coding	PF00010:Helix-loop-helix DNA-binding domain
3	Linalool	Common SNP identified by multiple models	PRUPE.4G029100	1373.89	693.046	144.998	28.5207	18.2421	10.857	631.452	546.721	443.951	19.5663	27.8824	32.6626	G4	1355794	1357268	913	protein_coding	PF00085:Thioredoxin
3	Linalool	Common SNP identified by multiple models	PRUPE.4G029200	2.05758	1.55819	3.71392	3.31485	3.33903	1.71341	1.41896	7.00724	4.71073	6.2513	3.68502	1.42111	G4	1357502	1362751	2990	protein_coding	PF00225:Kinesin motor domain
3	Linalool	Common SNP identified by multiple models	PRUPE.4G029300	1922.99	943.4	68.3578	7.72556	1.96242	0.714669	1042.99	497.187	312.403	10.556	7.34804	2.07474	G4	1365077	1366413	995	protein_coding	PF05757:Oxygen evolving enhancer protein 3 (PsbQ)
3	Linalool	Common SNP identified by multiple models	PRUPE.4G029400	24.238	21.5933	7.75024	9.84649	7.44683	6.54863	27.0552	21.6002	18.5442	8.41413	9.61206	8.50727	G4	1374611	1375801	1122	protein_coding	PF04504:Protein of unknown function, DUF573
3	Linalool	Common SNP identified by multiple models	PRUPE.4G029500	422.592	81.7815	37.9713	52.6359	63.1259	54.1981	64.0708	96.4108	83.1214	65.3414	48.2909	37.3919	G4	1377927	1378641	615	protein_coding	PF16211:C-terminus of histone H2A|PF00125:Core histone H2A/H2B/H3/H4
3	Linalool	Common SNP identified by multiple models	PRUPE.4G029600	0.529002	0.732309	0.618133	0.816772	0.660219	0.453582	0.676029	0.70809	1.09519	1.03369	0.506736	0.152724	G4	1378642	1380095	1281	protein_coding	PF06749:Protein of unknown function (DUF1218)
3	Linalool	Common SNP identified by multiple models	PRUPE.4G029700	50.6171	38.3303	32.6399	30.9996	29.7513	33.6755	34.0199	38.7925	38.0074	29.9619	34.9882	34.3063	G4	1380339	1385702	2048	protein_coding	PF02679:(2R)-phospho-3-sulfolactate synthase (ComA)|PF01370:NAD dependent epimerase/dehydratase family
3	Linalool	Common SNP identified by multiple models	PRUPE.4G029900	0	0.0281759	0.0337062	0.0131787	0.0191286	0.00666082	0.0283028	0	0	0.00495339	0.00612803	0.0207607	G4	1390452	1393161	2102	protein_coding	PF01397:Terpene synthase, N-terminal domain|PF03936:Terpene synthase family, metal binding domain
3	Linalool	Common SNP identified by multiple models	PRUPE.4G030000	53.8859	69.943	59.4699	52.9636	52.5849	48.2406	64.6611	66.6115	69.8077	46.5387	56.0645	49.311	G4	1398399	1402709	2725	protein_coding	-
3	Linalool	Common SNP identified by multiple models	PRUPE.4G030200	13.0459	16.2328	28.0067	20.9716	27.2118	27.7488	18.1893	18.3231	18.718	20.5119	27.9622	28.3991	G4	1406877	1412398	4890	protein_coding	PF01363:FYVE zinc finger
3	Linalool	Common SNP identified by multiple models	PRUPE.4G030300	0.126676	0.163382	23.6957	13.096	20.9028	18.2611	0.15665	0.104418	0.220078	11.8738	12.378	25.2331	G4	1413599	1416201	1949	protein_coding	PF01397:Terpene synthase, N-terminal domain|PF03936:Terpene synthase family, metal binding domain
3	Linalool	Common SNP identified by multiple models	PRUPE.4G030400	0.30218	23.5444	121.05	95.893	67.2222	32.6417	16.0335	65.3052	32.0116	62.2433	20.7403	4.60062	G4	1419829	1422386	2010	protein_coding	PF03936:Terpene synthase family, metal binding domain|PF01397:Terpene synthase, N-terminal domain
3	Linalool	Common SNP identified by multiple models	PRUPE.4G030500	7.69193	4.45006	8.44427	14.5153	11.9648	21.5224	6.09916	8.19455	9.37822	11.8112	14.3367	16.3206	G4	1422491	1423669	1179	protein_coding	PF13041:PPR repeat family
3	Linalool	Common SNP identified by multiple models	PRUPE.4G030700	8.65818	10.8361	17.0846	17.5101	11.2023	19.7297	13.0341	13.4458	16.9634	11.1968	18.3137	21.462	G4	1425760	1426843	845	protein_coding	PF04398:Protein of unknown function, DUF538
3	Linalool	Common SNP identified by multiple models	PRUPE.4G030800	41.3076	42.3807	31.2124	33.9031	30.5567	22.1904	44.7142	43.2809	26.3522	29.7433	28.113	21.6376	G4	1427558	1429125	1568	protein_coding	-
4	cis-3-hexenyl_acetate	Common SNP identified by multiple models	PRUPE.5G162800	1.05835	0.852797	1.14137	2.77625	2.32563	2.71241	0.795366	0.950068	1.29239	1.54692	1.72499	1.79759	G5	14238661	14241447	2787	protein_coding	PF13041:PPR repeat family|PF01535:PPR repeat
4	cis-3-hexenyl_acetate	Common SNP identified by multiple models	PRUPE.5G163100	42.4466	33.9792	31.8976	29.8938	34.4561	24.0291	30.8151	32.3126	19.6747	25.9074	19.4619	53.2566	G5	14245670	14249855	3169	protein_coding	PF13920:Zinc finger, C3HC4 type (RING finger)|PF07002:Copine
4	cis-3-hexenyl_acetate	Common SNP identified by multiple models	PRUPE.5G163400	31.5716	18.1449	16.4476	12.1832	12.0236	12.4097	11.3291	12.774	9.79357	7.10554	4.95334	8.37852	G5	14268133	14271668	1481	protein_coding	PF00581:Rhodanese-like domain
4	cis-3-hexenyl_acetate	Common SNP identified by multiple models	PRUPE.5G163600	28.3257	36.7568	31.7555	23.6276	28.284	23.9983	34.8907	36.0312	30.5302	24.8277	22.8824	35.7839	G5	14283767	14287511	2813	protein_coding	PF00069:Protein kinase domain
4	cis-3-hexenyl_acetate	Common SNP identified by multiple models	PRUPE.5G163800	0.0865622	0.841602	2.0871	1.27655	1.55168	1.54634	0.422741	0.36719	0.228791	0.244188	0.628792	0.885466	G5	14294374	14296467	2003	protein_coding	PF00067:Cytochrome P450
4	cis-3-hexenyl_acetate	Common SNP identified by multiple models	PRUPE.5G164300	4.47577	1.97798	5.99378	4.60544	6.29439	6.93578	2.40574	5.61548	5.00607	6.3052	8.09341	12.0623	G5	14320427	14324593	2807	protein_coding	PF02657:Fe-S metabolism associated domain|PF02445:Quinolinate synthetase A protein
4	cis-3-hexenyl_acetate	Common SNP identified by multiple models	PRUPE.5G164400	1.19398	1.65353	2.54507	2.278	2.474	3.91533	2.13003	1.52896	1.97995	2.83289	3.83716	4.68335	G5	14325026	14327541	2516	protein_coding	PF00149:Calcineurin-like phosphoesterase
4	cis-3-hexenyl_acetate	Common SNP identified by multiple models	PRUPE.5G164500	0.623664	2.28154	3.14316	4.44927	2.02055	2.4253	2.08139	0.748638	1.59133	2.18867	1.60424	1.61358	G5	14327625	14329336	1501	protein_coding	PF16974:High-affinity nitrate transporter accessory
4	cis-3-hexenyl_acetate	Common SNP identified by multiple models	PRUPE.5G164600	0.00700903	0	0	0	0	0	0.011012	0	0	0	0	0	G5	14335693	14338883	2161	protein_coding	-
4	cis-3-hexenyl_acetate	Common SNP identified by multiple models	PRUPE.5G164700	4.62456	2.77222	0.640822	0.935729	0.781208	0.507421	4.38518	3.28771	1.69561	0.749453	0.43917	0.37488	G5	14339485	14341365	1881	protein_coding	PF05910:Plant protein of unknown function (DUF868)
4	cis-3-hexenyl_acetate	Common SNP identified by multiple models	PRUPE.5G164800	3.64453	7.17615	4.64486	7.3878	8.84066	17.2534	7.58159	4.88495	4.4022	7.40954	14.8074	15.6789	G5	14342350	14345434	1637	protein_coding	PF01245:Ribosomal protein L19
4	cis-3-hexenyl_acetate	Common SNP identified by multiple models	PRUPE.5G164900	14.8398	11.6093	16.7837	20.3583	32.4501	39.8676	12.7632	16.7046	15.5939	23.0504	35.8891	39.2659	G5	14346969	14351255	2835	protein_coding	PF00069:Protein kinase domain
4	cis-3-hexenyl_acetate	Common SNP identified by multiple models	PRUPE.5G165000	39.7127	36.0646	13.9777	10.4766	3.84799	2.93642	42.7997	19.7027	13.6775	10.1632	4.84162	1.01868	G5	14352333	14354454	2122	protein_coding	PF00009:Elongation factor Tu GTP binding domain|PF03143:Elongation factor Tu C-terminal domain|PF03144:Elongation factor Tu domain 2
4	cis-3-hexenyl_acetate	Common SNP identified by multiple models	PRUPE.5G165100	14.8094	16.3744	7.36212	6.55909	7.90825	6.58057	14.0877	9.93458	6.4132	9.3957	6.58336	4.95773	G5	14354825	14359049	1304	protein_coding	PF05605:Drought induced 19 protein (Di19), zinc-binding|PF14571:Stress-induced protein Di19, C-terminal
4	cis-3-hexenyl_acetate	Common SNP identified by multiple models	PRUPE.5G165200	4.0305	4.51242	2.29476	3.92817	3.30963	6.44423	4.79131	2.24354	1.88744	3.53208	6.16508	4.18288	G5	14363766	14365982	1898	protein_coding	PF12854:PPR repeat
4	cis-3-hexenyl_acetate	Common SNP identified by multiple models	PRUPE.5G165300	0.672913	0.628798	2.02374	0.9838	1.13393	0.888602	0.548236	2.67787	1.65326	2.1601	1.26265	0.538595	G5	14365983	14369744	1715	protein_coding	PF00004:ATPase family associated with various cellular activities (AAA)
4	cis-3-hexenyl_acetate	Common SNP identified by multiple models	PRUPE.5G165400	3.70875	5.269	2.49158	1.91428	1.37117	1.71793	4.28872	3.15253	3.40427	1.31859	0.932856	0.962814	G5	14370857	14371935	1079	protein_coding	-
4	cis-3-hexenyl_acetate	Common SNP identified by multiple models	PRUPE.5G165500	22.1144	37.1136	27.0378	18.0423	9.77471	5.25446	67.5417	22.8615	31.5511	25.4101	12.8899	2.24057	G5	14372153	14373278	1126	protein_coding	-
4	cis-3-hexenyl_acetate	Common SNP identified by multiple models	PRUPE.5G165600	0.96915	0.476864	1.47844	2.89291	2.38217	2.9806	0.76978	0.911699	1.26982	1.96666	2.64369	2.67443	G5	14373623	14375722	2100	protein_coding	PF13041:PPR repeat family|PF14432:DYW family of nucleic acid deaminases
4	cis-3-hexenyl_acetate	Common SNP identified by multiple models	PRUPE.5G165700	15.8582	17.5371	13.8465	10.915	13.8824	14.9006	16.445	17.5467	13.446	11.802	11.9173	11.9922	G5	14376198	14379344	1496	protein_coding	PF07714:Protein tyrosine kinase
4	cis-3-hexenyl_acetate	Common SNP identified by multiple models	PRUPE.5G165800	391.972	382.467	194.204	159.481	290.232	265.425	331.128	223.583	319.332	217.296	180.259	328.536	G5	14380476	14384621	2817	protein_coding	PF16158:Ig-like domain from next to BRCA1 gene|PF00569:Zinc finger, ZZ type|PF00564:PB1 domain
4	cis-3-hexenyl_acetate	Common SNP identified by multiple models	PRUPE.5G165900	3.74499	3.07043	2.32667	2.04077	2.33602	2.53559	2.02933	3.82062	3.44072	2.05784	1.87448	4.31823	G5	14385260	14387371	1517	protein_coding	PF00564:PB1 domain
4	cis-3-hexenyl_acetate	Common SNP identified by multiple models	PRUPE.5G166000	0.397482	0.167808	0.123721	0.15884	2.13842	6.14258	0.110699	0.227653	0.23333	1.04621	1.98343	18.1809	G5	14387372	14393317	3707	protein_coding	PF16016:Domain of unknown function (DUF4782)|PF02893:GRAM domain|PF00168:C2 domain
4	cis-3-hexenyl_acetate	Common SNP identified by multiple models	PRUPE.5G166100	55.2051	19.7247	16.8575	16.2114	14.0487	14.3532	18.548	28.342	25.1967	16.2421	13.9192	17.5837	G5	14393912	14396532	1118	protein_coding	PF15243:Anaphase-promoting complex subunit 15
4	cis-3-hexenyl_acetate	Common SNP identified by multiple models	PRUPE.5G166200	86.4758	12.0299	11.2891	7.40555	16.1279	6.82696	10.068	9.77286	8.05552	16.841	4.87703	19.5764	G5	14396533	14398095	1438	protein_coding	PF00564:PB1 domain
4	cis-3-hexenyl_acetate	Common SNP identified by multiple models	PRUPE.5G166300	18.8381	6.3645	4.53214	3.32636	3.25902	1.79606	6.67946	7.45406	5.21773	4.91228	3.57428	5.94812	G5	14401925	14404626	2702	protein_coding	PF00139:Legume lectin domain|PF00069:Protein kinase domain
4	cis-3-hexenyl_acetate	Common SNP identified by multiple models	PRUPE.5G166400	7.3956	8.83319	5.50219	6.10427	5.18836	3.62351	6.67771	5.52679	10.4701	7.13024	6.02206	3.49517	G5	14405158	14408373	2516	protein_coding	PF01794:Ferric reductase like transmembrane component|PF08030:Ferric reductase NAD binding domain|PF08022:FAD-binding domain
4	cis-3-hexenyl_acetate	Common SNP identified by multiple models	PRUPE.5G166500	1.86242	1.10722	2.128	1.33735	3.3382	2.8159	1.4208	2.53786	1.63012	3.70551	2.56624	1.81312	G5	14411407	14413945	1749	protein_coding	-
4	cis-3-hexenyl_acetate	Common SNP identified by multiple models	PRUPE.5G166600	21.9332	19.515	37.3133	26.4823	34.9055	33.3454	18.8547	21.5913	31.6146	27.9565	44.3552	64.2877	G5	14414272	14418596	3395	protein_coding	PF00271:Helicase conserved C-terminal domain|PF00270:DEAD/DEAH box helicase
4	cis-3-hexenyl_acetate	Common SNP identified by multiple models	PRUPE.5G166900	19.199	13.1166	14.5112	11.2319	12.5619	12.1798	12.8701	13.9073	10.717	12.5349	12.4723	15.5323	G5	14434202	14436508	2307	protein_coding	-
4	cis-3-hexenyl_acetate	Common SNP identified by multiple models	PRUPE.5G167000	1.79031	0.953913	0.7224	0.597931	0.495969	0.467771	0.388543	0.509293	0.805582	0.21588	0.289497	0.664297	G5	14436825	14437654	830	protein_coding	-
9	γ-octalactone	Hotspot with γ-decalactone	PRUPE.2G025400	0.382476	0.30959	0.320585	0.33614	0.291982	0.189016	0.50027	0.332106	0.310325	0.299346	0.204706	0.196293	G2	2520232	2527162	5331	protein_coding	PF00931:NB-ARC domain
9	γ-octalactone	Hotspot with γ-decalactone	PRUPE.2G025800	1.97325	1.20458	0.571693	0.802079	0.705534	0.6678	1.76361	1.17357	1.23507	0.583588	0.573046	0.541233	G2	2656608	2659529	2922	protein_coding	PF07716:Basic region leucine zipper
9	γ-octalactone	Hotspot with γ-decalactone	PRUPE.2G026000	18.4336	21.1927	21.4552	15.5788	11.9042	8.63121	22.9034	12.1764	14.9806	11.8547	9.49332	5.72678	G2	2684722	2689792	4359	protein_coding	-
9	γ-octalactone	Hotspot with γ-decalactone	PRUPE.2G026400	4.79499	5.3075	4.4072	4.4398	4.16651	4.23986	5.03689	3.32999	4.16992	4.04317	3.94021	3.9838	G2	2716597	2721839	5158	protein_coding	-
9	γ-octalactone	Hotspot with γ-decalactone	PRUPE.2G026500	12.7678	15.8739	31.8136	26.7926	37.8836	39.9077	17.4224	17.0596	16.1765	32.4954	44.0992	52.3855	G2	2722405	2727231	2613	protein_coding	PF01210:NAD-dependent glycerol-3-phosphate dehydrogenase N-terminus|PF07479:NAD-dependent glycerol-3-phosphate dehydrogenase C-terminus
9	γ-octalactone	Hotspot with γ-decalactone	PRUPE.2G026600	2.79401	1.99188	3.80754	5.89903	4.93812	3.66159	1.77919	4.03616	5.58985	8.95225	6.16532	2.55439	G2	2749486	2751078	1593	protein_coding	-
9	γ-octalactone	Hotspot with γ-decalactone	PRUPE.2G026700	0.933862	1.14442	1.37759	1.50081	0.954688	0.665374	1.17189	2.20215	2.36095	1.79569	0.746738	1.18609	G2	2753797	2759413	5015	protein_coding	PF09265:Cytokinin dehydrogenase 1, FAD and cytokinin binding|PF01565:FAD binding domain
9	γ-octalactone	Hotspot with γ-decalactone	PRUPE.2G026800	0.53631	0.88867	2.27003	3.86943	2.54014	2.48167	1.10966	0.87033	1.54092	1.28911	1.39054	1.38844	G2	2767780	2770974	2505	protein_coding	PF13178:Protein of unknown function (DUF4005)
9	γ-octalactone	Hotspot with γ-decalactone	PRUPE.2G026900	8.2801	5.50963	9.85402	7.44741	7.4032	9.96556	6.33227	7.09852	8.67311	6.45369	9.35337	11.0243	G2	2774115	2776962	1652	protein_coding	-
9	γ-octalactone	Hotspot with γ-decalactone	PRUPE.2G027000	3.25642	2.39546	1.84002	2.11554	1.92207	2.2635	2.58636	2.46692	2.58969	1.71079	2.76367	2.33048	G2	2779285	2783106	3822	protein_coding	-
9	γ-octalactone	Hotspot with γ-decalactone	PRUPE.2G027100	14.0567	11.4206	10.3564	7.38781	5.68142	7.31063	11.3871	14.7734	9.29646	6.67936	4.5654	3.72469	G2	2782516	2784667	1228	protein_coding	-
9	γ-octalactone	Hotspot with γ-decalactone	PRUPE.2G027200	6.82975	8.552	7.867	6.0916	5.82128	3.35082	9.19856	6.83707	7.35242	7.37784	4.83201	5.2837	G2	2793183	2806204	11986	protein_coding	PF00931:NB-ARC domain
10	γ-decalactone	Hotspot with γ-decalactone	PRUPE.6G133500	17.6893	17.4151	8.31231	7.63935	5.92508	6.71522	13.0795	12.0847	9.63035	6.62538	6.38976	5.01717	G6	10477401	10480206	1030	protein_coding	PF00411:Ribosomal protein S11
10	γ-decalactone	Hotspot with γ-decalactone	PRUPE.6G133900	0	0	0	0	0	0	0.0167543	0.0889781	0.0765531	0	0.0695296	0.0867313	G6	10500492	10502412	777	protein_coding	-
10	γ-decalactone	Hotspot with γ-decalactone	PRUPE.6G134000	0.0301323	0	0	0	0	0	0	0	0	0	0	0	G6	10531506	10533341	1508	protein_coding	PF02365:No apical meristem (NAM) protein
10	γ-decalactone	Hotspot with γ-decalactone	PRUPE.6G134100	1.55748	1.40831	2.24044	1.3276	1.37023	1.7375	1.37668	1.85899	1.75542	1.58531	1.5623	1.77878	G6	10594258	10596507	2250	protein_coding	PF04520:Senescence regulator
10	γ-decalactone	Hotspot with γ-decalactone	PRUPE.6G134300	0.277718	0.708648	0.150479	0.103123	0	0	0.272311	0.16783	0.0373602	0	0	0	G6	10605030	10605979	828	protein_coding	-
10	γ-decalactone	Hotspot with γ-decalactone	PRUPE.6G134400	5.30699	0.215169	11.3543	0.0440057	0.252764	0	0.211399	0.20763	0.034491	0.192329	0	4.26637	G6	10621079	10622787	1259	protein_coding	PF02365:No apical meristem (NAM) protein
10	γ-decalactone	Hotspot with γ-decalactone	PRUPE.6G130900	5.1323	5.62068	4.65734	3.82578	3.70328	2.82361	5.87457	5.30216	5.40589	5.05137	3.06505	2.69442	G6	10190833	10194554	1395	protein_coding	PF00328:Histidine phosphatase superfamily (branch 2)
10	γ-decalactone	Hotspot with γ-decalactone	PRUPE.6G131000	18.365	13.3489	9.76718	6.26468	6.00434	6.413	12.8827	13.1599	11.0691	6.11693	5.91534	5.89724	G6	10234819	10239872	3522	protein_coding	PF06102:Domain of unknown function (DUF947)
10	γ-decalactone	Hotspot with γ-decalactone	PRUPE.6G131200	2.79379	2.72484	2.94724	2.70229	2.92387	3.25541	2.62126	2.08131	2.19002	2.80598	2.77272	2.958	G6	10260912	10267715	3187	protein_coding	PF00226:DnaJ domain
10	γ-decalactone	Hotspot with γ-decalactone	PRUPE.6G131300	1.63658	1.94502	1.50666	1.10233	1.19921	0.744916	2.94808	1.74232	1.80084	1.47468	0.986299	0.889623	G6	10262404	10263114	711	protein_coding	-
10	γ-decalactone	Hotspot with γ-decalactone	PRUPE.6G131400	14.3428	3.41039	1.18936	0.865394	0.38042	0.191628	3.337	0.867051	1.46073	0.723786	0.302958	0.0166607	G6	10291527	10295131	1626	protein_coding	PF12796:Ankyrin repeats (3 copies)|PF13962:Domain of unknown function
10	γ-decalactone	Hotspot with γ-decalactone	PRUPE.6G131500	4.90469	4.99869	4.61725	4.80223	4.0853	3.46711	5.24242	4.75332	4.79191	4.75208	3.84576	3.52362	G6	10325779	10329320	3015	protein_coding	PF13962:Domain of unknown function
10	γ-decalactone	Hotspot with γ-decalactone	PRUPE.6G131600	45.8539	33.5456	8.30397	4.44399	0.51509	0.128564	36.3566	14.7405	16.1941	3.93567	0.448439	0.0399289	G6	10348031	10353533	3890	protein_coding	-
10	γ-decalactone	Hotspot with γ-decalactone	PRUPE.6G131900	101.422	76.6267	61.7504	56.4717	57.6995	66.0454	75.3265	72.383	66.2489	51.1852	47.0599	69.8101	G6	10383391	10387421	1851	protein_coding	-
10	γ-decalactone	Hotspot with γ-decalactone	PRUPE.6G132000	7.33589	10.2641	9.3867	10.0655	7.7534	7.3649	12.1136	9.19639	7.95858	9.54937	6.86278	6.02364	G6	10393471	10398591	2860	protein_coding	-
10	γ-decalactone	Hotspot with γ-decalactone	PRUPE.6G132300	2.83807	6.40256	3.69663	7.91772	14.4715	15.6146	11.4789	11.3568	7.66308	9.88674	8.75409	10.4994	G6	10434833	10437219	2387	protein_coding	PF11250:Fantastic Four meristem regulator
