# Supplementary material for: Multiple-statistical genome-wide association analysis and genomic prediction of fruit aroma and agronomic traits in peaches
Source: Hortic Res. 2023 May 31;10(7):uhad117. doi: 10.1093/hr/uhad117 (PMC10419450; doi:10.1093/hr/uhad117)
Supplement: Web_Material_uhad117 [file web_material_uhad117.zip › Table_S7.xlsx]

## Sheet: Sheet1
		Genome Position	Chr5:16559613	Chr5:16563677	Chr7:21870490	Chr7:21872025	Chr7:21872304
Accession Name	Cultivar/Seedling	Skin hairiness	KASP_rs237091	KASP_rs237110	KASP_SK3	KASP_SK1	KASP_SK2
Li You 5	Cultivar	Nectarine	CC	CC	TT	GG	TT
Huyou 283	Cultivar	Nectarine	CC	CC	TT	GG	TT
Jin Mi Xia Ye	Cultivar	Nectarine	CC	CC	TC	AG	TC
Ying Guang You Tao	Cultivar	Nectarine	CC	CC	TC	AG	TC
You Pan Tao	Cultivar	Nectarine	CC	CC	TT	GG	TT
Natsuotome	Cultivar	Peach	TT	TT	CC	AA	CC
Zhen Mei	Cultivar	Peach	TT	TT	CC	AA	CC
CX	Cultivar	Peach	TT	TT	CC	AA	CC
Hong Jin Xiang	Cultivar	Peach	TT	TT	CC	AA	CC
Amazukushi	Cultivar	Peach	TT	TT	CC	AA	CC
Natsuko	Cultivar	Peach	TT	TT	CC	AA	CC
Xin Xi	Cultivar	Peach	TT	TT	CC	AA	CC
Yi Gong Shui Mi	Cultivar	Peach	TT	TT	CC	AA	CC
Amaama Sansan	Cultivar	Peach	TT	TT	CC	AA	CC
Jin Shan	Cultivar	Peach	TT	TT	CC	AA	CC
Tao Yao	Cultivar	Peach	TT	TT	CC	AA	CC
Xi Wang Mu	Cultivar	Peach	TT	TT	CC	AA	CC
Chi Bao	Cultivar	Peach	TT	TT	CC	AA	CC
Yunokomachi	Cultivar	Peach	TT	TT	CC	AA	CC
Sakura	Cultivar	Peach	TT	TT	TC	AG	TC
Huang Mei Niang	Cultivar	Peach	TT	TT	CC	AA	CC
Hitotsu Beni	Cultivar	Peach	TT	TT	TC	AG	TC
Masahime	Cultivar	Peach	TT	TT	CC	AA	CC
Zao Sheng Bai Feng	Cultivar	Peach	TT	TT	CC	AA	CC
Reho	Cultivar	Peach	TT	TT	CC	AA	CC
Yue Bai Tao	Cultivar	Peach	TT	TT	TC	AG	TC
Gangshan Meng Bai Tao	Cultivar	Peach	TT	TT	CC	AA	CC
You Huang	Cultivar	Peach	TT	TT	CC	AA	CC
Yomemizuki	Cultivar	Peach	TT	TT	CC	AA	CC
Kiraranokiwami	Cultivar	Peach	TT	TT	CC	AA	CC
Tsuki Akare	Cultivar	Peach	TT	TT	CC	AA	CC
Tamausagi Dx	Cultivar	Peach	TT	TT	CC	AA	CC
Xuan Ba Xia Xiong Mei	Cultivar	Peach	TT	TT	CC	AA	CC
Yi Gong Bai Tao	Cultivar	Peach	TT	TT	CC	AA	CC
Qian Jian Bai Tao	Cultivar	Peach	TT	TT	CC	AA	CC
Huang Gui Fei	Cultivar	Peach	TT	TT	CC	AA	CC
Jia Fei Huang Tao	Cultivar	Peach	TT	TT	CC	AA	CC
Yume Asama	Cultivar	Peach	TT	TT	CC	AA	CC
Huang Jin Tao	Cultivar	Peach	TC	TC	CC	AA	CC
Mei Tao Hong	Cultivar	Peach	TT	TT	CC	AA	CC
Oku Akatsuki	Cultivar	Peach	TT	TT	CC	AA	CC
Yuuzora	Cultivar	Peach	TT	TT	CC	AA	CC
Misakatsu Musume	Cultivar	Peach	TT	TT	CC	AA	CC
Yonekura Kinto	Cultivar	Peach	TT	TT	CC	AA	CC
Ri Chuan Bai Feng	Cultivar	Peach	TT	TT	CC	AA	CC
Yome Shiziku	Cultivar	Peach	TT	TT	CC	AA	CC
Yumekaori	Cultivar	Peach	TC	TC	TC	AG	TC
Himekonatsu	Cultivar	Peach	TT	TT	CC	AA	CC
Akatsuki	Cultivar	Peach	TT	TT	CC	AA	CC
Bai Feng	Cultivar	Peach	TT	TT	CC	AA	CC
Takinosawa Gold	Cultivar	Peach	TC	TC	CC	AA	CC
Tsukikakami	Cultivar	Peach	TC	TC	TC	AG	TC
Gangshan Meng Bai Tao	Cultivar	Peach	TT	TT	CC	AA	CC
Aimisaki	Cultivar	Peach	TT	TT	CC	AA	CC
Kirariakatsuki	Cultivar	Peach	TT	TT	CC	AA	CC
Misato	Cultivar	Peach	TT	TT	TT	GG	TT
GF677	Cultivar	Peach	TT	TT	TT	GG	TT
Elberta	Cultivar	Peach	TT	TT	TC	AG	TC
Chi Zhi Tao	Cultivar	Peach	TT	TT	CC	AA	CC
Chun Lei	Cultivar	Peach	TT	TT	CC	AA	CC
Chun Mi	Cultivar	Peach	TC	TC	TC	AG	TC
Da Tuan Mi Lu	Cultivar	Peach	TT	TT	CC	AA	CC
Dan Xia Yu Lu	Cultivar	Peach	TT	TT	CC	AA	CC
Ling Can2	Cultivar	Peach	TC	TC	TC	AG	TC
Long Hua Shui Mi	Cultivar	Peach	TT	TT	CC	AA	CC
Jin Qiu	Cultivar	Peach	TT	TT	TC	AG	TC
Jin Chun	Cultivar	Peach	TC	TC	TT	GG	TT
Jin Feng	Cultivar	Peach	TT	TT	TC	AG	TC
Jin Hua	Cultivar	Peach	TT	TT	TC	AG	TC
Jin Hui	Cultivar	Peach	TT	TT	CC	AA	CC
Mei Jin	Cultivar	Peach	TC	TC	CC	AA	CC
Mei Shuai	Cultivar	Peach	TC	TC	CC	AA	CC
Mei Shuo	Cultivar	Peach	TT	TT	CC	AA	CC
Meng Lu Shui Jing	Cultivar	Peach	TT	TT	CC	AA	CC
Qiu Yu Lu	Cultivar	Peach	TT	TT	TC	AG	TC
Qiu Yue	Cultivar	Peach	TT	TT	CC	AA	CC
Tao Yong Feng Lu	Cultivar	Peach	TT	TT	CC	AA	CC
Tian Jiu Yue	Cultivar	Peach	CC	CC	TT	GG	TT
Wan Hong Lu	Cultivar	Peach	TT	TT	CC	AA	CC
Wan Hu Jing	Cultivar	Peach	TT	TT	CC	AA	CC
Wu Yue Xian	Cultivar	Peach	TT	TT	CC	AA	CC
Galaxy	Cultivar	Peach	TC	TC	TT	GG	TT
You Ming	Cultivar	Peach	TT	TT	CC	AA	CC
Yu Hua Lu	Cultivar	Peach	TT	TT	CC	AA	CC
Yu Lu	Cultivar	Peach	TT	TT	CC	AA	CC
Yuan Meng	Cultivar	Peach	TT	TT	CC	AA	CC
Zhong Hua Shou Tao	Cultivar	Peach	CC	CC	CC	AA	CC
Hu 269	Seedling	Nectarine	CC	CC	TT	GG	TT
Hu 278	Seedling	Nectarine	CC	CC	TT	GG	TT
Hu 280	Seedling	Nectarine	CC	CC	TC	AG	TC
Hu 281	Seedling	Nectarine	CC	CC	TT	GG	TT
Hu 284	Seedling	Nectarine	CC	CC	TT	GG	TT
Hu 286	Seedling	Nectarine	CC	CC	TT	GG	TT
Hu 287	Seedling	Nectarine	CC	CC	TT	GG	TT
Hu 288	Seedling	Nectarine	CC	CC	TT	GG	TT
Hu 293	Seedling	Nectarine	CC	CC	TC	AG	TC
Hu 295	Seedling	Nectarine	CC	CC	TT	GG	TT
Hu 296	Seedling	Nectarine	CC	CC	TT	GG	TT
Hu 320	Seedling	Nectarine	CC	CC	TT	GG	TT
Hu 384	Seedling	Nectarine	TT	TT	CC	AA	CC
Hu 422	Seedling	Nectarine	CC	CC	TT	GG	TT
Hu 278	Seedling	Nectarine	CC	CC	TT	GG	TT
Run1 1	Seedling	Nectarine	CC	CC	TT	GG	TT
Run1 2	Seedling	Nectarine	CC	CC	TT	GG	TT
Run1 3	Seedling	Nectarine	CC	CC	TT	GG	TT
Run1 4	Seedling	Nectarine	CC	CC	TT	GG	TT
Run1 5	Seedling	Nectarine	CC	CC	TT	GG	TT
Run1 6	Seedling	Nectarine	CC	CC	TT	GG	TT
Run1 7	Seedling	Nectarine	CC	CC	TT	GG	TT
Run1 8	Seedling	Nectarine	CC	CC	TT	GG	TT
Run1 9	Seedling	Nectarine	CC	CC	TT	GG	TT
Run1 10	Seedling	Nectarine	CC	CC	TT	GG	TT
Run1 11	Seedling	Nectarine	CC	CC	TT	GG	TT
Run1 12	Seedling	Nectarine	CC	CC	TT	GG	TT
Run1 13	Seedling	Nectarine	CC	CC	TT	GG	TT
Run1 14	Seedling	Nectarine	CC	CC	TT	GG	TT
Run1 15	Seedling	Nectarine	CC	CC	TT	GG	TT
Run1 17	Seedling	Nectarine	CC	CC	TT	GG	TT
Run1 18	Seedling	Nectarine	CC	CC	TT	GG	TT
Run1 19	Seedling	Nectarine	CC	CC	TT	GG	TT
Run1 20	Seedling	Nectarine	CC	CC	TT	GG	TT
Run1 21	Seedling	Nectarine	CC	CC	TT	GG	TT
Run1 22	Seedling	Nectarine	CC	CC	TT	GG	TT
Run1 23	Seedling	Nectarine	CC	CC	TT	GG	TT
Run1 24	Seedling	Nectarine	CC	CC	TT	GG	TT
Run1 25	Seedling	Nectarine	CC	CC	TT	GG	TT
Run1 26	Seedling	Nectarine	CC	CC	TT	GG	TT
Run1 27	Seedling	Nectarine	CC	CC	TT	GG	TT
Run1 28	Seedling	Nectarine	CC	CC	TT	GG	TT
Run1 29	Seedling	Nectarine	CC	CC	TT	GG	TT
Run1 30	Seedling	Nectarine	CC	CC	TT	GG	TT
Run1 31	Seedling	Nectarine	CC	CC	TT	GG	TT
Run1 32	Seedling	Nectarine	CC	CC	TT	GG	TT
Run1 33	Seedling	Nectarine	CC	CC	TT	GG	TT
Run1 34	Seedling	Nectarine	CC	CC	TT	GG	TT
Bei1 9	Seedling	Nectarine	CC	CC	TT	GG	TT
Bei1 19	Seedling	Nectarine	CC	CC	TT	GG	TT
Bei1 21	Seedling	Nectarine	CC	CC	TT	GG	TT
Bei1 36	Seedling	Nectarine	CC	CC	TT	GG	TT
Bei1 44	Seedling	Nectarine	CC	CC	TT	GG	TT
Bei1 66	Seedling	Nectarine	CC	CC	TT	GG	TT
Bei1 70	Seedling	Nectarine	CC	CC	TT	GG	TT
Bei1 74	Seedling	Nectarine	CC	CC	TT	GG	TT
Bei1 77	Seedling	Nectarine	CC	CC	TT	GG	TT
Bei1 89	Seedling	Nectarine	CC	CC	TT	GG	TT
Bei1 91	Seedling	Nectarine	CC	CC	TT	GG	TT
Bei1 94	Seedling	Nectarine	CC	CC	TT	GG	TT
Bei1 100	Seedling	Nectarine	CC	CC	TT	GG	TT
Bei1 104	Seedling	Nectarine	CC	CC	TT	GG	TT
Bei1 105	Seedling	Nectarine	CC	CC	TT	GG	TT
Bei1 109	Seedling	Nectarine	CC	CC	TT	GG	TT
Bei1 110	Seedling	Nectarine	CC	CC	TT	GG	TT
Bei1 121	Seedling	Nectarine	CC	CC	TT	GG	TT
Bei1 125	Seedling	Nectarine	CC	CC	TT	GG	TT
Bei1 126	Seedling	Nectarine	CC	CC	TT	GG	TT
Bei1 136	Seedling	Nectarine	CC	CC	TT	GG	TT
Bei1 139	Seedling	Nectarine	CC	CC	TT	GG	TT
Bei1 143	Seedling	Nectarine	CC	CC	TT	GG	TT
Bei1 156	Seedling	Nectarine	CC	CC	TT	GG	TT
Bei1 157	Seedling	Nectarine	CC	CC	TT	GG	TT
Bei1 161	Seedling	Nectarine	CC	CC	TT	GG	TT
Bei1 162	Seedling	Nectarine	CC	CC	TT	GG	TT
Bei1 166	Seedling	Nectarine	CC	CC	TT	GG	TT
Bei1 176	Seedling	Nectarine	CC	CC	TT	GG	TT
Bei1 179	Seedling	Nectarine	CC	CC	TT	GG	TT
Bei1 182	Seedling	Nectarine	CC	CC	TT	GG	TT
Bei1 186	Seedling	Nectarine	CC	CC	TT	GG	TT
Bei1 189	Seedling	Nectarine	CC	CC	TT	GG	TT
Bei1 190	Seedling	Nectarine	CC	CC	TT	GG	TT
Bei1 198	Seedling	Nectarine	CC	CC	TT	GG	TT
Hu 169	Seedling	Peach	TT	TT	CC	AA	CC
Hu 253	Seedling	Peach	TT	TT	CC	AA	CC
Hu 255	Seedling	Peach	TC	TC	TC	AG	TC
Hu 258	Seedling	Peach	TC	TC	CC	AA	CC
Hu 260	Seedling	Peach	TT	TT	TC	AG	TC
Hu 263	Seedling	Peach	TT	TT	TC	AG	TC
Hu 266	Seedling	Peach	TT	TT	CC	AA	CC
Hu 272	Seedling	Peach	TT	TT	CC	AA	CC
Hu 274	Seedling	Peach	TT	TT	CC	AA	CC
Hu 299	Seedling	Peach	TT	TT	TT	GG	TT
Hu 300	Seedling	Peach	TT	TT	CC	AA	CC
Hu 305	Seedling	Peach	TT	TT	CC	AA	CC
Hu 306	Seedling	Peach	TT	TT	CC	AA	CC
Hu 307	Seedling	Peach	TT	TT	CC	AA	CC
Hu 324	Seedling	Peach	TT	TT	TC	AG	TC
Hu 312	Seedling	Peach	TT	TT	CC	AA	CC
Hu 327	Seedling	Peach	TT	TT	CC	AA	CC
Hu 333	Seedling	Peach	TT	TT	CC	AA	CC
Hu 355	Seedling	Peach	TT	TT	TC	AG	TC
Hu 356	Seedling	Peach	TT	TT	TC	AG	TC
Hu 275	Seedling	Peach	TT	TT	CC	AA	CC
Hu 389	Seedling	Peach	TT	TT	TC	AG	TC
Hu 395	Seedling	Peach	TT	TT	CC	AA	CC
Hu 396	Seedling	Peach	TC	TC	CC	AA	CC
Hu 401	Seedling	Peach	TT	TT	CC	AA	CC
Hu 404	Seedling	Peach	TC	TC	TC	AG	TC
Hu 405	Seedling	Peach	TC	TC	CC	AA	CC
Hu 406	Seedling	Peach	TT	TT	TC	AG	TC
Hu 424	Seedling	Peach	TC	TC	TT	GG	TT
Hu 425	Seedling	Peach	TT	TT	TC	AG	TC
Hu 426	Seedling	Peach	TT	TT	TC	AG	TC
Hu 434	Seedling	Peach	TC	TC	TC	AG	TC
Hu 436	Seedling	Peach	TC	TC	TC	AG	TC
Hu 438	Seedling	Peach	TT	TT	TC	AG	TC
Hu 439	Seedling	Peach	TT	TT	CC	AA	CC
Hu 440	Seedling	Peach	TT	TT	CC	AA	CC
Hu 441	Seedling	Peach	TT	TT	CC	AA	CC
Hu 442	Seedling	Peach	TC	TC	TT	GG	TT
Hu 443	Seedling	Peach	TT	TT	CC	AA	CC
Zhe 36 5	Seedling	Peach	TT	TT	CC	AA	CC
Zhe 41 8	Seedling	Peach	TT	TT	TC	AG	TC
Jing 94 2 12	Seedling	Peach	TC	TC	TT	GG	TT
Jing 7 4,5,6	Seedling	Peach	TC	TC	TC	AG	TC
76 2 90	Seedling	Peach	CC	CC	TT	GG	TT
South 3 3 14	Seedling	Peach	TT	TT	TT	GG	TT
South 4 1 15	Seedling	Peach	TC	TC	TC	AG	TC
South 4 4 20	Seedling	Peach	TT	TT	CC	AA	CC
South 4 6 8	Seedling	Peach	TT	TT	TC	AG	TC
South 6 1 7	Seedling	Peach	TC	TC	TT	GG	TT
South 6 2 13	Seedling	Peach	TT	TT	TC	AG	TC
South 6 2 20	Seedling	Peach	TT	TT	TC	AG	TC
South 6 2 23	Seedling	Peach	TT	TT	CC	AA	CC
South 6 2 7	Seedling	Peach	TT	TT	TC	AG	TC
South 6 3 22	Seedling	Peach	TT	TT	TC	AG	TC
South 3 1 3	Seedling	Peach	TC	TC	TC	AG	TC
Za 8	Seedling	Peach	TT	TT	CC	AA	CC
Run1 16	Seedling	Peach	TC	TC	TT	GG	TT
Run1 35	Seedling	Peach	TT	TT	CC	AA	CC
Run1 36	Seedling	Peach	TT	TT	CC	AA	CC
Run1 37	Seedling	Peach	TT	TT	CC	AA	CC
Run1 38	Seedling	Peach	TT	TT	CC	AA	CC
Run1 39	Seedling	Peach	TT	TT	CC	AA	CC
Bei1 13	Seedling	Peach	TC	TC	CT	GG	TC
Bei1 14	Seedling	Peach	TC	TC	CT	GG	TC
Bei1 15	Seedling	Peach	TC	TC	CT	GG	TC
Prunus davidiana 1	Wild relative	Wild relative	TT	TT	TT	GG	TT
Prunus davidiana 2	Wild relative	Wild relative	TT	TT	TT	GG	TT
Amygdalus mira	Wild relative	Wild relative	TT	TT	TC	AG	TC
Amygdalus mira 2	Wild relative	Wild relative	TT	TT	TT	GG	TT
Prunus davidiana 3	Wild relative	Wild relative	TT	TT	TT	GG	TT
Amygdalus kansuensis	Wild relative	Wild relative	TT	TT	TT	GG	TT
Amygdalus kansuensis 2	Wild relative	Wild relative	TT	TT	TT	GG	TT
