# Supplementary material for: Multiple-statistical genome-wide association analysis and genomic prediction of fruit aroma and agronomic traits in peaches
Source: Hortic Res. 2023 May 31;10(7):uhad117. doi: 10.1093/hr/uhad117 (PMC10419450; doi:10.1093/hr/uhad117)
Supplement: Web_Material_uhad117 [file web_material_uhad117.zip › Table_S8.xlsx]

## Sheet: Sheet1
		Genome position	Chr1:25830591	Chr1:25835032	Chr1:25838015
Accession Name	Cultivar/Seedling	Flesh color	KASP_FC1	KASP_FC3	KASP_FC6
Natsuotome	Cultivar	White	CT	AG	AC
Zhen Mei	Cultivar	White	TT	GG	CC
CX	Cultivar	White	CT	AG	AC
Hong Jin Xiang	Cultivar	White	CT	AG	AC
Amazukushi	Cultivar	White	TT	GG	CC
Natsuko	Cultivar	White	CT	AG	AC
Xin Xi	Cultivar	White	CT	AG	AC
Yi Gong Shui Mi	Cultivar	White	CT	AG	AC
Amaama Sansan	Cultivar	White	TT	GG	CC
Jin Shan	Cultivar	White	TT	GG	CC
Tao Yao	Cultivar	White	CT	AG	AC
Xi Wang Mu	Cultivar	White	CT	AG	AC
Chi Bao	Cultivar	White	CT	AG	AC
Yunokomachi	Cultivar	White	CT	AG	AC
Sakura	Cultivar	White	CT	AG	AC
Hitotsu Beni	Cultivar	White	TT	GG	CC
Masahime	Cultivar	White	CT	AG	AC
Zao Sheng Bai Feng	Cultivar	White	TT	GG	CC
Reho	Cultivar	White	CT	AG	AC
Yue Bai Tao	Cultivar	White	CT	AG	AC
Gangshan Meng Bai Tao	Cultivar	White	CT	AG	AC
Yomemizuki	Cultivar	White	TT	GG	CC
Tamausagi Dx	Cultivar	White	CT	AG	AC
Xuan Ba Xia Xiong Mei	Cultivar	White	CT	AG	AC
Yi Gong Bai Tao	Cultivar	White	CT	AG	AC
Qian Jian Bai Tao	Cultivar	White	CT	AG	AC
Yume Asama	Cultivar	White	TT	GG	CC
Mei Tao Hong	Cultivar	White	TT	GG	CC
Oku Akatsuki	Cultivar	White	CT	GG	AC
Yuuzora	Cultivar	White	CT	AG	AC
Misakatsu Musume	Cultivar	White	TT	GG	CC
Ri Chuan Bai Feng	Cultivar	White	CT	AG	AC
Yome Shiziku	Cultivar	White	CT	AG	AC
Yumekaori	Cultivar	White	CT	AG	AC
Akatsuki	Cultivar	White	TT	GG	CC
Bai Feng	Cultivar	White	TT	GG	CC
Gangshan Meng Bai Tao	Cultivar	White	CT	AG	AC
Aimisaki	Cultivar	White	TT	GG	CC
Kirariakatsuki	Cultivar	White	TT	GG	CC
Misato	Cultivar	White	TT	GG	CC
GF677	Cultivar	White	CC	AA	AC
Chi Zhi Tao	Cultivar	White	CT	GG	CC
Chun Lei	Cultivar	White	TT	GG	CC
Chun Mi	Cultivar	White	CC	AG	AA
Da Tuan Mi Lu	Cultivar	White	CT	AG	AC
Dan Xia Yu Lu	Cultivar	White	TT	GG	CC
Ling Can2	Cultivar	White	CT	AG	AC
Long Hua Shui Mi	Cultivar	White	CT	AG	AC
Mei Shuai	Cultivar	White	CT	AG	AC
Mei Shuo	Cultivar	White	TT	GG	CC
Meng Lu Shui Jing	Cultivar	White	CT	AG	AC
Qiu Yu Lu	Cultivar	White	CT	AG	AC
Qiu Yue	Cultivar	White	CC	AA	AA
Tao Yong Feng Lu	Cultivar	White	TT	GG	CC
Wan Hong Lu	Cultivar	White	CT	AG	AC
Wan Hu Jing	Cultivar	White	TT	GG	CC
Wu Yue Xian	Cultivar	White	CT	AG	AC
Galaxy	Cultivar	White	CC	AG	AC
You Ming	Cultivar	White	TT	GG	CC
Yu Hua Lu	Cultivar	White	TT	GG	CC
Yu Lu	Cultivar	White	CT	AG	AC
Yuan Meng	Cultivar	White	CT	AG	AC
Zhong Hua Shou Tao	Cultivar	White	TT	GG	CC
Huang Mei Niang	Cultivar	Yellow	CC	AA	AA
You Huang	Cultivar	Yellow	CC	AA	AA
Kiraranokiwami	Cultivar	Yellow	CC	AA	AA
Tsuki Akare	Cultivar	Yellow	CC	AA	AA
Huang Gui Fei	Cultivar	Yellow	CC	AA	AA
Jia Fei Huang Tao	Cultivar	Yellow	CC	AA	AA
Huang Jin Tao	Cultivar	Yellow	CC	AA	AA
Yonekura Kinto	Cultivar	Yellow	CC	AA	AA
Himekonatsu	Cultivar	Yellow	CC	AA	AA
Takinosawa Gold	Cultivar	Yellow	CC	AA	AA
Tsukikakami	Cultivar	Yellow	CC	AA	AA
Elberta	Cultivar	Yellow	CC	AA	AA
Li You 5	Cultivar	Yellow	CC	AA	AA
Huyou 283	Cultivar	Yellow	CC	AA	AA
Jin Mi Xia Ye	Cultivar	Yellow	CC	AA	AA
Jin Qiu	Cultivar	Yellow	CC	AA	AA
Jin Chun	Cultivar	Yellow	CC	AA	AA
Jin Feng	Cultivar	Yellow	CC	AA	AA
Jin Hua	Cultivar	Yellow	CC	AA	AA
Jin Hui	Cultivar	Yellow	CC	AA	AA
Mei Jin	Cultivar	Yellow	CC	AA	AA
Tian Jiu Yue	Cultivar	Yellow	CC	AA	AA
Ying Guang You Tao	Cultivar	Yellow	CC	AA	AA
You Pan Tao	Cultivar	Yellow	CC	AA	AA
Hu 169	Seedling	White	CC	AA	AA
Hu 255	Seedling	White	TT	GG	CC
Hu 258	Seedling	White	CT	AG	AC
Hu 260	Seedling	White	CT	GG	CC
Hu 263	Seedling	White	CT	AG	AC
Hu 266	Seedling	White	CT	AG	AC
Hu 272	Seedling	White	CT	AG	AC
Hu 274	Seedling	White	CC	AA	AA
Hu 299	Seedling	White	TT	GG	CC
Hu 300	Seedling	White	CT	AG	AC
Hu 305	Seedling	White	CT	AG	AC
Hu 306	Seedling	White	CT	AG	AC
Hu 307	Seedling	White	CT	AG	AC
Hu 324	Seedling	White	CT	AG	AC
Hu 312	Seedling	White	CC	AA	AA
Hu 327	Seedling	White	CT	AG	AC
Hu 333	Seedling	White	TT	GG	CC
Hu 355	Seedling	White	TT	GG	CC
Hu 356	Seedling	White	CC	AA	AA
Hu 275	Seedling	White	CT	AG	AC
Hu 395	Seedling	White	CT	AG	AC
Hu 396	Seedling	White	TT	GG	CC
Hu 401	Seedling	White	CT	AG	AC
Hu 404	Seedling	White	CT	AG	AC
Hu 405	Seedling	White	TT	GG	CC
Hu 406	Seedling	White	TT	GG	CC
Hu 424	Seedling	White	CT	AG	AC
Hu 436	Seedling	White	CT	AG	AC
Hu 439	Seedling	White	CT	AG	AC
Zhe 36 5	Seedling	White	CT	AG	AC
Zhe 41 8	Seedling	White	TT	GG	CC
BJ 7 456	Seedling	White	CT	AG	AC
76 2 90	Seedling	White	CC	AA	AA
South 4 4 20	Seedling	White	CT	AG	AC
South 6 2 13	Seedling	White	CT	AG	AC
South 6 2 23	Seedling	White	CT	AG	AC
Zhe 8	Seedling	White	CT	AG	AC
Run1 35	Seedling	White	TT	GG	CC
Run1 36	Seedling	White	CT	GG	AC
Run1 37	Seedling	White	TT	GG	CC
Run1 39	Seedling	White	CT	GG	AC
Bei1 13	Seedling	White	CT	GG	AC
Bei1 14	Seedling	White	CT	GG	AC
Bei1 15	Seedling	White	CT	GG	AC
Hu 253	Seedling	Yellow	CC	AA	AA
Hu 269	Seedling	Yellow	CC	AA	AA
Hu 278	Seedling	Yellow	CC	AA	AA
Hu 280	Seedling	Yellow	CC	AA	AA
Hu 281	Seedling	Yellow	CC	AA	AA
Hu 284	Seedling	Yellow	CC	AA	AA
Hu 286	Seedling	Yellow	CC	AA	AA
Hu 287	Seedling	Yellow	CC	AA	AA
Hu 288	Seedling	Yellow	CC	AA	AA
Hu 293	Seedling	Yellow	CC	AA	AA
Hu 295	Seedling	Yellow	CC	AA	AA
Hu 296	Seedling	Yellow	CC	AA	AA
Hu 320	Seedling	Yellow	CC	AA	AA
Hu 384	Seedling	Yellow	CC	AA	AA
Hu 389	Seedling	Yellow	CC	AA	AA
Hu 422	Seedling	Yellow	CC	AA	AA
Hu 425	Seedling	Yellow	CC	AA	AA
Hu 426	Seedling	Yellow	CC	AA	AA
Hu 434	Seedling	Yellow	CC	AA	AA
Hu 438	Seedling	Yellow	CC	AA	AA
Hu 440	Seedling	Yellow	CC	AA	AA
Hu 441	Seedling	Yellow	CC	AA	AA
Hu 442	Seedling	Yellow	CC	AA	AA
Hu 443	Seedling	Yellow	CC	AA	AA
Jing 94 2 12	Seedling	Yellow	CC	AA	AA
Hu 278	Seedling	Yellow	CC	AA	AA
South 3 3 14	Seedling	Yellow	CC	AA	AA
South 4 1 15	Seedling	Yellow	CC	AA	AA
South 4 6 8	Seedling	Yellow	CC	AA	AA
South 6 1 7	Seedling	Yellow	CC	AA	AA
South 6 2 20	Seedling	Yellow	CC	AA	AA
South 6 2 7	Seedling	Yellow	CC	AA	AA
South 6 3 22	Seedling	Yellow	CC	AA	AA
South 3 1 3	Seedling	Yellow	CC	AA	AA
Run1 1	Seedling	Yellow	CC	AA	AA
Run1 2	Seedling	Yellow	CC	AA	AA
Run1 3	Seedling	Yellow	CC	AA	AA
Run1 4	Seedling	Yellow	CC	AA	AA
Run1 5	Seedling	Yellow	CC	AA	AA
Run1 6	Seedling	Yellow	CC	AA	AA
Run1 7	Seedling	Yellow	CC	AA	AA
Run1 8	Seedling	Yellow	CC	AA	AA
Run1 9	Seedling	Yellow	CC	AA	AA
Run1 10	Seedling	Yellow	CC	AA	AA
Run1 11	Seedling	Yellow	CC	AA	AA
Run1 12	Seedling	Yellow	CC	AA	AA
Run1 13	Seedling	Yellow	CC	AA	AA
Run1 14	Seedling	Yellow	CC	AA	AA
Run1 15	Seedling	Yellow	CC	AA	AA
Run1 16	Seedling	Yellow	CC	AA	AA
Run1 17	Seedling	Yellow	CC	AA	AA
Run1 18	Seedling	Yellow	CC	AA	AA
Run1 19	Seedling	Yellow	CC	AA	AA
Run1 20	Seedling	Yellow	CC	AA	AA
Run1 21	Seedling	Yellow	CC	AA	AA
Run1 22	Seedling	Yellow	CC	AA	AA
Run1 23	Seedling	Yellow	CC	AA	AA
Run1 24	Seedling	Yellow	CC	AA	AA
Run1 25	Seedling	Yellow	CC	AA	AA
Run1 26	Seedling	Yellow	CC	AA	AA
Run1 27	Seedling	Yellow	CC	AA	AA
Run1 28	Seedling	Yellow	CC	AA	AA
Run1 29	Seedling	Yellow	CC	AA	AA
Run1 30	Seedling	Yellow	CC	AA	AA
Run1 31	Seedling	Yellow	CC	AA	AA
Run1 32	Seedling	Yellow	CC	AA	AA
Run1 33	Seedling	Yellow	CC	AA	AA
Run1 34	Seedling	Yellow	CC	AA	AA
Run1 38	Seedling	Yellow	CC	AA	AA
Bei1 9	Seedling	Yellow	CC	AA	AA
Bei1 19	Seedling	Yellow	CC	AA	AA
Bei1 21	Seedling	Yellow	CC	AA	AA
Bei1 36	Seedling	Yellow	CC	AA	AA
Bei1 44	Seedling	Yellow	CC	AA	AA
Bei1 66	Seedling	Yellow	CC	AA	AA
Bei1 70	Seedling	Yellow	CC	AA	AA
Bei1 74	Seedling	Yellow	CC	AA	AA
Bei1 77	Seedling	Yellow	CC	AA	AA
Bei1 89	Seedling	Yellow	CC	AA	AA
Bei1 91	Seedling	Yellow	CC	AA	AA
Bei1 94	Seedling	Yellow	CC	AA	AA
Bei1 100	Seedling	Yellow	CC	AA	AA
Bei1 104	Seedling	Yellow	CC	AA	AA
Bei1 105	Seedling	Yellow	CC	AA	AA
Bei1 109	Seedling	Yellow	CC	AA	AA
Bei1 110	Seedling	Yellow	CC	AA	AA
Bei1 121	Seedling	Yellow	CC	AA	AA
Bei1 125	Seedling	Yellow	CC	AA	AA
Bei1 126	Seedling	Yellow	CC	AA	AA
Bei1 136	Seedling	Yellow	CC	AA	AA
Bei1 139	Seedling	Yellow	CC	AA	AA
Bei1 143	Seedling	Yellow	CC	AA	AA
Bei1 156	Seedling	Yellow	CC	AA	AA
Bei1 157	Seedling	Yellow	CC	AA	AA
Bei1 161	Seedling	Yellow	CC	AA	AA
Bei1 162	Seedling	Yellow	CC	AA	AA
Bei1 166	Seedling	Yellow	CC	AA	AA
Bei1 176	Seedling	Yellow	CC	AA	AA
Bei1 179	Seedling	Yellow	CC	AA	AA
Bei1 182	Seedling	Yellow	CC	AA	AA
Bei1 186	Seedling	Yellow	CC	AA	AA
Bei1 189	Seedling	Yellow	CC	AA	AA
Bei1 190	Seedling	Yellow	CC	AA	AA
Bei1 198	Seedling	Yellow	CC	AA	AA
Prunus davidiana 1	Wild relative	White	CC	/	CC
Prunus davidiana 2	Wild relative	White	CC	/	CC
Amygdalus mira	Wild relative	White	CC	AA	AA
Amygdalus mira 2	Wild relative	White	CC	/	CC
Prunus davidiana 3	Wild relative	White	CC	/	CC
Amygdalus kansuensis	Wild relative	White	CC	GG	CC
Amygdalus kansuensis 2	Wild relative	White	CC	GG	CC

## Sheet: Sheet3
		Genome position	Chr1:25830591	Chr1:25835032	Chr1:25838015
Accession Name	Cultivar/Seedling	Flesh color	KASP_FC1	KASP_FC3	KASP_FC6
GF677	Cultivar	White	CC	AA	AC
Chun Mi	Cultivar	White	CC	AG	AA
Qiu Yue	Cultivar	White	CC	AA	AA
Galaxy	Cultivar	White	CC	AG	AC
Huang Mei Niang	Cultivar	Yellow	CC	AA	AA
You Huang	Cultivar	Yellow	CC	AA	AA
Kiraranokiwami	Cultivar	Yellow	CC	AA	AA
Tsuki Akare	Cultivar	Yellow	CC	AA	AA
Huang Gui Fei	Cultivar	Yellow	CC	AA	AA
Jia Fei Huang Tao	Cultivar	Yellow	CC	AA	AA
Huang Jin Tao	Cultivar	Yellow	CC	AA	AA
Yonekura Kinto	Cultivar	Yellow	CC	AA	AA
Himekonatsu	Cultivar	Yellow	CC	AA	AA
Takinosawa Gold	Cultivar	Yellow	CC	AA	AA
Tsukikakami	Cultivar	Yellow	CC	AA	AA
Elberta	Cultivar	Yellow	CC	AA	AA
Li You 5	Cultivar	Yellow	CC	AA	AA
Huyou 283	Cultivar	Yellow	CC	AA	AA
Jin Mi Xia Ye	Cultivar	Yellow	CC	AA	AA
Jin Qiu	Cultivar	Yellow	CC	AA	AA
Jin Chun	Cultivar	Yellow	CC	AA	AA
Jin Feng	Cultivar	Yellow	CC	AA	AA
Jin Hua	Cultivar	Yellow	CC	AA	AA
Jin Hui	Cultivar	Yellow	CC	AA	AA
Mei Jin	Cultivar	Yellow	CC	AA	AA
Tian Jiu Yue	Cultivar	Yellow	CC	AA	AA
Ying Guang You Tao	Cultivar	Yellow	CC	AA	AA
You Pan Tao	Cultivar	Yellow	CC	AA	AA
Hu 169	Seedling	White	CC	AA	AA
Hu 274	Seedling	White	CC	AA	AA
Hu 312	Seedling	White	CC	AA	AA
Hu 356	Seedling	White	CC	AA	AA
76 2 90	Seedling	White	CC	AA	AA
Hu 253	Seedling	Yellow	CC	AA	AA
Hu 269	Seedling	Yellow	CC	AA	AA
Hu 278	Seedling	Yellow	CC	AA	AA
Hu 280	Seedling	Yellow	CC	AA	AA
Hu 281	Seedling	Yellow	CC	AA	AA
Hu 284	Seedling	Yellow	CC	AA	AA
Hu 286	Seedling	Yellow	CC	AA	AA
Hu 287	Seedling	Yellow	CC	AA	AA
Hu 288	Seedling	Yellow	CC	AA	AA
Hu 293	Seedling	Yellow	CC	AA	AA
Hu 295	Seedling	Yellow	CC	AA	AA
Hu 296	Seedling	Yellow	CC	AA	AA
Hu 320	Seedling	Yellow	CC	AA	AA
Hu 384	Seedling	Yellow	CC	AA	AA
Hu 389	Seedling	Yellow	CC	AA	AA
Hu 422	Seedling	Yellow	CC	AA	AA
Hu 425	Seedling	Yellow	CC	AA	AA
Hu 426	Seedling	Yellow	CC	AA	AA
Hu 434	Seedling	Yellow	CC	AA	AA
Hu 438	Seedling	Yellow	CC	AA	AA
Hu 440	Seedling	Yellow	CC	AA	AA
Hu 441	Seedling	Yellow	CC	AA	AA
Hu 442	Seedling	Yellow	CC	AA	AA
Hu 443	Seedling	Yellow	CC	AA	AA
Jing 94 2 12	Seedling	Yellow	CC	AA	AA
Hu 278	Seedling	Yellow	CC	AA	AA
South 3 3 14	Seedling	Yellow	CC	AA	AA
South 4 1 15	Seedling	Yellow	CC	AA	AA
South 4 6 8	Seedling	Yellow	CC	AA	AA
South 6 1 7	Seedling	Yellow	CC	AA	AA
South 6 2 20	Seedling	Yellow	CC	AA	AA
South 6 2 7	Seedling	Yellow	CC	AA	AA
South 6 3 22	Seedling	Yellow	CC	AA	AA
South 3 1 3	Seedling	Yellow	CC	AA	AA
Run1 1	Seedling	Yellow	CC	AA	AA
Run1 2	Seedling	Yellow	CC	AA	AA
Run1 3	Seedling	Yellow	CC	AA	AA
Run1 4	Seedling	Yellow	CC	AA	AA
Run1 5	Seedling	Yellow	CC	AA	AA
Run1 6	Seedling	Yellow	CC	AA	AA
Run1 7	Seedling	Yellow	CC	AA	AA
Run1 8	Seedling	Yellow	CC	AA	AA
Run1 9	Seedling	Yellow	CC	AA	AA
Run1 10	Seedling	Yellow	CC	AA	AA
Run1 11	Seedling	Yellow	CC	AA	AA
Run1 12	Seedling	Yellow	CC	AA	AA
Run1 13	Seedling	Yellow	CC	AA	AA
Run1 14	Seedling	Yellow	CC	AA	AA
Run1 15	Seedling	Yellow	CC	AA	AA
Run1 16	Seedling	Yellow	CC	AA	AA
Run1 17	Seedling	Yellow	CC	AA	AA
Run1 18	Seedling	Yellow	CC	AA	AA
Run1 19	Seedling	Yellow	CC	AA	AA
Run1 20	Seedling	Yellow	CC	AA	AA
Run1 21	Seedling	Yellow	CC	AA	AA
Run1 22	Seedling	Yellow	CC	AA	AA
Run1 23	Seedling	Yellow	CC	AA	AA
Run1 24	Seedling	Yellow	CC	AA	AA
Run1 25	Seedling	Yellow	CC	AA	AA
Run1 26	Seedling	Yellow	CC	AA	AA
Run1 27	Seedling	Yellow	CC	AA	AA
Run1 28	Seedling	Yellow	CC	AA	AA
Run1 29	Seedling	Yellow	CC	AA	AA
Run1 30	Seedling	Yellow	CC	AA	AA
Run1 31	Seedling	Yellow	CC	AA	AA
Run1 32	Seedling	Yellow	CC	AA	AA
Run1 33	Seedling	Yellow	CC	AA	AA
Run1 34	Seedling	Yellow	CC	AA	AA
Run1 38	Seedling	Yellow	CC	AA	AA
Bei1 9	Seedling	Yellow	CC	AA	AA
Bei1 19	Seedling	Yellow	CC	AA	AA
Bei1 21	Seedling	Yellow	CC	AA	AA
Bei1 36	Seedling	Yellow	CC	AA	AA
Bei1 44	Seedling	Yellow	CC	AA	AA
Bei1 66	Seedling	Yellow	CC	AA	AA
Bei1 70	Seedling	Yellow	CC	AA	AA
Bei1 74	Seedling	Yellow	CC	AA	AA
Bei1 77	Seedling	Yellow	CC	AA	AA
Bei1 89	Seedling	Yellow	CC	AA	AA
Bei1 91	Seedling	Yellow	CC	AA	AA
Bei1 94	Seedling	Yellow	CC	AA	AA
Bei1 100	Seedling	Yellow	CC	AA	AA
Bei1 104	Seedling	Yellow	CC	AA	AA
Bei1 105	Seedling	Yellow	CC	AA	AA
Bei1 109	Seedling	Yellow	CC	AA	AA
Bei1 110	Seedling	Yellow	CC	AA	AA
Bei1 121	Seedling	Yellow	CC	AA	AA
Bei1 125	Seedling	Yellow	CC	AA	AA
Bei1 126	Seedling	Yellow	CC	AA	AA
Bei1 136	Seedling	Yellow	CC	AA	AA
Bei1 139	Seedling	Yellow	CC	AA	AA
Bei1 143	Seedling	Yellow	CC	AA	AA
Bei1 156	Seedling	Yellow	CC	AA	AA
Bei1 157	Seedling	Yellow	CC	AA	AA
Bei1 161	Seedling	Yellow	CC	AA	AA
Bei1 162	Seedling	Yellow	CC	AA	AA
Bei1 166	Seedling	Yellow	CC	AA	AA
Bei1 176	Seedling	Yellow	CC	AA	AA
Bei1 179	Seedling	Yellow	CC	AA	AA
Bei1 182	Seedling	Yellow	CC	AA	AA
Bei1 186	Seedling	Yellow	CC	AA	AA
Bei1 189	Seedling	Yellow	CC	AA	AA
Bei1 190	Seedling	Yellow	CC	AA	AA
Bei1 198	Seedling	Yellow	CC	AA	AA
Prunus davidiana 1	Wild relative	White	CC	/	CC
Prunus davidiana 2	Wild relative	White	CC	/	CC
Amygdalus mira	Wild relative	White	CC	AA	AA
Amygdalus mira 2	Wild relative	White	CC	/	CC
Prunus davidiana 3	Wild relative	White	CC	/	CC
Amygdalus kansuensis	Wild relative	White	CC	GG	CC
Amygdalus kansuensis 2	Wild relative	White	CC	GG	CC
Natsuotome	Cultivar	White	CT	AG	AC
CX	Cultivar	White	CT	AG	AC
Hong Jin Xiang	Cultivar	White	CT	AG	AC
Natsuko	Cultivar	White	CT	AG	AC
Xin Xi	Cultivar	White	CT	AG	AC
Yi Gong Shui Mi	Cultivar	White	CT	AG	AC
Tao Yao	Cultivar	White	CT	AG	AC
Xi Wang Mu	Cultivar	White	CT	AG	AC
Chi Bao	Cultivar	White	CT	AG	AC
Yunokomachi	Cultivar	White	CT	AG	AC
Sakura	Cultivar	White	CT	AG	AC
Masahime	Cultivar	White	CT	AG	AC
Reho	Cultivar	White	CT	AG	AC
Yue Bai Tao	Cultivar	White	CT	AG	AC
Gangshan Meng Bai Tao	Cultivar	White	CT	AG	AC
Tamausagi Dx	Cultivar	White	CT	AG	AC
Xuan Ba Xia Xiong Mei	Cultivar	White	CT	AG	AC
Yi Gong Bai Tao	Cultivar	White	CT	AG	AC
Qian Jian Bai Tao	Cultivar	White	CT	AG	AC
Oku Akatsuki	Cultivar	White	CT	GG	AC
Yuuzora	Cultivar	White	CT	AG	AC
Ri Chuan Bai Feng	Cultivar	White	CT	AG	AC
Yome Shiziku	Cultivar	White	CT	AG	AC
Yumekaori	Cultivar	White	CT	AG	AC
Gangshan Meng Bai Tao	Cultivar	White	CT	AG	AC
Chi Zhi Tao	Cultivar	White	CT	GG	CC
Da Tuan Mi Lu	Cultivar	White	CT	AG	AC
Ling Can2	Cultivar	White	CT	AG	AC
Long Hua Shui Mi	Cultivar	White	CT	AG	AC
Mei Shuai	Cultivar	White	CT	AG	AC
Meng Lu Shui Jing	Cultivar	White	CT	AG	AC
Qiu Yu Lu	Cultivar	White	CT	AG	AC
Wan Hong Lu	Cultivar	White	CT	AG	AC
Wu Yue Xian	Cultivar	White	CT	AG	AC
Yu Lu	Cultivar	White	CT	AG	AC
Yuan Meng	Cultivar	White	CT	AG	AC
Hu 258	Seedling	White	CT	AG	AC
Hu 260	Seedling	White	CT	GG	CC
Hu 263	Seedling	White	CT	AG	AC
Hu 266	Seedling	White	CT	AG	AC
Hu 272	Seedling	White	CT	AG	AC
Hu 300	Seedling	White	CT	AG	AC
Hu 305	Seedling	White	CT	AG	AC
Hu 306	Seedling	White	CT	AG	AC
Hu 307	Seedling	White	CT	AG	AC
Hu 324	Seedling	White	CT	AG	AC
Hu 327	Seedling	White	CT	AG	AC
Hu 275	Seedling	White	CT	AG	AC
Hu 395	Seedling	White	CT	AG	AC
Hu 401	Seedling	White	CT	AG	AC
Hu 404	Seedling	White	CT	AG	AC
Hu 424	Seedling	White	CT	AG	AC
Hu 436	Seedling	White	CT	AG	AC
Hu 439	Seedling	White	CT	AG	AC
Zhe 36 5	Seedling	White	CT	AG	AC
BJ 7 456	Seedling	White	CT	AG	AC
South 4 4 20	Seedling	White	CT	AG	AC
South 6 2 13	Seedling	White	CT	AG	AC
South 6 2 23	Seedling	White	CT	AG	AC
Zhe 8	Seedling	White	CT	AG	AC
Run1 36	Seedling	White	CT	GG	AC
Run1 39	Seedling	White	CT	GG	AC
Bei1 13	Seedling	White	CT	GG	AC
Bei1 14	Seedling	White	CT	GG	AC
Bei1 15	Seedling	White	CT	GG	AC
Zhen Mei	Cultivar	White	TT	GG	CC
Amazukushi	Cultivar	White	TT	GG	CC
Amaama Sansan	Cultivar	White	TT	GG	CC
Jin Shan	Cultivar	White	TT	GG	CC
Hitotsu Beni	Cultivar	White	TT	GG	CC
Zao Sheng Bai Feng	Cultivar	White	TT	GG	CC
Yomemizuki	Cultivar	White	TT	GG	CC
Yume Asama	Cultivar	White	TT	GG	CC
Mei Tao Hong	Cultivar	White	TT	GG	CC
Misakatsu Musume	Cultivar	White	TT	GG	CC
Akatsuki	Cultivar	White	TT	GG	CC
Bai Feng	Cultivar	White	TT	GG	CC
Aimisaki	Cultivar	White	TT	GG	CC
Kirariakatsuki	Cultivar	White	TT	GG	CC
Misato	Cultivar	White	TT	GG	CC
Chun Lei	Cultivar	White	TT	GG	CC
Dan Xia Yu Lu	Cultivar	White	TT	GG	CC
Mei Shuo	Cultivar	White	TT	GG	CC
Tao Yong Feng Lu	Cultivar	White	TT	GG	CC
Wan Hu Jing	Cultivar	White	TT	GG	CC
You Ming	Cultivar	White	TT	GG	CC
Yu Hua Lu	Cultivar	White	TT	GG	CC
Zhong Hua Shou Tao	Cultivar	White	TT	GG	CC
Hu 255	Seedling	White	TT	GG	CC
Hu 299	Seedling	White	TT	GG	CC
Hu 333	Seedling	White	TT	GG	CC
Hu 355	Seedling	White	TT	GG	CC
Hu 396	Seedling	White	TT	GG	CC
Hu 405	Seedling	White	TT	GG	CC
Hu 406	Seedling	White	TT	GG	CC
Zhe 41 8	Seedling	White	TT	GG	CC
Run1 35	Seedling	White	TT	GG	CC
Run1 37	Seedling	White	TT	GG	CC
