# Supplementary material for: Multiple-statistical genome-wide association analysis and genomic prediction of fruit aroma and agronomic traits in peaches
Source: Hortic Res. 2023 May 31;10(7):uhad117. doi: 10.1093/hr/uhad117 (PMC10419450; doi:10.1093/hr/uhad117)
Supplement: Web_Material_uhad117 [file web_material_uhad117.zip › Table_S9.xlsx]

## Sheet: Skin hairiness
	Genomic Position	Chr 7:21870490	Chr 7:21872025	Chr 7:21872304
Accession name	SNP name	rs328242	rs328245	rs328246
04580	Nectarine	TC	GA	TC
Ai Li Hong	Nectarine	TT	GG	TT
Eealy Red2	Nectarine	TT	GG	TT
Flavortop	Nectarine	TT	GG	TT
Guang Hui	Nectarine	TT	GG	TT
Hong Shan Hu	Nectarine	TC	GA	TC
Hu You 002	Nectarine	TC	GA	CT
Hu You 003	Nectarine	TT	GG	TT
Hu You 005	Nectarine	TT	GG	TT
Hu You 006	Nectarine	TT	GG	TT
Hu You 009	Nectarine	TC	GA	TC
Hu You 012	Nectarine	TT	GG	TT
Hu You 014	Nectarine	CT	AG	CT
Hu You 016	Nectarine	TT	GG	TT
Hu You 018	Nectarine	TT	GG	TT
Hu You 278	Nectarine	TT	GG	TT
Hu You 283	Nectarine	CC	AA	CC
Huan Xiang	Nectarine	TT	GG	TT
Huang Li Guang	Nectarine	TT	GG	TT
JIn Shan Zao Hong	Nectarine	TC	GA	TC
Jin Xia You Pan	Nectarine	TT	GG	TT
Jin Xia Zao You Pan	Nectarine	TT	GG	TT
Ka Er De Shi	Nectarine	TT	GG	TT
Le Yuan	Nectarine	TC	GA	CT
Li Xia Hong	Nectarine	CT	GA	TC
Long You Pan Tao	Nectarine	TC	GA	TC
Ma Li Ai Mi Ni	Nectarine	TT	GG	TT
Nan Fang Jin Mi	Nectarine	CT	GA	TC
NJN16	Nectarine	TT	GG	TT
Qin Guang 8	Nectarine	TC	AG	TC
Ri Zhao	Nectarine	CT	GA	TC
Rui Guang 2	Nectarine	CT	GA	TC
Rui Guang 3	Nectarine	CT	GA	TC
Rui Guang 5	Nectarine	CT	GA	TC
Rui Guang 7	Nectarine	TC	AG	CT
Shuang Long Zao You	Nectarine	CT	GA	TC
Shuang Xi Hong	Nectarine	TT	GG	TT
Sunfre	Nectarine	TT	GG	TT
Wei Da Si Tai	Nectarine	TT	GG	TT
Yin Wang	Nectarine	CT	GA	TC
You Pan Tao	Nectarine	TT	GG	TT
Zao Hong Bao Shi	Nectarine	TC	AG	TC
Zao You Tao	Nectarine	TT	GG	TT
Zhong Nong Jin Hui	Nectarine	CT	GA	TC
Zhong Nong Jin Shuo	Nectarine	TT	GG	TT
Zhong You 13	Nectarine	CT	AG	TC
Zhong You 14	Nectarine	TT	GG	TT
Zhong You 15	Nectarine	TT	GG	TT
Zhong You 16	Nectarine	TT	GG	TT
Zhong You 20	Nectarine	TT	GA	TT
Zhong You 8	Nectarine	TT	GG	TT
Zhong You Jin Guan	Nectarine	TC	AG	TC
Zhong You Jin Hong	Nectarine	TT	GG	TT
Zhong You Jin Shuai	Nectarine	TT	GG	TT
Zhong You Pan 2	Nectarine	TC	AG	CT
Zhong You Pan 5	Nectarine	TC	AG	TC
Zhong You Pan 4	Nectarine	CT	AG	TC
Zi Jin Hong 2	Nectarine	TC	GA	TC
Zi Jin Hong 3	Nectarine	TT	GG	TT
Zi You Tao	Nectarine	CC	AA	CC
050521	peach	CC	GA	CC
050646	peach	TC	AG	TC
Aba Guang He Tao	peach	TT	GG	TT
Aichi Hakuto	Peach	TT	GG	TT
AKIZORA	peach	CC	AA	CC
An Nong Shui Mi	peach	CT	GA	TT
Ba Pan Bai Feng	peach	CC	AA	CC
Bai Hua	peach	CC	AA	CC
Bai Ru Yu	peach	CC	AA	CC
Bao Jia Hong	peach	CC	AA	CC
Bao Jia Jun	peach	CC	AA	CC
Bei Lun	peach	CC	AA	CC
Bei Nong 2	peach	TC	AG	CT
Bian Tao	peach	CT	GA	TC
Chang Jin Bai Feng	peach	CC	AA	CC
Chang Sheng Pan Tao	peach	TC	GA	CT
Chen Pu Pan Tao	peach	CC	GA	CT
Cheng Xiang	peach	CC	AA	CC
Chu Qiu Bai Tao	peach	CC	AA	CC
Chun Feng	peach	CC	AA	CC
Chun Hua	peach	CC	GA	CT
Chun Mei	peach	CT	GA	TC
Chun Xiao	peach	CC	AA	CC
Cui Bao	peach	CC	AA	CC
Da Guan Shan 1	peach	TC	GA	CT
Da Lian 1 49	peach	TT	GG	TT
Da Lian 12 28	peach	CT	GA	TC
Da Lian 4 35	peach	CC	AA	CC
Dai Fei	peach	CC	AA	CC
Domas1869	peach	TT	GG	TT
Er Er Gong	peach	CC	AA	CC
Feicheng Hong Li 10	peach	TT	GG	TT
Feicheng Hong Li 6	peach	TT	GG	TT
Fen Da Xi	peach	TT	GG	TT
Feng Bai	peach	CC	AA	CC
Feng Lu	peach	CC	AA	CC
Florida King	peach	TT	GG	TT
Galaxy	peach	TT	GG	TT
Gan Xuan 2	peach	TT	GG	TT
Gui Fei	peach	CC	AA	CC
Guizhou Shuimi	peach	TC	GA	CT
Hei Tao	peach	CC	AA	CC
Hikawa Hakuho	peach	CC	AA	CC
Hong Bo Tao	peach	CC	AA	CC
Hong Feng	peach	CC	AA	CC
Hong Gen Gan Su Tao	peach	TT	GG	TT
Hong Hu	peach	TC	AG	CT
Hong Hua shan Tao	peach	TT	GG	TT
Hu 10 17	peach	CC	AA	CC
Hu 12 28	peach	TC	GA	TC
Hu 213	peach	TC	AG	CT
Hu 440	peach	CC	AA	CC
Hu 454	peach	CC	AA	CC
Hu 487	peach	CC	AA	CC
Hu Jing Mi lu	peach	CC	AA	CC
Hu Pan 1	peach	TC	AG	CT
Hu Pan264	peach	CT	GA	TC
Hu Zhen 43	peach	CT	AG	TC
Huang Jin Mi 1	peach	TC	AG	TC
Huang Jin Tao	peach	TC	AG	CT
Huang Pan	peach	CC	AA	CC
Huang Yan	peach	TT	GG	TT
Huang Yan	peach	TT	GG	TT
Huo Lian Jin Dan	peach	TT	GG	TT
I2	peach	TC	GA	CT
I4	peach	CC	AA	TT
I5	peach	TT	GG	TT
I6	peach	CT	AG	TC
I8	peach	CC	AA	CC
I9	peach	CC	AA	CC
Jia Qing	peach	CC	AA	CC
Jin Chun	peach	TT	GG	TT
Jin Feng	peach	TC	AG	CT
Jin Hua	peach	CT	GA	TC
Jin Hua Da Bai Tao	peach	CC	AA	CC
Jin Hua Qian Jin	peach	TC	AG	CT
Jin Ling Huang Lu	peach	CT	GA	TC
Jin Xiang	peach	TT	GG	TT
Jin Xiu	peach	CT	GA	TC
Jin Xiu Huang Tao	peach	TC	AG	CT
Jin Xiu Qian Jin	peach	CT	GA	TC
Jin Yuan	peach	CC	AA	CC
Ka Tai Wa	peach	CC	AA	CC
Kanoiwa	peach	CC	AA	CC
Kansuke Hakuto	peach	CC	AA	CC
Kawanakajima Hakuto	peach	CC	AA	CC
Li He Pan Tao	peach	CC	AA	CC
Liang He	peach	CC	AA	CC
Ling feng	peach	CC	AA	CC
Ling Feng Bai Tao	peach	CC	AA	CC
Liu Zao Te Wan	peach	CC	AA	CC
Long 1 2 4	peach	TT	GG	TT
Long Hua Shui Mi	peach	CC	AA	CC
Maravilna	peach	CC	AA	CC
Mei Guo Hong Pan	peach	TC	AG	CT
Mi Yang Shan	peach	TC	AA	CC
Mo Mu	peach	CC	AA	CC
Mo Yu 8	peach	TT	GG	TT
Nan Shan Tian Tao	peach	TC	GA	CT
Ning XY17-90	peach	TC	AG	TC
Niu Ti Xing	peach	CT	AA	CT
NJC77	peach	TT	GG	TT
Nong Shen	peach	TT	GG	TT
Okubo sh	peach	CC	AA	CC
Okubo zz	peach	CC	AA	CC
Pan Tao Huang Hou	peach	TT	GG	TT
Pin Guo Tao	peach	CC	AA	CC
Qian Jian Bai Tao	peach	CC	AA	CC
Qian Qu	peach	CC	AA	CC
Qiu Yan	peach	CC	AA	CC
Qiu Yue	peach	CC	AA	CC
Reddomun	peach	CC	AA	CC
Ri Hua 1	peach	TC	AA	CC
Ri Hua 3	peach	TT	GG	TT
Ri Hua 5	peach	TT	GG	TT
RNPAI	peach	TT	GG	TT
Rui Pan 4	peach	CC	AA	CC
Sa Hua Hong Pan Tao	peach	TC	GA	CT
Serina	peach	CC	AA	CC
Shan Gen Bai Tao	peach	TT	GG	TT
Shang Hai Shui Mi	peach	CC	AA	CC
Shao Yang Bai Tao	peach	CC	AA	CC
Shen 2	peach	CC	AA	CC
Shen Zhou Bai Tao	peach	TT	GG	TT
Sheng Ze Pan Tao	peach	CT	GA	CT
Shimizu Hakuto	peach	CC	AA	CC
Shinokubo	peach	CC	AA	CC
Suan Tao	peach	TT	GG	TT
Sunago wase	peach	CC	AA	CC
Ta Yi	peach	CC	AA	CC
Tai Nong 2	peach	CT	GA	CT
Taiyuan Shui Mi	peach	TT	GG	TT
Tang Hang Xue Tao	peach	CT	GA	TC
Tian Jin Shui Mi	peach	TC	GA	CT
Tian Xian Hong	peach	TC	GA	CT
Wan Bai Hua	peach	CC	AA	CC
Wan Mi	peach	TC	AG	CT
Wu Han Da Hong Pao	peach	CT	GG	TT
Wu Hei Ji Rou Tao	peach	TT	GG	TT
Wu Jing Zao Bai feng	peach	TC	GA	CT
Wu Song Shui Mi	peach	CC	AA	CC
Xia Hui	peach	CC	AA	CC
Xia Hui 6	peach	CC	AA	CC
Xin Bai Hua	peach	CC	AA	CC
Xin Feng Mi Lu	peach	CC	AA	CC
Xin jiang Huang Rou	peach	TT	GG	TT
Yan bao	peach	CC	AA	CC
Yangquan Rou Tao	peach	TT	GG	TT
Yexian Dong Tao	peach	TT	AA	CC
Ying Re Er	peach	TC	GA	TC
Ying Shuang Hong	peach	TT	GG	TT
Ying Xue	peach	TC	AG	CT
Ying Zui Tao	peach	CC	AA	CC
Yu Bai	peach	CT	AG	TC
Yu Fei	peach	CC	AA	CC
Yu Lu_wild	peach	CT	AG	CT
Yu Lu	peach	CC	AA	CC
Yu Lu Pan Tao	peach	CC	AA	CC
Yu Tian	peach	CC	AA	CC
Yuan Chun Bai	peach	CC	AA	CC
Yun Shu 1	peach	TC	AG	CT
Yun Shu 2	peach	CC	AA	CC
Zao Bai Hua	peach	CC	AA	CC
Zao Huang Pan Tao	peach	TT	GG	TT
Zao Kui Mi	peach	CC	AA	CC
Zao Lu Pan Tao	peach	TC	GA	CT
Zao Xian Hong	peach	CT	GA	TC
Zhao Hui	peach	TC	AG	CT
Zhao Xia	peach	TC	AG	CT
Zheng Huang 3	peach	TC	GA	TC
Zhong Hua Shou Tao	peach	CC	AA	CC
Zhong Jing Bai Tao	peach	CC	AA	CC
Zhong Pan 11	peach	TT	GG	TT
Zhong Pan 13	peach	TT	GG	TT
Zhong Pan Tao 15	peach	TT	GG	TT
Zhong Tao 11	peach	TC	AG	CT
Zhong Tao 21	peach	CC	AA	CC
Zhong Tao Fei Yu	peach	CT	GA	TC
Zhong Tao Jin Yang	peach	TT	GA	TC
Zhong Tao Zi Yu	peach	TC	AG	TC
Zhou Xing Shan Tao	peach	TT	GG	TT
Zi Mao Tao	peach	CC	AA	CC

## Sheet: Fruit shape
	Chromosome	G6
	Position	29760757
Accession name	SNP name	rs289535
Bian Tao	Flat	CT
Chang Sheng Pan Tao	Flat	CT
Chen Pu Pan Tao	Flat	CT
Da Lian 4 35	Flat	CT
Galaxy	Flat	CC
Hong Hu	Flat	CT
Hu 10 17	Flat	CC
Hu Pan 1	Flat	CT
Hu Pan264	Flat	CT
Huang Pan	Flat	CT
Jia Qing	Flat	CT
Jin Xia You Pan	Flat	CT
Jin Xia Zao You Pan	Flat	CT
Li He Pan Tao	Flat	CT
Long You Pan Tao	Flat	CT
Niu Ti Xing	Flat	CT
Nong Shen	Flat	CC
Pan Tao Huang Hou	Flat	CT
Pin Guo Tao	Flat	CT
Rui Pan 4	Flat	CT
Sa Hua Hong Pan Tao	Flat	CT
Sheng Ze Pan Tao	Flat	CT
Ying Re Er	Flat	CT
You Pan Tao	Flat	CC
Yu Lu Pan Tao	Flat	CT
Zao Huang Pan Tao	Flat	CT
Zao Kui Mi	Flat	CT
Zao Lu Pan Tao	Flat	CT
Zhong Pan 11	Flat	CT
Zhong Pan 13	Flat	CT
Zhong Pan Tao 15	Flat	CT
Zhong You Pan 2	Flat	CT
Zhong You Pan 5	Flat	CT
04580	Round	CT
050521	Round	CC
050646	Round	CC
Aba Guang He Tao	Round	CC
Ai Li Hong	Round	CC
Aichi Hakuto	Round	CC
AKIZORA	Round	CC
An Nong Shui Mi	Round	CC
Ba Pan Bai Feng	Round	CC
Bai Hua	Round	CC
Bai Ru Yu	Round	CC
Bao Jia Hong	Round	CC
Bao Jia Jun	Round	CC
Bei Lun	Round	CC
Bei Nong 2	Round	CC
Chang Jin Bai Feng	Round	CC
Cheng Xiang	Round	CC
Chu Qiu Bai Tao	Round	CC
Chun Feng	Round	CC
Chun Hua	Round	CC
Chun Mei	Round	CC
Chun Xiao	Round	CC
Cui Bao	Round	CC
Da Guan Shan 1	Round	CC
Da Lian 1 49	Round	CC
Da Lian 12 28	Round	CC
Dai Fei	Round	CC
Domas1869	Round	CC
Eealy Red2	Round	CC
Er Er Gong	Round	CC
Feicheng Hong Li 10	Round	CC
Feicheng Hong Li 6	Round	CC
Fen Da Xi	Round	CC
Feng Bai	Round	CC
Feng Lu	Round	CC
Flavortop	Round	CC
Florida King	Round	CC
Gan Xuan 2	Round	CC
Guang Hui	Round	CC
Gui Fei	Round	CC
Guizhou Shuimi	Round	CC
Hei Tao	Round	CC
Hikawa Hakuho	Round	CC
Hong Bo Tao	Round	CC
Hong Feng	Round	CC
Hong Gen Gan Su Tao	Round	CC
Hong Hua shan Tao	Round	CC
Hong Shan Hu	Round	CC
Hu 12 28	Round	CC
Hu 213	Round	CC
Hu 440	Round	CC
Hu 454	Round	CC
Hu 487	Round	CC
Hu Jing Mi Lu	Round	CC
Hu You 002	Round	CC
Hu You 003	Round	CC
Hu You 005	Round	CC
Hu You 006	Round	CC
Hu You 009	Round	CC
Hu You 012	Round	CC
Hu You 014	Round	CC
Hu You 016	Round	CC
Hu You 018	Round	CC
Hu You 278	Round	CC
Hu You 283	Round	CC
Hu Zhen 43	Round	CT
Huan Xiang	Round	CC
Huang Jin Mi 1	Round	CC
Huang Jin Tao	Round	CC
Huang Li Guang	Round	CC
Huang Yan	Round	CC
Huang Yan	Round	CC
Huo Lian Jin Dan	Round	CC
I2	Round	CC
I4	Round	CC
I5	Round	CC
I6	Round	CC
I8	Round	CC
I9	Round	CC
Jin Chun	Round	CC
Jin Feng	Round	CC
Jin Hua	Round	CC
Jin Hua Da Bai Tao	Round	CC
Jin Hua Qian Jin	Round	CC
Jin Ling Huang Lu	Round	CC
JIn Shan Zao Hong	Round	CC
Jin Xiang	Round	CC
Jin Xiu	Round	CC
Jin Xiu Huang Tao	Round	CC
Jin Xiu Qian Jin	Round	CC
Jin Yuan	Round	CC
Ka Er De Shi	Round	CC
Ka Tai Wa	Round	CC
Kanoiwa	Round	CC
Kansuke Hakuto	Round	CC
Kawanakajima Hakuto	Round	CC
Le Yuan	Round	CC
Li Xia Hong	Round	CC
Liang He	Round	CC
Ling feng	Round	CC
Ling Feng Bai Tao	Round	CC
Liu Zao Te Wan	Round	CT
Long 1 2 4	Round	CC
Long Hua Shui Mi	Round	CC
Ma Li Ai Mi Ni	Round	CC
Maravilna	Round	CC
Mei Guo Hong Pan	Round	CC
Mi Yang Shan	Round	CC
Mo Mu	Round	CC
Mo Yu 8	Round	TT
Nan Fang Jin Mi	Round	CC
Nan Shan Tian Tao	Round	CC
Ning XY17-90	Round	CC
NJC77	Round	CC
NJN16	Round	CC
Okubo sh	Round	CC
Okubo zz	Round	CC
Qian Jian Bai Tao	Round	CC
Qian Qu	Round	CC
Qin Guang 8	Round	CT
Qiu Yan	Round	CC
Qiu Yue	Round	CC
Reddomun	Round	CC
Ri Hua 1	Round	CC
Ri Hua 3	Round	CC
Ri Hua 5	Round	CC
Ri Zhao	Round	CC
RNPAI	Round	CC
Rui Guang 2	Round	CC
Rui Guang 3	Round	CC
Rui Guang 5	Round	CC
Rui Guang 7	Round	CC
Serina	Round	CT
Shan Gan Shan Tao	Round	CC
Shang Hai Shui Mi	Round	CC
Shao Yang Bai Tao	Round	CC
Shen 2	Round	CC
Shen Zhou Bai Tao	Round	CC
Shimizu Hakuto	Round	CC
Shinokubo	Round	CC
Shuang Long Zao You	Round	CC
Shuang Xi Hong	Round	CC
Suan Tao	Round	CC
Sunago wase	Round	CC
Sunfre	Round	CC
Ta Yi	Round	CC
Tai Nong 2	Round	CC
Taiyuan Shui Mi	Round	CC
Tang Hang Xue Tao	Round	CC
Tian Jin Shui Mi	Round	CC
Tian Xian Hong	Round	CT
Wan Bai Hua	Round	CC
Wan Mi	Round	CC
Wei Da Si Tai	Round	CC
Wu Han Da Hong Pao	Round	CT
Wu Hei Ji Rou Tao	Round	CC
Wu Jing Zao Bai feng	Round	CC
wu Song Shui Mi	Round	CC
Xia Hui	Round	CC
Xia Hui 6	Round	CC
Xin Bai Hua	Round	CC
Xin Feng Mi Lu	Round	CC
Xin jiang Huang Rou	Round	CC
Yan bao	Round	CC
Yangquan Rou Tao	Round	CC
Yexian Dong Tao	Round	CC
Yin Wang	Round	CC
Ying Shuang Hong	Round	CC
Ying Xue	Round	CC
Ying Zui Tao	Round	CC
Yu Bai	Round	CC
Yu Fei	Round	CC
Yu Lu_wild	Round	CC
Yu Lu	Round	CC
Yu Tian	Round	CC
Yuan Chun Bai	Round	CC
Yun Shu 1	Round	CC
Yun Shu 2	Round	CC
Zao Bai Hua	Round	CC
Zao Hong Bao Shi	Round	CC
Zao Xian Hong	Round	CT
Zao You Tao	Round	CC
Zhao Hui	Round	CC
Zhao Xia	Round	CC
Zheng Huang 3	Round	CC
Zhong Hua Shou Tao	Round	CC
Zhong Jing Bai Tao	Round	CC
Zhong Nong Jin Hui	Round	CC
Zhong Nong Jin Shuo	Round	CC
Zhong Tao 11	Round	CC
Zhong Tao 21	Round	CC
Zhong Tao Fei Yu	Round	CC
Zhong Tao Jin Yang	Round	CC
Zhong Tao Zi Yu	Round	CC
Zhong You 13	Round	CC
Zhong You 14	Round	CC
Zhong You 15	Round	CC
Zhong You 16	Round	CC
Zhong You 20	Round	CC
Zhong You 8	Round	CC
Zhong You Jin Guan	Round	CC
Zhong You Jin Hong	Round	CC
Zhong You Jin Shuai	Round	CC
Zhong_You Pan 4	Round	CC
zhou Xing Shan Tao	Round	CC
Zi Jin Hong 2	Round	CC
Zi Jin Hong 3	Round	CC
Zi Mao Tao	Round	CC
Zi You Tao	Round	CC
